# Supplementary material for: Identification of Genetic Modifiers of TDP-43 Neurotoxicity in Drosophila
Source: PLoS One. 2013 Feb 27;8(2):e57214. doi: 10.1371/journal.pone.0057214 (PMC3584124; doi:10.1371/journal.pone.0057214)
Supplement: Table S1 — (XLS) [file pone.0057214.s001.xls]

## Sheet: GMR-TDP43 array all genes
SEQ_ID	GMR-Gal4	GMR-TDP43	Fold change	DESCRIPTION	P value	T value
FBtr0076789	5.58362	12.8096	149.708	Drosophila melanogaster methuselah-like 6 CG16992-RA (mthl6), mRNA.	2.61e-06	-58.4623
FBtr0075620	5.16201	11.044	58.9742	Drosophila melanogaster Twin of m4 CG5185-RA (Tom), mRNA.	0.000183	-17.0616
FBtr0080415	4.45968	9.7437	38.9628	Drosophila melanogaster ACXA CG17176-RA (ACXA), mRNA.	0.000181	-17.1087
FBtr0080416	5.03379	10.0072	31.4166	Drosophila melanogaster ACXE CG17178-RA (ACXE), mRNA.	0.000455	-13.0613
FBtr0080417	7.1799	12.0717	29.6877	Drosophila melanogaster CG16800-RA (CG16800), mRNA.	6.73e-05	-22.8122
FBtr0075442	6.85235	11.7198	29.1903	Drosophila melanogaster CG33258-RA (CR33258), mRNA.	3.56e-05	-27.4362
FBtr0076638	9.60129	14.1749	23.8118	Drosophila melanogaster CG6372-RA (CG6372), mRNA.	5.66e-06	-46.7188
FBtr0082924	9.13387	13.6837	23.423	Drosophila melanogaster CG3259-RA (CG3259), mRNA.	8.97e-05	-20.9798
FBtr0079174	6.72171	11.0713	20.3876	Drosophila melanogaster Ucp4B CG18340-RA, transcript variant A (Ucp4B), mRNA.	2.87e-05	-29.2181
FBtr0074093	5.83865	10.1726	20.1674	Drosophila melanogaster CG33173-PA (CG33173) mRNA, complete cds.	0.000376	-13.8219
FBtr0070328	7.26701	11.5749	19.8062	Drosophila melanogaster CG4194-RA (CG4194), mRNA.	0.000108	-19.9208
FBtr0079853	6.05725	10.246	18.2366	Drosophila melanogaster CG31882-PA (CG31882) mRNA, complete cds.	0.000222	-16.1176
FBtr0074416	6.06214	10.2034	17.6453	Drosophila melanogaster CG13000-RA (CG13000), mRNA.	7.86e-06	-42.4768
FBtr0086176	7.49185	11.5591	16.7639	Drosophila melanogaster Tetraspanin 42Eb CG18816-RA, transcript variant A (Tsp42Eb), mRNA.	0.000564	-12.2638
FBtr0081004	7.47662	11.5347	16.6567	Drosophila melanogaster CG6639-RA (CG6639), mRNA.	0.00208	-8.32883
FBtr0088329	6.57681	10.5937	16.188	Drosophila melanogaster CG12917-RA (CG12917), mRNA.	0.000111	-19.7511
FBtr0100318	5.56331	9.55336	15.89	Drosophila melanogaster polo CG12306-RB, transcript variant B (polo), mRNA.	0.000751	-11.2712
FBtr0080584	7.58721	11.42	14.2485	Drosophila melanogaster CG31765-PA (CG31765) mRNA, complete cds.	1.06e-05	-38.9684
FBtr0081707	6.85918	10.641	13.7543	Drosophila melanogaster Osiris 19 CG15189-RA (Osi19), mRNA.	0.0198	-4.10389
FBtr0084404	5.38821	9.11415	13.2319	Drosophila melanogaster hedgehog CG4637-RA, transcript variant A (hh), mRNA.	0.000177	-17.226
FBtr0085079	5.68905	9.19959	11.3966	Drosophila melanogaster CG31076-PA (CG31076) mRNA, complete cds.	0.000679	-11.6139
FBtr0084954	5.4441	8.7881	10.1542	Drosophila melanogaster E(spl) region transcript m CG8328-RA (HLHmdelta), mRNA.	0.000313	-14.5867
FBtr0073555	6.30606	9.62641	9.98908	Drosophila melanogaster miniature CG9369-RA (m), mRNA.	0.00515	-6.31771
FBtr0079237	6.22579	9.47974	9.53975	Drosophila melanogaster CG13992-RA (CG13992), mRNA.	2.41e-05	-30.7166
FBtr0079923	5.95496	9.15974	9.22008	Drosophila melanogaster CG13120-RA (CG13120), mRNA.	0.000855	-10.8477
FBtr0080482	6.84789	10.049	9.19648	Drosophila melanogaster CG15480-RA (CG15480), mRNA.	7.12e-05	-22.435
FBtr0075674	5.13505	8.29244	8.92216	Drosophila melanogaster CG13465-RA (CG13465), mRNA.	0.0126	-4.77331
FBtr0075128	5.22287	8.34711	8.7195	Drosophila melanogaster CG7320-RA (CG7320), mRNA.	0.00186	-8.60842
FBtr0080583	7.17696	10.2726	8.54838	Drosophila melanogaster CG31841-PA (CG31841) mRNA, complete cds.	3.82e-05	-26.8744
FBtr0088364	5.19966	8.25047	8.28678	Drosophila melanogaster CG12209-RA (CG12209), mRNA.	0.000431	-13.2765
FBtr0072726	5.08069	8.09622	8.0866	Drosophila melanogaster CG9184-RB, transcript variant B (CG9184), mRNA.	0.0855	-2.38651
FBtr0079173	8.07708	11.088	8.06059	Drosophila melanogaster Ucp4B CG18340-RA, transcript variant A (Ucp4B), mRNA.	0.000167	-17.5368
FBtr0081258	5.01425	8.02059	8.03523	Drosophila melanogaster msb1l CG10364-RA (msb1l), mRNA.	1.36e-05	-36.2779
FBtr0071854	6.92508	9.91349	7.93598	Drosophila melanogaster CG4269-RA (CG4269), mRNA.	0.00586	-6.06976
FBtr0070229	6.55024	9.53303	7.90513	Drosophila melanogaster Gustatory receptor 2a CG18531-RA (Gr2a), mRNA.	0.00257	-7.81122
FBtr0076221	9.42796	12.408	7.89017	Drosophila melanogaster CG6216-RA, transcript variant A (CG6216), mRNA.	0.000157	-17.8262
FBtr0080600	4.67824	7.64233	7.80331	Drosophila melanogaster CG32972-RB, transcript variant B (CG32972), mRNA.	0.0895	-2.34028
FBtr0079922	6.13694	9.09514	7.77153	Drosophila melanogaster CG13121-RA (CG13121), mRNA.	0.00023	-15.9593
FBtr0083822	8.67746	11.635	7.76788	Drosophila melanogaster CG4770-RA (CG4770), mRNA.	6.84e-05	-22.7024
FBtr0072835	9.99497	12.9521	7.76594	Drosophila melanogaster CG13924-RA (CG13924), mRNA.	7.02e-05	-22.5289
FBtr0075473	7.14065	10.0748	7.64284	Drosophila melanogaster CG13046-RA (CG13046), mRNA.	0.000907	-10.6587
FBtr0086178	7.80463	10.6795	7.33557	Drosophila melanogaster CG30160-RA (CG30160), mRNA.	0.00277	-7.63958
FBtr0071862	9.36658	12.2051	7.15314	Drosophila melanogaster CG13510-RA (CG13510), mRNA.	4.47e-05	-25.6863
FBtr0073141	5.60106	8.42634	7.08753	Drosophila melanogaster Ecdysone-inducible gene E2 CG1934-RA (ImpE2), mRNA.	0.277	-1.28973
FBtr0070099	7.20364	10.0273	7.07947	Drosophila melanogaster Cytochrome P450-4g1 CG3972-RA (Cyp4g1), mRNA.	0.05	-2.95461
FBtr0076184	5.45621	8.2727	7.04445	Drosophila melanogaster CG32083-RA (CG32083), mRNA.	0.000777	-11.1573
FBtr0100057	8.27405	11.0888	7.03593	Drosophila melanogaster CG34002-RA (CG34002), mRNA.	2.8e-05	-29.4305
FBtr0072734	9.12015	11.9296	7.01026	Drosophila melanogaster CG9192-RA (CG9192), mRNA.	0.00424	-6.70821
FBtr0087922	11.4609	14.2209	6.77428	Drosophila melanogaster CG8511-RA (CG8511), mRNA.	0.00183	-8.65097
FBtr0087110	6.84129	9.5512	6.54282	Drosophila melanogaster CG5197-RA (CG5197), mRNA.	0.00198	-8.45996
FBtr0084761	6.19353	8.89896	6.52252	Drosophila melanogaster CG11790-RB, transcript variant B (CG11790), mRNA.	5.35e-05	-24.3846
FBtr0074631	9.48182	12.1444	6.33168	Drosophila melanogaster CG6891-RB, transcript variant B (CG6891), mRNA.	0.0274	-3.67488
FBtr0091652	5.39196	8.03404	6.24232	Drosophila melanogaster CG33673-RA (CG33673), mRNA.	0.00075	-11.2761
FBtr0074839	5.22921	7.86968	6.23537	Drosophila melanogaster polo CG12306-RB, transcript variant B (polo), mRNA.	0.00576	-6.10163
FBtr0081819	8.42101	11.0331	6.11413	Drosophila melanogaster Ecdysone-inducible gene E3 CG2723-RA (ImpE3), mRNA.	0.000375	-13.8319
FBtr0088869	8.72369	11.3261	6.07297	Drosophila melanogaster Hairy/E(spl)-related with YRPW motif CG11194-RA (Hey), mRNA.	0.000103	-20.2074
FBtr0081435	7.47823	10.0794	6.06763	Drosophila melanogaster CG9270-RA, transcript variant A (CG9270), mRNA.	0.000469	-12.9454
FBtr0078266	8.26611	10.8504	5.99715	Drosophila melanogaster CG10589-RA (CG10589), mRNA.	0.000567	-12.2455
FBtr0082876	5.61164	8.19263	5.98352	Drosophila melanogaster CG9925-RA (CG9925), mRNA.	0.00442	-6.62163
FBtr0083183	8.91597	11.4933	5.96845	Drosophila melanogaster spindle E CG3158-RA (spn-E), mRNA.	0.000861	-10.826
FBtr0085790	4.99306	7.55554	5.9072	Drosophila melanogaster CG12063-RA (CG12063), mRNA.	0.0808	-2.44406
FBtr0079937	6.91153	9.46765	5.88122	Drosophila melanogaster Pendulin CG4799-RA (Pen), mRNA.	0.0595	-2.76399
FBtr0071863	8.71473	11.2659	5.86125	Drosophila melanogaster CG13511-RA (CG13511), mRNA.	0.00172	-8.81351
FBtr0070532	6.67364	9.19297	5.73314	Drosophila melanogaster CG14269-RA (CG14269), mRNA.	0.000111	-19.7279
FBtr0073204	5.1334	7.62222	5.61318	Drosophila melanogaster CG18869-RA (CG18869), mRNA.	0.0081	-5.48557
FBtr0075673	5.31562	7.79158	5.56337	Drosophila melanogaster Brother of Bearded A CG12487-RA (BobA), mRNA.	0.0248	-3.80261
FBtr0079867	8.51173	10.9828	5.5446	Drosophila melanogaster CG4017-RA (CG4017), mRNA.	0.163	-1.77104
FBtr0070749	5.82154	8.281	5.50011	Drosophila melanogaster deadhead CG4193-RA (dhd), mRNA.	0.299	-1.2218
FBtr0075429	5.75087	8.19971	5.45975	Drosophila melanogaster CG13038-RA (CG13038), mRNA.	0.00723	-5.68453
FBtr0083444	7.38739	9.8312	5.44076	Drosophila melanogaster Eclosion hormone CG5400-RA (Eh), mRNA.	0.0523	-2.90633
FBtr0088334	6.18616	8.62331	5.41571	Drosophila melanogaster CG12914-RA (CG12914), mRNA.	0.000686	-11.5797
FBtr0086944	6.23599	8.66834	5.39772	Drosophila melanogaster CG18631-RA (CG18631), mRNA.	0.00347	-7.13156
FBtr0071142	6.93593	9.33739	5.28337	Drosophila melanogaster Nek2 CG17256-RA (Nek2), mRNA.	0.000864	-10.8143
FBtr0070207	5.86914	8.26272	5.2546	Drosophila melanogaster female sterile (1) Nasrat CG11411-RA (fs(1)N), mRNA.	0.00103	-10.2648
FBtr0084845	9.00024	11.3867	5.22868	Drosophila melanogaster CG31439-PA (CG31439) mRNA, complete cds.	0.000191	-16.8481
FBtr0075844	6.32943	8.69487	5.15309	Drosophila melanogaster CG14110-RA (CG14110), mRNA.	0.0572	-2.80765
FBtr0087663	7.49241	9.85417	5.13996	Drosophila melanogaster CG30065-RA (CG30065), mRNA.	0.0251	-3.78962
FBtr0079816	6.44648	8.80644	5.13356	Drosophila melanogaster lectin-30A CG17011-RA (lectin-30A), mRNA.	0.000426	-13.3177
FBtr0088961	6.87315	9.23281	5.13251	Drosophila melanogaster Inner centromere protein CG12165-RA (Incenp), mRNA.	0.00874	-5.3545
FBtr0084160	6.01064	8.36984	5.13085	Drosophila melanogaster Gustatory receptor 93b CG31336-RA (Gr93b), mRNA.	0.000115	-19.5505
FBtr0091721	4.88537	7.24283	5.12469	Drosophila melanogaster CG33723-RA (CG33723), mRNA.	0.0013	-9.58928
FBtr0079676	5.59655	7.93774	5.06722	Drosophila melanogaster CheA29a CG33194-RA (CheA29a), mRNA.	0.00105	-10.2153
FBtr0087813	9.34511	11.6857	5.06515	Drosophila melanogaster CG3814-RB, transcript variant B (CG3814), mRNA.	0.000967	-10.4592
FBtr0078987	7.69763	10.0372	5.06168	Drosophila melanogaster CG31516-PA (CG31516) mRNA, complete cds.	0.000222	-16.1222
FBtr0088004	5.28491	7.622	5.05283	Drosophila melanogaster Scavenger receptor class C, type II CG8856-RA (Sr-CII), mRNA.	0.0099	-5.14675
FBtr0071911	6.81597	9.14967	5.04096	Drosophila melanogaster Cyclin B CG3510-RC, transcript variant C (CycB), mRNA.	0.0722	-2.55941
FBtr0073806	4.89328	7.22353	5.02894	Drosophila melanogaster BthD selenoprotein CG11177-RA (BthD), mRNA.	0.00328	-7.25807
FBtr0080531	5.79125	8.11305	4.99957	Drosophila melanogaster CG31813-PA (CG31813) mRNA, complete cds.	0.182	-1.67023
FBtr0075372	7.48982	9.8086	4.98909	Drosophila melanogaster CG13058-RA (CG13058), mRNA.	0.00498	-6.38301
FBtr0075377	9.27053	11.5866	4.97986	Drosophila melanogaster CG4998-RA (CG4998), mRNA.	0.00169	-8.87259
FBtr0070943	8.47799	10.7827	4.94069	Drosophila melanogaster CG17717-RA, transcript variant A (CG17717), mRNA.	3.61e-05	-27.3265
FBtr0085605	6.43241	8.73273	4.92567	Drosophila melanogaster CG7912-RA (CG7912), mRNA.	6.28e-05	-23.2758
FBtr0080996	7.66008	9.95242	4.8985	Drosophila melanogaster quail CG6433-RB, transcript variant B (qua), mRNA.	0.00112	-10.0264
FBtr0070423	11.5905	13.8682	4.84904	Drosophila melanogaster CG18031-RA (CG18031), mRNA.	0.000144	-18.2892
FBtr0085813	5.17759	7.45501	4.84811	Drosophila melanogaster CG31002-RA (CG31002), mRNA.	0.00412	-6.76844
FBtr0074410	7.60239	9.86324	4.79275	Drosophila melanogaster Arpc3B CG8936-RA (Arpc3B), mRNA.	0.00935	-5.24214
FBtr0084955	7.50991	9.76738	4.78153	Drosophila melanogaster E(spl) region transcript m CG8333-RA (HLHmgamma), mRNA.	0.000433	-13.2607
FBtr0082933	9.4048	11.6566	4.76272	Drosophila melanogaster spindle B CG3325-RA (spn-B), mRNA.	9.97e-05	-20.3473
FBtr0080051	7.24555	9.49686	4.76117	Drosophila melanogaster cdc2 CG5363-RA (cdc2), mRNA.	0.00041	-13.4721
FBtr0086881	5.50141	7.74989	4.75185	Drosophila melanogaster subito CG12298-RA (sub), mRNA.	0.00522	-6.29101
FBtr0082648	9.99443	12.2254	4.69463	Drosophila melanogaster CG6234-RA (CG6234), mRNA.	9.51e-05	-20.6291
FBtr0076885	6.68554	8.90635	4.66155	Drosophila melanogaster RhoGEF4 CG8606-RA, transcript variant A (RhoGEF4), mRNA.	0.000391	-13.6627
FBtr0078473	6.21931	8.4394	4.65923	Drosophila melanogaster CG7448-RB, transcript variant B (CG7448), mRNA.	0.000351	-14.0994
FBtr0086306	5.33351	7.55088	4.65045	Drosophila melanogaster plutonium CG9183-RA (plu), mRNA.	0.000246	-15.6387
FBtr0076829	9.01615	11.2222	4.6142	Drosophila melanogaster CG16998-RA (CG16998), mRNA.	0.00191	-8.54544
FBtr0075239	10.9693	13.1525	4.54171	Drosophila melanogaster Cad74A CG6445-RA, transcript variant A (Cad74A), mRNA.	0.00215	-8.25003
FBtr0070272	10.8315	13.0011	4.49897	Drosophila melanogaster b6 CG3100-RA (b6), mRNA.	0.00914	-5.27896
FBtr0071912	7.72625	9.87595	4.43736	Drosophila melanogaster Cyclin B CG3510-RC, transcript variant C (CycB), mRNA.	0.0725	-2.55602
FBtr0078859	4.68027	6.8128	4.38485	Drosophila melanogaster ripped pocket CG1058-RA (rpk), mRNA.	0.0272	-3.68441
FBtr0100101	7.62487	9.7515	4.36696	Drosophila melanogaster CG34046-RA (CG34046), mRNA.	0.000305	-14.6861
FBtr0074860	5.37761	7.5003	4.35505	Drosophila melanogaster CG7306-RA (CG7306), mRNA.	0.000976	-10.4327
FBtr0080237	5.39632	7.50389	4.30963	Drosophila melanogaster spalt-adjacent CG4922-RA (sala), mRNA.	4.67e-05	-25.3687
FBtr0070944	8.5248	10.6215	4.27742	Drosophila melanogaster CG17717-RA, transcript variant A (CG17717), mRNA.	3.88e-05	-26.7666
FBtr0071743	5.47509	7.57102	4.27504	Drosophila melanogaster CG4386-RA (CG4386), mRNA.	0.000166	-17.5582
FBtr0083666	5.27118	7.36019	4.25455	Drosophila melanogaster CG31230-PA (CG31230) mRNA, complete cds.	0.00579	-6.09457
FBtr0083006	6.76478	8.83833	4.20921	Drosophila melanogaster Ribosomal protein S5b CG7014-RA (RpS5b), mRNA.	0.00153	-9.12523
FBtr0074685	6.32421	8.39755	4.20857	Drosophila melanogaster CG8028-RA (CG8028), mRNA.	0.00454	-6.56975
FBtr0086512	9.08396	11.1538	4.19827	Drosophila melanogaster ribbon CG7230-RA (rib), mRNA.	0.00213	-8.27219
FBtr0086177	8.77264	10.8341	4.17401	Drosophila melanogaster Tetraspanin 42Eb CG18816-RA, transcript variant A (Tsp42Eb), mRNA.	0.000437	-13.2231
FBtr0087077	5.7159	7.77688	4.17271	Drosophila melanogaster CG15615-RA (CG15615), mRNA.	0.00542	-6.21984
FBtr0080421	5.76527	7.81938	4.15285	Drosophila melanogaster CG5075-RA (CG5075), mRNA.	0.00135	-9.48479
FBtr0078637	8.99933	11.0533	4.15236	Drosophila melanogaster CG31554-PA (CG31554) mRNA, complete cds.	0.000962	-10.4767
FBtr0072764	8.85202	10.9047	4.1489	Drosophila melanogaster CG12011-RA (CG12011), mRNA.	0.000201	-16.6035
FBtr0081618	6.40039	8.45284	4.14811	Drosophila melanogaster Amalgam CG2198-RC, transcript variant C (Ama), mRNA.	0.0223	-3.94359
FBtr0080931	7.06429	9.11205	4.13463	Drosophila melanogaster CG13280-RA (CG13280), mRNA.	0.00272	-7.67707
FBtr0078474	5.79883	7.84633	4.13388	Drosophila melanogaster CG7448-RB, transcript variant B (CG7448), mRNA.	0.00206	-8.34972
FBtr0087453	7.47597	9.52287	4.13215	Drosophila melanogaster Cyp6a19 CG10243-RA (Cyp6a19), mRNA.	7.16e-05	-22.403
FBtr0071999	5.9497	7.99567	4.1295	Drosophila melanogaster CG3092-RA (CG3092), mRNA.	0.0014	-9.37103
FBtr0073104	6.87975	8.92351	4.12319	Drosophila melanogaster CG33159-PA (CG33159) mRNA, complete cds.	0.00275	-7.6541
FBtr0080833	7.41205	9.44648	4.09661	Drosophila melanogaster fizzy CG4274-RA (fzy), mRNA.	0.00788	-5.53311
FBtr0070605	7.08034	9.11368	4.09352	Drosophila melanogaster CG2901-RA (CG2901), mRNA.	0.00199	-8.44415
FBtr0075970	7.34199	9.36696	4.06985	ATP binding,EC:2.7.1.-,diacylglycerol binding,protein serine/threonine kinase activity,receptor signaling protein serine/threonine kinase activity,small GTPase regulator activity,structural constituent of cytoskeleton	0.0016	-9.01196
FBtr0080424	6.25492	8.27673	4.06093	Drosophila melanogaster CG31856-PA (CG31856) mRNA, complete cds.	0.00024	-15.7654
FBtr0075612	9.92697	11.9455	4.05182	Drosophila melanogaster CG7255-RF, transcript variant F (CG7255), mRNA.	0.000504	-12.6804
FBtr0087641	6.63378	8.64948	4.04376	Drosophila melanogaster RacGAP50C CG13345-RA (RacGAP50C), mRNA.	0.00191	-8.54071
FBtr0079234	8.41222	10.4256	4.03727	Drosophila melanogaster chickadee CG9553-RD, transcript variant D (chic), mRNA.	0.00104	-10.26
FBtr0083390	6.97615	8.98427	4.02258	Drosophila melanogaster CG31268-PA (CG31268) mRNA, complete cds.	0.00365	-7.02588
FBtr0076983	4.63335	6.63087	3.99314	Drosophila melanogaster zero population growth CG10125-RA (zpg), mRNA.	0.268	-1.32019
FBtr0072766	10.0172	11.9975	3.94569	Drosophila melanogaster CG12035-RA (CG12035), mRNA.	0.000319	-14.5002
FBtr0083902	9.84975	11.8284	3.94121	Drosophila melanogaster Metallothionein D CG33192-PA (MtnD) mRNA, complete cds.	4.1e-05	-26.3443
FBtr0071138	6.17716	8.14906	3.92286	Drosophila melanogaster CG33222-PA (CG33222) mRNA, complete cds.	0.00172	-8.82536
FBtr0084159	5.17794	7.14709	3.91536	Drosophila melanogaster Gustatory receptor 93c CG31173-RA (Gr93c), mRNA.	0.0011	-10.0666
FBtr0083674	6.79624	8.7636	3.91051	Drosophila melanogaster greatwall CG7719-RA (gwl), mRNA.	0.00694	-5.75942
FBtr0070149	6.5635	8.53019	3.90869	Drosophila melanogaster CG13361-RA (CG13361), mRNA.	0.00137	-9.45004
FBtr0076075	9.12237	11.0842	3.89566	Drosophila melanogaster Cyclin A CG5940-RA, transcript variant A (CycA), mRNA.	0.0404	-3.20035
FBtr0079154	5.79958	7.75106	3.86771	Drosophila melanogaster CG9021-RA (CG9021), mRNA.	0.00319	-7.32014
FBtr0081973	6.53947	8.48498	3.85175	Drosophila melanogaster CG8420-RA (CG8420), mRNA.	0.0199	-4.09848
FBtr0078607	7.25283	9.16702	3.76901	Drosophila melanogaster Osiris 15 CG1157-RA (Osi15), mRNA.	0.0722	-2.55914
FBtr0072361	12.2044	14.1136	3.75614	Drosophila melanogaster CG30165-RA (CG30165), mRNA.	0.00231	-8.06875
FBtr0072733	5.73878	7.64689	3.75318	Drosophila melanogaster Kinesin-like protein at 61F CG9191-RA (Klp61F), mRNA.	0.00876	-5.35132
FBtr0070150	10.0883	11.9807	3.71248	Drosophila melanogaster CG13362-RA (CG13362), mRNA.	0.00148	-9.22704
FBtr0078725	5.9327	7.81809	3.69451	Drosophila melanogaster castor CG2102-RA (cas), mRNA.	0.0502	-2.95231
FBtr0076600	10.5324	12.4146	3.68643	Drosophila melanogaster CG13305-RA (CG13305), mRNA.	0.000798	-11.071
FBtr0079817	6.66942	8.5364	3.64769	Drosophila melanogaster Borealin-related CG4454-RA, transcript variant A (Borr), mRNA.	0.0143	-4.57023
FBtr0073137	5.31183	7.1697	3.62473	Drosophila melanogaster CG10357-RA (CG10357), mRNA.	0.0147	-4.53506
FBtr0087676	9.65338	11.505	3.60904	Drosophila melanogaster CG13333-RA (CG13333), mRNA.	0.00223	-8.15758
FBtr0100063	8.92166	10.7729	3.60797	Drosophila melanogaster CG34008-RA (CG34008), mRNA.	0.000249	-15.5911
FBtr0083664	10.1696	12.0138	3.59058	Drosophila melanogaster CG7702-RB, transcript variant B (CG7702), mRNA.	0.00226	-8.12407
FBtr0076567	9.79938	11.6309	3.55903	Drosophila melanogaster CG32029-RA (CG32029), mRNA.	0.000497	-12.7326
FBtr0075373	6.17563	8.00707	3.55893	Drosophila melanogaster CG33061-PA (CG33061) mRNA, complete cds.	0.0015	-9.19371
FBtr0078646	5.56881	7.39299	3.54107	Drosophila melanogaster CG10991-RA (CG10991), mRNA.	0.000304	-14.7046
FBtr0084158	5.08619	6.90804	3.53534	Drosophila melanogaster Gustatory receptor 93d CG31335-RA (Gr93d), mRNA.	0.000412	-13.4537
FBtr0076296	6.47331	8.29146	3.52627	Drosophila melanogaster CG8065-RA (CG8065), mRNA.	0.000178	-17.2086
FBtr0072341	7.46192	9.27929	3.52439	Drosophila melanogaster CG4681-RA (CG4681), mRNA.	0.0021	-8.30253
FBtr0076410	9.6363	11.4468	3.50771	Drosophila melanogaster CG6749-RA (CG6749), mRNA.	0.00201	-8.41523
FBtr0084751	7.91978	9.72352	3.49122	Drosophila melanogaster CG13646-RA (CG13646), mRNA.	0.0175	-4.28066
FBtr0073252	8.09125	9.88183	3.45952	Drosophila melanogaster CG15008-RA (CG15008), mRNA.	0.00778	-5.55512
FBtr0073323	11.0009	12.7885	3.45237	Drosophila melanogaster Tie-like receptor tyrosine kinase CG7525-RA (Tie), mRNA.	9.49e-05	-20.6383
FBtr0083732	4.93578	6.72033	3.44513	Drosophila melanogaster nanos CG5637-RA (nos), mRNA.	0.266	-1.32592
FBtr0085340	5.96104	7.74537	3.44458	Drosophila melanogaster CG14519-RA (CG14519), mRNA.	0.000897	-10.6966
FBtr0085665	8.53411	10.3162	3.4393	Drosophila melanogaster CG31019-PA (CG31019) mRNA, complete cds.	0.00021	-16.3868
FBtr0080215	4.89989	6.67621	3.4255	Drosophila melanogaster CENP-meta CG6392-RA (cmet), mRNA.	8.08e-05	-21.6242
FBtr0081954	4.73731	6.50989	3.41664	Drosophila melanogaster oskar CG10901-RC, transcript variant C (osk), mRNA.	0.267	-1.3212
FBtr0100106	10.2989	12.0605	3.39077	Drosophila melanogaster CG34051-RA (CG34051), mRNA.	7.19e-05	-22.3696
FBtr0082861	6.12629	7.88289	3.37901	Drosophila melanogaster CG9759-RA, transcript variant A (CG9759), mRNA.	0.049	-2.97792
FBtr0075609	10.1428	11.891	3.35934	Drosophila melanogaster CG7255-RF, transcript variant F (CG7255), mRNA.	0.0007	-11.5071
FBtr0082419	8.48062	10.2283	3.35813	Drosophila melanogaster CG31389-PA (CG31389) mRNA, complete cds.	0.000502	-12.6901
FBtr0088959	5.94578	7.69315	3.35747	Drosophila melanogaster Origin recognition complex subunit 1 CG10667-RA (Orc1), mRNA.	0.000409	-13.4846
FBtr0083202	5.49132	7.23747	3.3546	Drosophila melanogaster CG5470-RA (CG5470), mRNA.	0.00201	-8.41251
FBtr0082550	6.31445	8.03957	3.3061	Drosophila melanogaster CG4702-RA (CG4702), mRNA.	0.0821	-2.42729
FBtr0079754	7.76793	9.49281	3.30553	Drosophila melanogaster Tetraspanin 29Fa CG9494-RA (Tsp29Fa), mRNA.	0.000465	-12.9823
FBtr0079423	9.25969	10.9727	3.27855	Drosophila melanogaster PDGF- and VEGF-related factor 2 CG13780-RA (Pvf2), mRNA.	0.00217	-8.22733
FBtr0073260	4.80368	6.51671	3.27849	Drosophila melanogaster masquerade CG15002-RB (mas), mRNA.	0.0925	-2.30797
FBtr0079555	7.7559	9.46463	3.26873	Drosophila melanogaster CG14532-RA (CG14532), mRNA.	0.000365	-13.941
FBtr0084980	7.01192	8.7179	3.2625	Drosophila melanogaster E(spl) region transcript m4 CG6099-RA (m4), mRNA.	0.0048	-6.45797
FBtr0073103	7.36128	9.0644	3.25605	Drosophila melanogaster CG32277-RA (CG32277), mRNA.	0.00103	-10.269
FBtr0080549	7.4751	9.17776	3.25501	Drosophila melanogaster CG7916-RA (CG7916), mRNA.	0.000142	-18.358
FBtr0080350	5.18085	6.88323	3.25438	Drosophila melanogaster CG31862-PA (CG31862) mRNA, complete cds.	0.0952	-2.27885
FBtr0078396	5.69336	7.39466	3.25195	Drosophila melanogaster CG5656-RA (CG5656), mRNA.	0.00584	-6.07623
FBtr0074193	6.57436	8.27178	3.2432	Drosophila melanogaster CG8952-RA (CG8952), mRNA.	0.00875	-5.35276
FBtr0075108	6.08064	7.76765	3.21989	Drosophila melanogaster CG6897-RA (CG6897), mRNA.	0.0129	-4.73446
FBtr0085546	9.13867	10.823	3.21395	Drosophila melanogaster CG15524-RA (CG15524), mRNA.	0.000564	-12.2636
FBtr0089022	8.73775	10.4193	3.20773	Drosophila melanogaster CG1850-RA (CG1850), mRNA.	0.00205	-8.37121
FBtr0086307	8.11627	9.79562	3.20283	Drosophila melanogaster mutagen-sensitive 209 CG9193-RB, transcript variant B (mus209), mRNA.	0.0153	-4.47451
FBtr0083597	7.48225	9.16117	3.20187	Drosophila melanogaster CG7131-RA, transcript variant A (CG7131), mRNA.	0.00012	-19.2896
FBtr0100832	6.2187	7.89088	3.18695	sodium channel activity	0.000717	-11.425
FBtr0076193	5.56464	7.22436	3.15956	Drosophila melanogaster CG18348-RA (CG18348), mRNA.	0.00837	-5.42928
FBtr0087818	7.44448	9.09564	3.14086	Drosophila melanogaster CG30488-RA (CG30488), mRNA.	0.00115	-9.95593
FBtr0088779	5.9929	7.6438	3.1403	Drosophila melanogaster sugar transporter 3 CG17976-RA (sut3), mRNA.	0.000796	-11.0807
FBtr0100506	8.00611	9.65484	3.13558	Drosophila melanogaster hedgehog CG4637-RA, transcript variant A (hh), mRNA.	0.000987	-10.3973
FBtr0073742	6.76834	8.41639	3.13411	Drosophila melanogaster CG4318-RA (CG4318), mRNA.	0.0311	-3.51661
FBtr0070234	7.6311	9.27746	3.13042	Drosophila melanogaster pan gu CG11420-RA (png), mRNA.	0.000477	-12.8851
FBtr0071562	10.1689	11.8127	3.12477	Drosophila melanogaster inscuteable CG11312-RA (insc), mRNA.	0.00245	-7.92351
FBtr0084692	5.91065	7.5414	3.09674	Drosophila melanogaster abnormal spindle CG6875-RA (asp), mRNA.	0.0197	-4.11513
FBtr0070490	13.8868	15.5169	3.0953	Drosophila melanogaster white CG2759-RA (w), mRNA.	0.000327	-14.3974
FBtr0073231	6.36189	7.98004	3.06982	Drosophila melanogaster CG1273-RB (CG1273), mRNA.	0.0364	-3.32418
FBtr0087817	6.23759	7.85049	3.05866	Drosophila melanogaster CG30486-RA (CG30486), mRNA.	0.00603	-6.01589
FBtr0084728	9.2487	10.86	3.05528	Drosophila melanogaster CycB3 CG5814-RA (CycB3), mRNA.	0.0353	-3.36081
FBtr0080933	7.1036	8.70261	3.02934	Drosophila melanogaster CG13278-RA (CG13278), mRNA.	0.000234	-15.8764
FBtr0080001	6.86028	8.45876	3.02824	Drosophila melanogaster pimples CG5052-RA (pim), mRNA.	0.000794	-11.0865
FBtr0078343	7.15871	8.75531	3.02431	Drosophila melanogaster CG32436-RA (CG32436), mRNA.	0.00358	-7.06329
FBtr0086215	9.34299	10.9357	3.01605	Drosophila melanogaster CG30154-RA (CG30154), mRNA.	0.0166	-4.35923
FBtr0076559	10.4922	12.0805	3.007	Drosophila melanogaster CG5653-RA (CG5653), mRNA.	0.031	-3.51926
FBtr0089014	7.57911	9.16581	3.00363	Drosophila melanogaster Gustatory receptor 43a CG1712-RA (Gr43a), mRNA.	0.000707	-11.4747
FBtr0075172	5.11662	6.70088	2.99854	Drosophila melanogaster CG32186-RA (CG32186), mRNA.	9.52e-05	-20.6222
FBtr0081475	6.58165	8.16192	2.99026	Drosophila melanogaster Sensitized chromosome inheritance modifier 19 CG9241-RA (Mcm10), mRNA.	0.00551	-6.18746
FBtr0073898	5.30967	6.88741	2.98502	Drosophila melanogaster yolkless CG1372-RB, transcript variant B (yl), mRNA.	0.317	-1.16881
FBtr0075701	7.29875	8.87412	2.98012	Drosophila melanogaster CG17173-RA (CG17173), mRNA.	0.000109	-19.8577
FBtr0082610	4.95286	6.525	2.97347	Drosophila melanogaster Tim17a1 CG10090-RA (Tim17a1), mRNA.	0.0141	-4.59449
FBtr0082776	8.50859	10.0795	2.97103	Drosophila melanogaster CG15887-RA (CG15887), mRNA.	0.000316	-14.5463
FBtr0072094	8.26367	9.83326	2.9682	Drosophila melanogaster CG18128-RA (CG18128), mRNA.	0.000831	-10.9385
FBtr0079424	7.11696	8.68484	2.96469	Drosophila melanogaster CG8902-RA (CG8902), mRNA.	0.0635	-2.69487
FBtr0075478	5.27853	6.84064	2.95285	Drosophila melanogaster CG13050-RA (CG13050), mRNA.	0.00328	-7.25533
FBtr0072725	6.20399	7.76547	2.95157	Drosophila melanogaster CG9184-RB, transcript variant B (CG9184), mRNA.	0.0628	-2.70701
FBtr0073102	7.24763	8.80866	2.95063	Drosophila melanogaster CG33160-PA (CG33160) mRNA, complete cds.	0.0545	-2.85998
FBtr0082148	8.29263	9.85247	2.94821	Drosophila melanogaster CG12419-RA (CG12419), mRNA.	0.00125	-9.70737
FBtr0089438	5.96092	7.5173	2.94115	Drosophila melanogaster Accessory gland-specific peptide 98AB CG31056-RA (Acp98AB), mRNA.	0.0134	-4.66977
FBtr0085346	7.89887	9.45413	2.93887	Drosophila melanogaster CG31047-PA (CG31047) mRNA, complete cds.	0.00275	-7.65496
FBtr0083989	8.8341	10.3879	2.93586	Drosophila melanogaster CG17274-RA, transcript variant A (CG17274), mRNA.	0.000257	-15.4419
FBtr0080929	7.91563	9.45866	2.91406	Drosophila melanogaster CG13282-RA (CG13282), mRNA.	0.00149	-9.20021
FBtr0079450	7.97386	9.51632	2.91292	Drosophila melanogaster CG6441-RB, transcript variant B (CG6441), mRNA.	0.000102	-20.2402
FBtr0079357	5.45726	6.99825	2.90995	Drosophila melanogaster septin interacting protein 2 CG9188-RE, transcript variant E (sip2), mRNA.	0.000587	-12.1186
FBtr0070727	5.79427	7.33396	2.90731	Drosophila melanogaster Syntaxin Interacting Protein 3 CG15468-RA (SIP3), mRNA.	0.0229	-3.90933
FBtr0078079	7.24845	8.78802	2.90708	Drosophila melanogaster Ets at 21C CG2914-RA (Ets21C), mRNA.	0.00476	-6.47321
FBtr0081201	7.42259	8.95921	2.90115	Drosophila melanogaster Galactose-specific C-type lectin CG9976-RA (Lectin-galC1), mRNA.	0.0111	-4.96584
FBtr0073554	9.56572	11.098	2.89234	Drosophila melanogaster CG15221-RA (CG15221), mRNA.	0.00188	-8.57998
FBtr0076217	11.8236	13.3554	2.89158	Drosophila melanogaster Alpha 3 glucosyltransferase CG32076-PA (Alg10) mRNA, complete cds.	0.001	-10.3556
FBtr0081276	9.79885	11.3304	2.89101	Drosophila melanogaster CG10337-RA (CG10337), mRNA.	0.00775	-5.56164
FBtr0085397	8.47763	10.0064	2.88536	Drosophila melanogaster string CG1395-RA (stg), mRNA.	0.0141	-4.59183
FBtr0079451	7.97736	9.50212	2.87739	Drosophila melanogaster CG6441-RB, transcript variant B (CG6441), mRNA.	0.000268	-15.2622
FBtr0075443	7.22929	8.74717	2.8637	Drosophila melanogaster CG13075-RA (CG13075), mRNA.	0.00886	-5.33174
FBtr0076235	7.28055	8.79824	2.86331	Drosophila melanogaster CG6279-RA (CG6279), mRNA.	0.000114	-19.5912
FBtr0074192	6.49359	8.01044	2.86166	Drosophila melanogaster CG8959-RA (CG8959), mRNA.	0.0135	-4.66432
FBtr0080165	7.81615	9.33002	2.85574	Drosophila melanogaster aubergine CG6137-RA (aub), mRNA.	0.00431	-6.67376
FBtr0075621	5.52812	7.03542	2.84277	Drosophila melanogaster Bearded CG3096-RA (Brd), mRNA.	0.0155	-4.45772
FBtr0081308	9.32119	10.8263	2.8384	Drosophila melanogaster CG13965-RA (CG13965), mRNA.	0.0188	-4.18184
FBtr0071612	5.45503	6.9592	2.83661	Drosophila melanogaster CG9822-RA (CG9822), mRNA.	0.0579	-2.79381
FBtr0075385	7.29714	8.79965	2.83335	Drosophila melanogaster CG18814-RA (CG18814), mRNA.	0.000291	-14.9024
FBtr0083507	6.54754	8.04742	2.82819	Drosophila melanogaster pxt CG7660-RA, transcript variant A (pxt), mRNA.	0.301	-1.21562
FBtr0070747	6.66142	8.15878	2.82324	Drosophila melanogaster CG15785-PA (CG15785) mRNA, complete cds.	0.00424	-6.7076
FBtr0070534	6.606	8.10001	2.81673	Drosophila melanogaster CG12535-RB, transcript variant B (CG12535), mRNA.	0.00793	-5.52165
FBtr0084789	6.25856	7.75087	2.81339	Drosophila melanogaster CG31112-PA (CG31112) mRNA, complete cds.	0.00325	-7.27545
FBtr0086028	10.1627	11.6522	2.808	Drosophila melanogaster dream CG7863-RA (dream), mRNA.	0.00336	-7.2008
FBtr0076585	8.63886	10.1247	2.80077	Drosophila melanogaster Minichromosome maintenance 7 CG4978-RA (Mcm7), mRNA.	0.0165	-4.36437
FBtr0080914	8.36484	9.85016	2.79978	Drosophila melanogaster CG13272-RA (CG13272), mRNA.	0.000626	-11.893
FBtr0071627	7.52353	9.00364	2.7897	Drosophila melanogaster CG4286-RA (CG4286), mRNA.	0.00958	-5.20044
FBtr0080153	5.36136	6.84139	2.78954	Drosophila melanogaster lectin-33A CG16834-RA (lectin-33A), mRNA.	0.0107	-5.02418
FBtr0074088	10.1706	11.6468	2.78213	Drosophila melanogaster CG8260-RB, transcript variant B (CG8260), mRNA.	0.00355	-7.08444
FBtr0083387	4.90195	6.37775	2.78138	Drosophila melanogaster abdominal A CG10325-RA, transcript variant A (abd-A), mRNA.	0.00383	-6.92298
FBtr0071926	5.89218	7.36443	2.77455	Drosophila melanogaster CG30217-RA, transcript variant A (CG30217), mRNA.	0.00159	-9.03096
FBtr0079439	8.47044	9.94063	2.77058	Drosophila melanogaster CG5171-RB, transcript variant B (CG5171), mRNA.	0.0227	-3.92048
FBtr0085680	6.98032	8.44488	2.7598	Drosophila melanogaster CG2241-RA (CG2241), mRNA.	0.343	-1.09829
FBtr0071551	6.84867	8.30252	2.73938	Drosophila melanogaster CG3216-RA, transcript variant A (CG3216), mRNA.	0.00262	-7.76533
FBtr0091723	5.72867	7.18033	2.73523	Drosophila melanogaster CG33725-RA (CG33725), mRNA.	0.00124	-9.7248
FBtr0070757	5.65124	7.10237	2.73422	Drosophila melanogaster CG17764-RA (CG17764), mRNA.	0.00779	-5.55232
FBtr0086275	9.15956	10.6037	2.72096	Drosophila melanogaster CG8908-RB, transcript variant B (CG8908), mRNA.	0.0112	-4.95371
FBtr0071925	7.07558	8.51795	2.71767	Drosophila melanogaster CG30217-RA, transcript variant A (CG30217), mRNA.	0.00693	-5.76188
FBtr0084133	6.64497	8.08564	2.71447	Drosophila melanogaster Gustatory receptor 93a CG13417-RA (Gr93a), mRNA.	0.00879	-5.34491
FBtr0076790	5.53415	6.97441	2.7137	Drosophila melanogaster Cyp316a1 CG8540-RA (Cyp316a1), mRNA.	0.000149	-18.1159
FBtr0084287	7.05875	8.49781	2.71143	Drosophila melanogaster CG33093-RA (CG33093), mRNA.	0.166	-1.75381
FBtr0075955	8.89399	10.3326	2.71056	Drosophila melanogaster Pheromone-binding protein-related protein 1 CG10436-RA (Pbprp1), mRNA.	0.00961	-5.19505
FBtr0083102	7.09487	8.53183	2.70749	Drosophila melanogaster CG6118-RA (CG6118), mRNA.	0.339	-1.10987
FBtr0081451	8.45921	9.89558	2.70639	Drosophila melanogaster Oseg5 CG9333-RA (Oseg5), mRNA.	0.0153	-4.47803
FBtr0085132	13.0655	14.4987	2.70041	Drosophila melanogaster CG6070-RA (CG6070), mRNA.	0.00124	-9.72939
FBtr0082644	5.92549	7.35524	2.694	Drosophila melanogaster CG18530-RA (CG18530), mRNA.	0.0131	-4.70674
FBtr0082083	6.58071	8.00956	2.69231	Drosophila melanogaster nmdyn-D7 CG8362-RA (nmdyn-D7), mRNA.	0.00464	-6.52292
FBtr0088897	4.83632	6.25844	2.6798	Drosophila melanogaster CG30383-RA (CG30383), mRNA.	0.0725	-2.55527
FBtr0079839	5.48494	6.90693	2.67955	Drosophila melanogaster thioredoxin-2 CG31884-RB, transcript variant B (Trx-2), mRNA.	0.0296	-3.57673
FBtr0087923	8.27786	9.69495	2.67048	Drosophila melanogaster CG30050-RA (CG30050), mRNA.	0.00373	-6.97861
FBtr0075299	9.72822	11.1402	2.661	Drosophila melanogaster CG13022-RA (CG13022), mRNA.	0.0059	-6.05834
FBtr0085495	11.2865	12.6878	2.64138	Drosophila melanogaster CG31038-RD, transcript variant D (CG31038), mRNA.	0.000233	-15.8976
FBtr0080990	6.47142	7.8702	2.63678	Drosophila melanogaster CG7094-RA (CG7094), mRNA.	0.013	-4.71682
FBtr0086179	6.9051	8.30209	2.63352	Drosophila melanogaster Tetraspanin 42Ec CG12847-RA (Tsp42Ec), mRNA.	0.065	-2.6704
FBtr0086827	9.74219	11.1391	2.63342	Drosophila melanogaster CG14480-RA (CG14480), mRNA.	0.000534	-12.4665
FBtr0072359	8.31768	9.71432	2.63287	Drosophila melanogaster eyes closed CG4556-RA (eyc), mRNA.	0.000271	-15.2108
FBtr0087003	4.96681	6.36183	2.62993	Drosophila melanogaster CG10956-RA (CG10956), mRNA.	0.0459	-3.05234
FBtr0073061	10.6407	12.0257	2.61172	Drosophila melanogaster drosomycin-4 CG32282-RA (dro4), mRNA.	0.0536	-2.87829
FBtr0073573	5.90688	7.29077	2.60972	Drosophila melanogaster CG15737-RA (CG15737), mRNA.	0.157	-1.80188
FBtr0074222	6.99212	8.36314	2.58653	Drosophila melanogaster CG3679-RA (CG3679), mRNA.	0.0912	-2.32215
FBtr0087609	5.82662	7.19374	2.57954	Drosophila melanogaster CG6704-RA (CG6704), mRNA.	0.0228	-3.91429
FBtr0088764	12.0716	13.4348	2.5725	Drosophila melanogaster CG2121-RA (CG2121), mRNA.	0.000772	-11.1824
FBtr0071457	8.92084	10.2833	2.57117	Drosophila melanogaster CG32680-PB (CG32680) mRNA, complete cds.	0.00815	-5.47528
FBtr0074858	6.31018	7.66973	2.56605	Drosophila melanogaster CG7290-RA (CG7290), mRNA.	0.0208	-4.03953
FBtr0072560	6.72115	8.07742	2.56023	Drosophila melanogaster CG32345-RA (CG32345), mRNA.	0.00894	-5.31607
FBtr0070530	8.47891	9.82096	2.53511	Drosophila melanogaster CG16781-RA (CG16781), mRNA.	0.005	-6.37728
FBtr0084956	8.74123	10.0815	2.5319	Drosophila melanogaster E(spl) region transcript m CG8337-RA (malpha), mRNA.	0.000191	-16.8586
FBtr0075374	5.37936	6.71799	2.5291	Drosophila melanogaster CG33060-RA (CG33060), mRNA.	0.000586	-12.129
FBtr0080414	5.25116	6.57318	2.50017	Drosophila melanogaster ACXB CG17174-RA (ACXB), mRNA.	0.000268	-15.2554
FBtr0085485	7.67227	8.99153	2.49539	Drosophila melanogaster CG7802-RA, transcript variant A (CG7802), mRNA.	0.0362	-3.32908
FBtr0083405	7.41272	8.7308	2.49335	Drosophila melanogaster CG5246-RA (CG5246), mRNA.	0.111	-2.1339
FBtr0072115	5.78719	7.10264	2.48881	Drosophila melanogaster Gustatory receptor 59e CG33151-RA (Gr59e), mRNA.	0.0227	-3.91781
FBtr0077429	9.11427	10.4282	2.48619	Drosophila melanogaster TNF-receptor-associated factor 1 CG3048-RB, transcript variant B (Traf1), mRNA.	0.00166	-8.91445
FBtr0075363	7.39011	8.70112	2.48115	Drosophila melanogaster CG17286-RA (CG17286), mRNA.	0.0397	-3.22113
FBtr0075602	5.32338	6.63157	2.47631	Drosophila melanogaster midgut expression 1 CG7936-RA (mex1), mRNA.	0.117	-2.07824
FBtr0087664	7.91538	9.22216	2.47388	Drosophila melanogaster Ser8 CG4812-RA (Ser8), mRNA.	0.0205	-4.05949
FBtr0083038	11.8719	13.1732	2.46459	Drosophila melanogaster CG6912-RA (CG6912), mRNA.	0.00393	-6.86431
FBtr0076499	7.89869	9.19511	2.45618	Drosophila melanogaster Kinesin-like protein at 67A CG10923-RA (Klp67A), mRNA.	0.000795	-11.0833
FBtr0085639	6.97951	8.27332	2.45175	Drosophila melanogaster CG9737-RA (CG9737), mRNA.	0.00787	-5.53428
FBtr0082965	7.56875	8.85315	2.43581	Drosophila melanogaster Cad88C CG3389-RA (Cad88C), mRNA.	0.00276	-7.64643
FBtr0084345	7.48457	8.7682	2.43451	Drosophila melanogaster CG13837-RA (CG13837), mRNA.	0.000448	-13.1222
FBtr0089557	6.4077	7.69017	2.43256	Drosophila melanogaster CG18635-RA (CG18635), mRNA.	0.0269	-3.69821
FBtr0074378	12.1807	13.4611	2.42905	Drosophila melanogaster RhoGAP15B CG4937-RA (RhoGAP15B), mRNA.	0.00138	-9.42306
FBtr0088721	9.16571	10.4417	2.4216	Drosophila melanogaster CG30357-RA (CG30357), mRNA.	0.000756	-11.2506
FBtr0072024	7.53219	8.80569	2.41747	Drosophila melanogaster CG9815-RA (CG9815), mRNA.	0.00815	-5.47403
FBtr0070421	6.31128	7.58029	2.40995	Drosophila melanogaster msta CG33548-RB, transcript variant B (msta), mRNA.	0.00139	-9.39568
FBtr0080991	5.67835	6.94151	2.4002	Drosophila melanogaster CG15145-RA (CG15145), mRNA.	0.0213	-4.00682
FBtr0087918	5.30521	6.56551	2.39545	Drosophila melanogaster Odorant receptor 49a CG13158-RA (Or49a), mRNA.	0.0145	-4.55553
FBtr0083849	6.76003	8.02022	2.39527	Drosophila melanogaster CG4459-RA (CG4459), mRNA.	0.00226	-8.12668
FBtr0079904	9.22225	10.4809	2.39273	Drosophila melanogaster CG33300-PA (CG33300) mRNA, partial cds.	0.017	-4.32146
FBtr0084833	6.95092	8.2089	2.3916	Drosophila melanogaster CG11913-RA (CG11913), mRNA.	0.00126	-9.67995
FBtr0085343	7.38714	8.64374	2.38933	Drosophila melanogaster Strictosidine synthase-like 2 CG11833-RA (Ssl2), mRNA.	0.00109	-10.0976
FBtr0076723	5.87574	7.13054	2.38635	Drosophila melanogaster CG7387-RA (CG7387), mRNA.	0.0339	-3.41001
FBtr0088875	9.59299	10.8465	2.38426	Drosophila melanogaster CG14763-RA (CG14763), mRNA.	0.0011	-10.0924
FBtr0081046	5.19209	6.44438	2.38219	Drosophila melanogaster elfless CG15150-RA (elfless), mRNA.	0.00224	-8.14413
FBtr0073850	7.05037	8.30061	2.37881	Drosophila melanogaster CG9938-RA (CG9938), mRNA.	0.00214	-8.25808
FBtr0082396	7.23881	8.48675	2.37503	Drosophila melanogaster Peptidoglycan recognition protein LB CG14704-RB, transcript variant B (PGRP-LB), mRNA.	0.00099	-10.3877
FBtr0073548	8.54298	9.78813	2.37042	Drosophila melanogaster Odorant receptor 10a CG17867-RA (Or10a), mRNA.	0.00151	-9.17524
FBtr0087921	7.34202	8.58463	2.36626	Drosophila melanogaster CG8510-RA (CG8510), mRNA.	0.00311	-7.37133
FBtr0077496	11.5833	12.8247	2.36432	Drosophila melanogaster CG3921-RA (CG3921), mRNA.	0.00772	-5.56846
FBtr0073581	8.97448	10.215	2.3629	Drosophila melanogaster CG18130-RA (CG18130), mRNA.	0.0117	-4.88118
FBtr0072875	4.78278	6.02125	2.35948	Drosophila melanogaster CG32301-RA (CG32301), mRNA.	0.00109	-10.118
FBtr0086268	5.86095	7.09673	2.35509	Drosophila melanogaster CG13427-RA (CG13427), mRNA.	0.0565	-2.82018
FBtr0076388	7.20471	8.43884	2.35239	Drosophila melanogaster CG18179-RA (CG18179), mRNA.	0.000424	-13.3352
FBtr0075009	5.57224	6.80595	2.35171	Drosophila melanogaster pipe CG9614-RA, transcript variant A (pip), mRNA.	0.0542	-2.86529
FBtr0083791	8.75891	9.98727	2.343	Drosophila melanogaster CG11453-RA (CG11453), mRNA.	0.00275	-7.65137
FBtr0089687	6.49552	7.72369	2.3427	Drosophila melanogaster CG14642-RA, transcript variant A (CG14642), mRNA.	0.0103	-5.09666
FBtr0070922	5.70506	6.93286	2.34211	Drosophila melanogaster swallow CG3429-RA (swa), mRNA.	0.336	-1.11671
FBtr0085487	5.08621	6.31377	2.34171	Drosophila melanogaster CG15510-RA (CG15510), mRNA.	0.00276	-7.64353
FBtr0079468	11.3749	12.5998	2.33735	Drosophila melanogaster CG5160-RA (CG5160), mRNA.	0.00388	-6.8947
FBtr0078605	5.59504	6.81887	2.33566	Drosophila melanogaster Osiris 13 CG15595-RA (Osi13), mRNA.	0.195	-1.60502
FBtr0088510	7.21977	8.43986	2.3296	Drosophila melanogaster CG13953-RA (CG13953), mRNA.	0.026	-3.73953
FBtr0076698	5.52428	6.7392	2.32128	Drosophila melanogaster CG8006-RA (CG8006), mRNA.	0.0745	-2.52756
FBtr0084493	7.19591	8.40482	2.31163	Drosophila melanogaster CG13599-RA (CG13599), mRNA.	0.00247	-7.90775
FBtr0077113	8.23889	9.44637	2.30934	Drosophila melanogaster mad2 CG17498-RA (mad2), mRNA.	0.000482	-12.8424
FBtr0087916	6.13051	7.33717	2.30803	Drosophila melanogaster CG8502-RC, transcript variant C (CG8502), mRNA.	0.116	-2.09069
FBtr0091715	10.2599	11.4663	2.3077	Drosophila melanogaster PFTAIRE-interacting factor 1A CG33719-RA, transcript variant A (Pif1A), mRNA.	0.00112	-10.0187
FBtr0071969	5.05266	6.25882	2.30723	Drosophila melanogaster CG9899-RA (CG9899), mRNA.	0.00405	-6.80107
FBtr0085777	7.84882	9.05274	2.30364	Drosophila melanogaster zwilch CG18729-RA (zwilch), mRNA.	0.00203	-8.39505
FBtr0083256	6.34242	7.54612	2.30329	Drosophila melanogaster CG31287-PA (CG31287) mRNA, complete cds.	0.0278	-3.65658
FBtr0081438	8.9449	10.1484	2.30297	Drosophila melanogaster CG9273-RA (CG9273), mRNA.	0.00585	-6.0724
FBtr0070531	7.83405	9.03467	2.29838	Drosophila melanogaster CG16782-RA (CG16782), mRNA.	0.0056	-6.15727
FBtr0079199	8.9106	10.1095	2.29561	Drosophila melanogaster CG31642-PA (CG31642) mRNA, complete cds.	0.0124	-4.7955
FBtr0088962	10.3473	11.5449	2.29365	Drosophila melanogaster pawn CG11101-RA (pwn), mRNA.	0.00438	-6.64294
FBtr0084288	7.14823	8.34294	2.28898	Drosophila melanogaster CG33099-PA (CG33099) mRNA, complete cds.	0.0357	-3.34476
FBtr0073361	6.01298	7.20593	2.28619	Drosophila melanogaster CG18808-RA (CG18808), mRNA.	0.000485	-12.8187
FBtr0071778	6.7848	7.97386	2.28005	Drosophila melanogaster Organic anion transporting polypeptide 58Db CG3382-RA (Oatp58Db), mRNA.	0.0162	-4.39419
FBtr0073353	9.2041	10.393	2.27985	Drosophila melanogaster CG13704-RA (CG13704), mRNA.	0.193	-1.61345
FBtr0078538	6.2713	7.45894	2.2778	Drosophila melanogaster CG14451-RA (CG14451), mRNA.	0.014	-4.60554
FBtr0072052	5.27692	6.45836	2.26803	Drosophila melanogaster CG3162-RA (CG3162), mRNA.	0.00815	-5.47501
FBtr0077152	5.64479	6.8236	2.26391	Drosophila melanogaster CG10630-RA (CG10630), mRNA.	0.0288	-3.61135
FBtr0076136	7.88645	9.06365	2.26138	Drosophila melanogaster CG6071-RA (CG6071), mRNA.	0.00459	-6.54566
FBtr0083586	7.7364	8.91289	2.26026	Drosophila melanogaster CG7670-RA (CG7670), mRNA.	0.0989	-2.24198
FBtr0070526	6.85291	8.0278	2.25776	Drosophila melanogaster CG10801-RA (CG10801), mRNA.	0.000542	-12.4093
FBtr0082862	9.24958	10.4237	2.25661	Drosophila melanogaster CG9759-RA, transcript variant A (CG9759), mRNA.	0.105	-2.19163
FBtr0071182	7.64904	8.82083	2.25291	Drosophila melanogaster CG32715-RA (CG32715), mRNA.	0.00256	-7.82566
FBtr0083242	6.37962	7.54978	2.25037	Drosophila melanogaster CG5478-RA (CG5478), mRNA.	0.00245	-7.92998
FBtr0073410	7.19911	8.365	2.24373	Drosophila melanogaster fascetto CG11207-RA (feo), mRNA.	0.075	-2.52028
FBtr0072329	11.6534	12.8191	2.24353	Drosophila melanogaster Matrix metalloproteinase 1 CG4859-RB, transcript variant B (Mmp1), mRNA.	0.016	-4.40807
FBtr0082738	7.20903	8.37136	2.23818	Drosophila melanogaster Osiris 22 CG8644-RA (Osi22), mRNA.	0.00403	-6.81443
FBtr0072274	6.27481	7.43356	2.23263	Drosophila melanogaster CG13576-RA (CG13576), mRNA.	0.0201	-4.08333
FBtr0075497	8.64264	9.79657	2.22519	Drosophila melanogaster CG5235-RA (CG5235), mRNA.	0.000717	-11.4292
FBtr0074069	6.6459	7.79768	2.22187	Drosophila melanogaster CG32584-RB, transcript variant B (CG32584), mRNA.	0.0209	-4.03198
FBtr0079759	5.90519	7.05624	2.22075	Drosophila melanogaster CG18088-RA (CG18088), mRNA.	0.253	-1.37024
FBtr0078380	8.47929	9.6295	2.21945	Drosophila melanogaster CG7173-RA (CG7173), mRNA.	0.105	-2.18427
FBtr0081199	10.7433	11.8918	2.21674	Drosophila melanogaster CG17350-RA (CG17350), mRNA.	0.00509	-6.34001
FBtr0088907	6.63892	7.78468	2.21263	Drosophila melanogaster CG2137-RA (CG2137), mRNA.	0.000926	-10.5934
FBtr0081149	6.13699	7.27942	2.20752	Drosophila melanogaster CG10493-RA (CG10493), mRNA.	0.00528	-6.26913
FBtr0086897	8.40392	9.54609	2.20712	Drosophila melanogaster rhino CG10683-RA (rhi), mRNA.	0.0068	-5.79384
FBtr0072370	6.71553	7.85673	2.20565	Drosophila melanogaster CG9196-RA (CG9196), mRNA.	0.0346	-3.38257
FBtr0072872	6.69175	7.83228	2.20462	Drosophila melanogaster CG8960-RB, transcript variant B (CG8960), mRNA.	0.0594	-2.76672
FBtr0073907	5.47483	6.61069	2.1975	Drosophila melanogaster mushroom body defect CG12047-RA, transcript variant A (mud), mRNA.	0.00266	-7.73174
FBtr0084054	10.1533	11.2881	2.1958	Drosophila melanogaster ETHR CG5911-RB, transcript variant B (ETHR), mRNA.	0.00899	-5.30733
FBtr0076118	7.17065	8.30311	2.19232	Drosophila melanogaster Gustatory receptor 68a CG7303-RA (Gr68a), mRNA.	0.00235	-8.02893
FBtr0083355	9.92491	11.056	2.19018	Drosophila melanogaster CG14906-RA (CG14906), mRNA.	0.0029	-7.53415
FBtr0086029	13.2248	14.3547	2.18841	Drosophila melanogaster Actin 42A CG12051-RA (Act42A), mRNA.	0.00177	-8.74828
FBtr0086191	10.0061	11.1343	2.18576	Drosophila melanogaster CheB42c CG33350-PA (CheB42c) mRNA, complete cds.	0.000662	-11.6975
FBtr0073916	6.61505	7.73928	2.17985	Drosophila melanogaster CG9411-RA (CG9411), mRNA.	0.0504	-2.94763
FBtr0073053	5.1581	6.27685	2.17158	Drosophila melanogaster CG12009-RA (CG12009), mRNA.	0.295	-1.2346
FBtr0078090	5.82766	6.94252	2.16574	Drosophila melanogaster CG13690-RA (CG13690), mRNA.	0.00367	-7.01249
FBtr0075881	8.25698	9.37058	2.16384	Drosophila melanogaster Ribosomal protein S12 CG11271-RE, transcript variant E (RpS12), mRNA.	0.0438	-3.10642
FBtr0089802	9.78226	10.8945	2.16187	Drosophila melanogaster CG32568-RA (CG32568), mRNA.	0.00266	-7.7313
FBtr0088046	8.29351	9.39953	2.15251	Drosophila melanogaster Ribonucleoside diphosphate reductase small subunit CG8975-RA (RnrS), mRNA.	0.000649	-11.7688
FBtr0081941	8.03409	9.13616	2.14662	Drosophila melanogaster CG33191-RA (CG33191), mRNA.	0.000332	-14.3322
FBtr0073765	8.27825	9.38001	2.14616	Drosophila melanogaster CG32636-RA (CG32636), mRNA.	0.000755	-11.2533
FBtr0072928	7.91318	9.00904	2.13741	Drosophila melanogaster CG16984-RA (CG16984), mRNA.	0.000678	-11.615
FBtr0081412	6.42596	7.51934	2.13373	Drosophila melanogaster caudal CG1759-RB, transcript variant B (cad), mRNA.	0.148	-1.85781
FBtr0079473	5.86851	6.96056	2.13178	Drosophila melanogaster Myo28B1 CG6976-RA, transcript variant A (Myo28B1), mRNA.	0.000787	-11.116
FBtr0072330	10.9868	12.0769	2.12898	Drosophila melanogaster Matrix metalloproteinase 1 CG4859-RB, transcript variant B (Mmp1), mRNA.	0.00455	-6.56371
FBtr0072499	12.4662	13.5562	2.12881	Drosophila melanogaster CG33229-PA (CG33229) mRNA, complete cds.	0.000494	-12.7505
FBtr0075863	8.26164	9.35115	2.12801	Drosophila melanogaster CG10191-RA (CG10191), mRNA.	0.014	-4.60156
FBtr0082686	12.5487	13.6377	2.12719	Drosophila melanogaster CG10126-RA, transcript variant A (CG10126), mRNA.	0.0423	-3.14464
FBtr0075472	5.72465	6.81232	2.1253	Drosophila melanogaster CG13045-RA (CG13045), mRNA.	0.0145	-4.55476
FBtr0072603	8.78341	9.86936	2.12277	Drosophila melanogaster CKII- subunit interactor-3 CG3217-RB, transcript variant B (CkIIalpha-i3), mRNA.	0.000373	-13.8471
FBtr0074327	8.8652	9.94746	2.11735	Drosophila melanogaster CG32569-RA (CG32569), mRNA.	0.0045	-6.58802
FBtr0074539	13.3383	14.4177	2.11322	Drosophila melanogaster CG12672-RA (CG12672), mRNA.	0.00217	-8.22318
FBtr0075430	4.75017	5.82717	2.10964	Drosophila melanogaster CG13039-RA (CG13039), mRNA.	0.0353	-3.35804
FBtr0070373	7.86378	8.9395	2.10778	Drosophila melanogaster CG14811-RA (CG14811), mRNA.	0.0224	-3.93535
FBtr0082687	12.3072	13.3781	2.10074	Drosophila melanogaster CG10126-RA, transcript variant A (CG10126), mRNA.	0.0218	-3.97378
FBtr0076613	7.48121	8.55209	2.10071	Drosophila melanogaster matrimony CG18543-RA (mtrm), mRNA.	0.0699	-2.59318
FBtr0100521	11.4576	12.5258	2.09679	Drosophila melanogaster arc CG6741-RC, transcript variant C (a), mRNA.	0.000367	-13.9116
FBtr0077871	5.56698	6.63463	2.09602	Drosophila melanogaster CG15357-RA (CG15357), mRNA.	0.00172	-8.81152
FBtr0075635	11.718	12.7847	2.09462	Drosophila melanogaster CG6854-RB, transcript variant B (CG6854), mRNA.	0.000624	-11.903
FBtr0080563	5.87801	6.94366	2.0931	Drosophila melanogaster CG8997-RA (CG8997), mRNA.	0.00341	-7.17207
FBtr0087912	9.65834	10.7236	2.09255	Drosophila melanogaster CG13159-RA (CG13159), mRNA.	0.307	-1.19742
FBtr0076657	7.77483	8.84	2.09243	Drosophila melanogaster CG6902-RA (CG6902), mRNA.	0.00406	-6.79785
FBtr0079731	7.50621	8.57046	2.09107	Drosophila melanogaster CG9314-RA (CG9314), mRNA.	0.000446	-13.138
FBtr0072836	8.66392	9.72422	2.08536	Drosophila melanogaster CG12026-RB, transcript variant B (CG12026), mRNA.	0.00529	-6.26622
FBtr0080909	8.18021	9.2356	2.07828	Drosophila melanogaster Ugt36Ba CG13270-RA (Ugt36Ba), mRNA.	0.0309	-3.52341
FBtr0088064	10.777	11.8309	2.0761	Drosophila melanogaster CG8991-RA (CG8991), mRNA.	0.000531	-12.4828
FBtr0084811	8.09906	9.15042	2.07249	Drosophila melanogaster CG11854-RA (CG11854), mRNA.	0.125	-2.01556
FBtr0072264	10.0312	11.0824	2.07217	Drosophila melanogaster CG13575-RA (CG13575), mRNA.	0.00556	-6.16982
FBtr0072868	11.3246	12.3755	2.07185	Drosophila melanogaster CG13936-RA (CG13936), mRNA.	0.101	-2.23002
FBtr0100243	9.97829	11.0288	2.07125	Drosophila melanogaster vein CG10491-RA, transcript variant A (vn), mRNA.	0.000469	-12.9489
FBtr0081827	8.36516	9.4135	2.06815	Drosophila melanogaster Minichromosome maintenance 2 CG7538-RA (Mcm2), mRNA.	0.00771	-5.57135
FBtr0070697	5.17818	6.22422	2.06485	Drosophila melanogaster CG12684-RA (CG12684), mRNA.	0.0316	-3.49467
FBtr0085771	4.92116	5.9661	2.06328	Drosophila melanogaster CG15563-RA (CG15563), mRNA.	0.0047	-6.50056
FBtr0072059	8.51808	9.56127	2.06079	Drosophila melanogaster Gustatory receptor 59f CG33150-RA (Gr59f), mRNA.	0.0808	-2.44399
FBtr0070332	13.3943	14.4288	2.04834	Drosophila melanogaster CG4199-RA, transcript variant A (CG4199), mRNA.	0.00431	-6.6725
FBtr0088034	5.61891	6.65234	2.04689	Drosophila melanogaster CG13190-RA (CG13190), mRNA.	0.0401	-3.2096
FBtr0072837	5.33747	6.36714	2.04157	Drosophila melanogaster CG12026-RB, transcript variant B (CG12026), mRNA.	0.0522	-2.90778
FBtr0081302	13.5288	14.5585	2.04156	Drosophila melanogaster CG16772-RA (CG16772), mRNA.	0.0056	-6.1578
FBtr0081821	10.165	11.1874	2.03125	Drosophila melanogaster CG11052-RA (CG11052), mRNA.	0.000589	-12.1094
FBtr0085111	8.09066	9.1129	2.03107	Drosophila melanogaster CG5896-RB, transcript variant B (CG5896), mRNA.	0.013	-4.72123
FBtr0076518	9.21435	10.2366	2.03104	Drosophila melanogaster CG13314-RA (CG13314), mRNA.	0.0308	-3.52718
FBtr0081406	5.40745	6.42704	2.02734	Drosophila melanogaster CG17470-RA (CG17470), mRNA.	0.000478	-12.8738
FBtr0087790	7.92963	8.94869	2.0266	Drosophila melanogaster CG13320-RA, transcript variant A (CG13320), mRNA.	0.0106	-5.03965
FBtr0100350	8.07407	9.09101	2.02362	protein binding,protein heterodimerization activity	0.00665	-5.83605
FBtr0086837	6.70362	7.71856	2.02082	Drosophila melanogaster CG30108-RA (CG30108), mRNA.	0.0207	-4.0479
FBtr0100139	8.64794	9.66261	2.02044	protein heterodimerization activity,transcription factor activity	0.00454	-6.56898
FBtr0087504	6.55177	7.56447	2.01769	Drosophila melanogaster CG33469-PA (CG33469) mRNA, complete cds.	0.139	-1.91767
FBtr0087389	8.59356	9.6028	2.01285	Drosophila melanogaster CG8160-RA (CG8160), mRNA.	0.00842	-5.4181
FBtr0088244	10.6222	11.6298	2.01063	Drosophila melanogaster CG30017-RA (CG30017), mRNA.	0.00606	-6.00621
FBtr0076304	9.7667	10.7727	2.00835	Drosophila melanogaster CG32055-RA (CG32055), mRNA.	0.000791	-11.1012
FBtr0077081	6.14688	7.15218	2.00735	Drosophila melanogaster Pole2 CG10489-RA (Pole2), mRNA.	0.0212	-4.01001
FBtr0083692	11.9073	12.9104	2.0043	Drosophila melanogaster CG14301-RA (CG14301), mRNA.	0.0289	-3.60637
FBtr0080550	6.77552	7.77861	2.00429	Drosophila melanogaster CG7953-RA (CG7953), mRNA.	0.00332	-7.22867
FBtr0086900	8.70283	9.70374	2.00126	Drosophila melanogaster RhoGAP54D CG6477-RB, transcript variant B (RhoGAP54D), mRNA.	0.00491	-6.41087
FBtr0071763	11.4124	12.4128	2.00055	Drosophila melanogaster arc CG6741-RC, transcript variant C (a), mRNA.	0.00732	-5.66166
FBtr0088330	6.2512	7.25031	1.99876	Drosophila melanogaster Odorant receptor 46a CG33478-PB, isoform B (Or46a) mRNA, complete cds.	0.07	-2.5926
FBtr0075697	5.74592	6.74332	1.9964	Drosophila melanogaster giant nuclei CG5272-RA (gnu), mRNA.	0.0806	-2.44607
FBtr0070777	12.5183	13.5145	1.99474	Drosophila melanogaster CG15784-RA (CG15784), mRNA.	0.0117	-4.88319
FBtr0075490	7.11563	8.11134	1.99406	Drosophila melanogaster CG5157-RA (CG5157), mRNA.	0.0601	-2.75438
FBtr0083250	10.2833	11.2782	1.99295	Drosophila melanogaster Stubble CG4316-RA (Sb), mRNA.	0.0024	-7.98142
FBtr0071754	10.9173	11.9119	1.99245	Drosophila melanogaster CG30327-RA (CG30327), mRNA.	0.00116	-9.92026
FBtr0083354	10.4491	11.439	1.98604	Drosophila melanogaster CG14907-RA (CG14907), mRNA.	0.00359	-7.05762
FBtr0100559	10.6213	11.6104	1.9849		0.098	-2.25065
FBtr0074089	9.99493	10.9835	1.98429	Drosophila melanogaster CG8260-RB, transcript variant B (CG8260), mRNA.	0.0158	-4.42834
FBtr0074998	6.64564	7.63139	1.98034	Drosophila melanogaster Chd3 CG9594-RA (Chd3), mRNA.	0.0709	-2.57852
FBtr0071864	6.86678	7.85149	1.97891	Drosophila melanogaster CG13512-RA (CG13512), mRNA.	0.0315	-3.49875
FBtr0073255	8.25988	9.24376	1.97778	Drosophila melanogaster CG15005-RA (CG15005), mRNA.	0.0026	-7.78349
FBtr0080423	11.4512	12.4349	1.9775	Drosophila melanogaster CG5142-RA (CG5142), mRNA.	0.00175	-8.77699
FBtr0081940	11.2374	12.2194	1.97526	Drosophila melanogaster CG33189-PA (CG33189) mRNA, complete cds.	0.00152	-9.15423
FBtr0084344	5.89394	6.87571	1.97489	Drosophila melanogaster CG13838-RA (CG13838), mRNA.	0.00289	-7.54491
FBtr0083213	7.07389	8.05429	1.97302	Drosophila melanogaster Retinoblastoma-family protein 2 CG5083-RA (Rbf2), mRNA.	0.0058	-6.08824
FBtr0076375	5.00353	5.9822	1.97065	Drosophila melanogaster Odorant receptor 67a CG12526-RA (Or67a), mRNA.	0.0242	-3.83799
FBtr0073493	6.52305	7.49652	1.96355	Drosophila melanogaster CG15196-RA (CG15196), mRNA.	0.0216	-3.98653
FBtr0075489	8.38151	9.35258	1.9603	Drosophila melanogaster CG32152-RA (CG32152), mRNA.	0.00523	-6.28801
FBtr0083429	8.10786	9.07843	1.95962	Drosophila melanogaster CG18213-RA (CG18213), mRNA.	0.000493	-12.7571
FBtr0071233	9.68882	10.6585	1.95838	Drosophila melanogaster CG12112-RA (CG12112), mRNA.	0.0292	-3.59153
FBtr0091508	6.44477	7.4143	1.95821	Drosophila melanogaster unpaired 3 CG33542-PA (upd3) mRNA, complete cds.	0.0549	-2.85213
FBtr0074070	6.57812	7.54702	1.95734	Drosophila melanogaster CG32584-RB, transcript variant B (CG32584), mRNA.	0.0571	-2.80853
FBtr0086282	6.36808	7.33605	1.95608	Drosophila melanogaster CG13871-RA (CG13871), mRNA.	0.0404	-3.19988
FBtr0080316	4.91082	5.87785	1.95481	Drosophila melanogaster CG12314-RA (CG12314), mRNA.	0.00301	-7.45107
FBtr0084894	11.2711	12.2371	1.95342	Drosophila melanogaster CG12250-RA, transcript variant A (CG12250), mRNA.	0.000862	-10.8209
FBtr0073612	7.75707	8.72289	1.95317	Drosophila melanogaster dusky CG9355-RA (dy), mRNA.	0.0147	-4.53072
FBtr0074418	8.47261	9.43377	1.94687	Drosophila melanogaster wurst CG9089-RA (wus), mRNA.	0.0038	-6.93696
FBtr0078211	8.7788	9.73927	1.94594	Drosophila melanogaster CG13250-RA (CG13250), mRNA.	0.0112	-4.94848
FBtr0071780	5.52937	6.48912	1.94497	Drosophila melanogaster CG30278-RA (CG30278), mRNA.	0.00689	-5.77065
FBtr0087369	11.7672	12.7269	1.94491	Drosophila melanogaster scab CG8095-RB, transcript variant B (scb), mRNA.	0.00146	-9.26991
FBtr0077082	11.4265	12.3859	1.94448	Drosophila melanogaster vein CG10491-RA, transcript variant A (vn), mRNA.	0.000693	-11.5411
FBtr0077563	7.25181	8.21114	1.94441	Drosophila melanogaster CG31954-RA (CG31954), mRNA.	0.00597	-6.03565
FBtr0084895	12.7644	13.7223	1.94247	Drosophila melanogaster CG12250-RA, transcript variant A (CG12250), mRNA.	0.000628	-11.8815
FBtr0085873	7.32537	8.28195	1.9407	Drosophila melanogaster CG2053-RA (CG2053), mRNA.	0.00322	-7.29708
FBtr0080853	7.56104	8.5173	1.94028	Drosophila melanogaster CG13258-RA (CG13258), mRNA.	0.0291	-3.59797
FBtr0088804	8.47667	9.43287	1.94019	Drosophila melanogaster CG14756-RA (CG14756), mRNA.	0.211	-1.53428
FBtr0084871	7.8337	8.7895	1.93966	Drosophila melanogaster CG13664-RA (CG13664), mRNA.	0.000701	-11.5056
FBtr0085406	6.00324	6.95501	1.93425	Drosophila melanogaster CG14508-RA (CG14508), mRNA.	0.0362	-3.32858
FBtr0075415	6.72241	7.67388	1.93385	Drosophila melanogaster CG13035-RB, transcript variant B (CG13035), mRNA.	0.0285	-3.62582
FBtr0075134	6.71812	7.66893	1.93297	Drosophila melanogaster CG13699-RA (CG13699), mRNA.	0.0162	-4.39431
FBtr0077943	5.81293	6.76285	1.93177	Drosophila melanogaster CG31659-PA (CG31659) mRNA, complete cds.	0.00479	-6.46246
FBtr0082135	6.29018	7.23755	1.92836	Drosophila melanogaster matotopetli CG8484-RA (topi), mRNA.	0.02	-4.09346
FBtr0071972	5.1482	6.09093	1.92217	Drosophila melanogaster CG13545-RA (CG13545), mRNA.	0.0215	-3.99618
FBtr0082279	8.00601	8.94685	1.91965	Drosophila melanogaster Minichromosome maintenance 5 CG4082-RA (Mcm5), mRNA.	0.00393	-6.86513
FBtr0070892	6.46086	7.40165	1.91958	Drosophila melanogaster female sterile (1) M3 CG4790-RA (fs(1)M3), mRNA.	0.0067	-5.82171
FBtr0079675	9.08729	10.0267	1.9178	Drosophila melanogaster CG13087-RA (CG13087), mRNA.	0.00261	-7.77382
FBtr0091496	6.1659	7.10485	1.91714	Drosophila melanogaster Acp53C14c CG33530-PA (Acp53C14c) mRNA, complete cds.	0.00299	-7.45981
FBtr0082981	10.3614	11.2995	1.91605	Drosophila melanogaster CG8066-RA (CG8066), mRNA.	0.00739	-5.6468
FBtr0070871	6.50452	7.44244	1.91576	Drosophila melanogaster CG5928-RA, transcript variant A (CG5928), mRNA.	0.00206	-8.35813
FBtr0071512	4.93233	5.87009	1.91555	Drosophila melanogaster CG15296-RA (CG15296), mRNA.	0.00779	-5.55311
FBtr0087560	13.9932	14.9309	1.91551	Drosophila melanogaster CG12505-RA (CG12505), mRNA.	0.0174	-4.28365
FBtr0084346	6.30403	7.23961	1.91266	Drosophila melanogaster Gustatory receptor 94a CG31280-RA (Gr94a), mRNA.	0.00146	-9.26633
FBtr0070448	7.85646	8.79105	1.91134	Drosophila melanogaster Kinesin-like protein at 3A CG8590-RA (Klp3A), mRNA.	0.000525	-12.5255
FBtr0086181	12.2451	13.1793	1.91082	Drosophila melanogaster Tetraspanin 42Ed CG12846-RA (Tsp42Ed), mRNA.	0.044	-3.09947
FBtr0083173	5.7231	6.65678	1.91015	Drosophila melanogaster CG9589-RA (CG9589), mRNA.	0.00636	-5.91679
FBtr0100122	8.69043	9.62129	1.90641		0.00379	-6.94291
FBtr0070074	5.44709	6.37761	1.90597	Drosophila melanogaster lethal of scute CG3839-RA (l(1)sc), mRNA.	0.248	-1.38792
FBtr0070144	6.41065	7.34036	1.90489	Drosophila melanogaster CG13358-RA (CG13358), mRNA.	0.00339	-7.18115
FBtr0071761	10.0458	10.9729	1.90143	Drosophila melanogaster meiotic from via Salaria 332 CG5303-RA (mei-S332), mRNA.	0.00177	-8.7372
FBtr0086943	7.21846	8.14462	1.9002	Drosophila melanogaster CG18432-RA (CG18432), mRNA.	0.0433	-3.11796
FBtr0071310	7.2894	8.21183	1.89529	Drosophila melanogaster CG15370-RA (CG15370), mRNA.	0.0202	-4.07741
FBtr0071082	5.23236	6.15445	1.89485	Drosophila melanogaster CG32720-RA (CG32720), mRNA.	0.0637	-2.69202
FBtr0086733	10.6252	11.5468	1.89419	Drosophila melanogaster Serine protease inhibitor 6 CG10913-RA (Spn6), mRNA.	0.0305	-3.53709
FBtr0088000	6.9126	7.83312	1.8928	Drosophila melanogaster CG13167-RA (CG13167), mRNA.	0.0016	-9.0163
FBtr0078484	10.1462	11.066	1.89179	Drosophila melanogaster CG7130-RA (CG7130), mRNA.	0.0108	-5.00979
FBtr0074809	5.40731	6.32629	1.89077	Drosophila melanogaster CG12702-RA (CG12702), mRNA.	0.0168	-4.33418
FBtr0079298	8.00919	8.92666	1.8888	Drosophila melanogaster cup CG11181-RA (cup), mRNA.	0.167	-1.7487
FBtr0086901	7.20006	8.11718	1.88833	Drosophila melanogaster RhoGAP54D CG6477-RB, transcript variant B (RhoGAP54D), mRNA.	0.00473	-6.48569
FBtr0070355	9.33396	10.2499	1.88685	Drosophila melanogaster CG32801-RA (CG32801), mRNA.	0.0126	-4.76254
FBtr0079278	10.5855	11.5012	1.88652	Drosophila melanogaster CG33295-PA (CG33295) mRNA, complete cds.	0.00155	-9.09771
FBtr0076220	8.22669	9.13975	1.88303	Drosophila melanogaster CG6216-RA, transcript variant A (CG6216), mRNA.	0.00816	-5.47283
FBtr0085113	5.19852	6.1115	1.88293	Drosophila melanogaster CG31067-PA (CG31067) mRNA, complete cds.	0.0162	-4.39118
FBtr0070606	12.3709	13.2829	1.88157	Drosophila melanogaster echinus CG2904-RA (ec), mRNA.	0.0508	-2.93863
FBtr0080773	8.673	9.58469	1.88125	Drosophila melanogaster Cyclin E CG3938-RE, transcript variant E (CycE), mRNA.	0.062	-2.72047
FBtr0086184	10.0825	10.9934	1.88013	Drosophila melanogaster CG30156-RA (CG30156), mRNA.	0.00586	-6.07052
FBtr0085698	6.67225	7.58308	1.88013	Drosophila melanogaster CG1342-RA (CG1342), mRNA.	0.369	-1.03317
FBtr0075842	8.87908	9.78281	1.8709	Drosophila melanogaster Ecdysone-inducible gene L1 CG10717-RB, transcript variant B (ImpL1), mRNA.	0.288	-1.25485
FBtr0080406	5.66676	6.56963	1.86979	Drosophila melanogaster CG15484-RA (CG15484), mRNA.	0.00289	-7.54363
FBtr0082127	10.4644	11.3669	1.86922	Drosophila melanogaster CG31415-PA (CG31415) mRNA, complete cds.	0.0232	-3.89139
FBtr0100357	10.3938	11.296	1.86897	Drosophila melanogaster CG32500-PB, isoform B (CG32500) mRNA, complete cds.	0.00208	-8.33399
FBtr0087467	10.0571	10.9576	1.86669	Drosophila melanogaster CG12854-RA (CG12854), mRNA.	0.00506	-6.35363
FBtr0084134	4.94077	5.84105	1.86643	Drosophila melanogaster CG13416-RA (CG13416), mRNA.	0.0239	-3.85368
FBtr0071866	11.4262	12.3262	1.86608	Drosophila melanogaster CG30273-RA (CG30273), mRNA.	0.0217	-3.98272
FBtr0085770	6.84231	7.74187	1.8655	Drosophila melanogaster CG15564-RA (CG15564), mRNA.	0.00683	-5.78664
FBtr0072574	8.9861	9.88548	1.86526	Drosophila melanogaster methuselah-like 9 CG17084-RA (mthl9), mRNA.	0.0363	-3.32453
FBtr0100515	10.2582	11.1546	1.86147	Drosophila melanogaster Hr4 CG16902-RC (Hr4), mRNA.	0.125	-2.02003
FBtr0073111	8.36534	9.26061	1.85996	Drosophila melanogaster CG14963-RA (CG14963), mRNA.	0.0132	-4.69682
FBtr0082609	9.94687	10.8376	1.85411	Drosophila melanogaster Glutathione S transferase D10 CG18548-RA (GstD10), mRNA.	0.0831	-2.41496
FBtr0082669	8.40779	9.29492	1.8495	Drosophila melanogaster CG6753-RA (CG6753), mRNA.	0.0787	-2.47083
FBtr0082957	6.64301	7.52302	1.84038	Drosophila melanogaster CG14852-RA (CG14852), mRNA.	0.00342	-7.16436
FBtr0082664	9.38194	10.2617	1.8401	Drosophila melanogaster CG31347-PA (CG31347) mRNA, complete cds.	0.00843	-5.41581
FBtr0070213	9.73696	10.6165	1.83978	Drosophila melanogaster CG14770-RA (CG14770), mRNA.	0.489	-0.773414
FBtr0089292	5.05703	5.93588	1.83891	Drosophila melanogaster lethal (2) 03659 CG8799-RA (l(2)03659), mRNA.	0.00133	-9.52378
FBtr0083582	10.0964	10.9739	1.83717	Drosophila melanogaster CG7675-RA, transcript variant A (CG7675), mRNA.	0.00373	-6.97949
FBtr0084323	7.57448	8.45175	1.83689	Drosophila melanogaster CG4771-RA (CG4771), mRNA.	0.000695	-11.5329
FBtr0082132	6.72224	7.59805	1.83503	Drosophila melanogaster CG8478-RA, transcript variant A (CG8478), mRNA.	0.00473	-6.48563
FBtr0082750	8.42517	9.30085	1.83487	Drosophila melanogaster CG8870-RA (CG8870), mRNA.	0.00396	-6.84828
FBtr0086335	11.6635	12.5367	1.83176	Drosophila melanogaster Odorant-binding protein 56h CG13874-RA (Obp56h), mRNA.	0.0396	-3.22298
FBtr0082046	9.14213	10.0141	1.83021	Drosophila melanogaster -Tubulin at 85D CG9359-RA (betaTub85D), mRNA.	0.00308	-7.39475
FBtr0080599	5.69515	6.56608	1.82885	Drosophila melanogaster CG32972-RB, transcript variant B (CG32972), mRNA.	0.287	-1.25798
FBtr0070758	7.83324	8.70287	1.82719	Drosophila melanogaster CG3323-RA (CG3323), mRNA.	0.00949	-5.21721
FBtr0081912	6.01112	6.8799	1.82612	Drosophila melanogaster CG11762-RA (CG11762), mRNA.	0.113	-2.11213
FBtr0088520	10.5695	11.4376	1.82518	Drosophila melanogaster CG1809-RA (CG1809), mRNA.	0.00123	-9.74687
FBtr0070484	6.4019	7.26833	1.82314	Drosophila melanogaster female sterile (1) Yb CG2706-RA (fs(1)Yb), mRNA.	0.00314	-7.35617
FBtr0076378	6.39503	7.26133	1.82299	Drosophila melanogaster CG14177-RA (CG14177), mRNA.	0.0054	-6.22549
FBtr0087948	7.68109	8.54738	1.82297	Drosophila melanogaster CG8828-RA (CG8828), mRNA.	0.0919	-2.3145
FBtr0085926	6.89243	7.75812	1.82222	Drosophila melanogaster CG31611-PA (His4:CG31611) mRNA, complete cds.	0.045	-3.07455
FBtr0084603	13.8162	14.681	1.82108	Drosophila melanogaster crumbs CG6383-RA (crb), mRNA.	0.00149	-9.20245
FBtr0075180	12.3721	13.2366	1.82073	Drosophila melanogaster CG32184-RA (CG32184), mRNA.	0.00356	-7.07468
FBtr0087339	8.87885	9.74303	1.8203	Drosophila melanogaster CG30466-RA (CG30466), mRNA.	0.111	-2.12903
FBtr0078073	9.07346	9.93689	1.81936	Drosophila melanogaster Prothoracicotropic hormone CG13687-RA (Ptth), mRNA.	0.0399	-3.21468
FBtr0074541	11.7464	12.609	1.81839	Drosophila melanogaster minibrain CG7826-RC, transcript variant C (mnb), mRNA.	0.00831	-5.44045
FBtr0070142	6.3203	7.18269	1.81806	Drosophila melanogaster CG14635-RA (CG14635), mRNA.	0.0049	-6.41758
FBtr0085836	11.2728	12.1351	1.81793	Drosophila melanogaster CG1890-RA (CG1890), mRNA.	0.0392	-3.23441
FBtr0089982	11.9482	12.806	1.81226	Drosophila melanogaster Furin 1 CG10772-RD, transcript variant D (Fur1), mRNA.	0.00262	-7.76914
FBtr0080271	8.41563	9.26972	1.80761	Drosophila melanogaster Mst33A CG6541-RB, transcript variant B (Mst33A), mRNA.	0.00368	-7.00419
FBtr0080129	12.2019	13.0541	1.80521	Drosophila melanogaster CG7296-RA (CG7296), mRNA.	0.0392	-3.23455
FBtr0079864	13.4251	14.2754	1.80289	Drosophila melanogaster CG13117-RA (CG13117), mRNA.	0.0141	-4.59491
FBtr0080701	6.07748	6.92708	1.802	Drosophila melanogaster vasa CG3506-RA (vas), mRNA.	0.324	-1.14945
FBtr0080104	10.7437	11.5926	1.80106	Drosophila melanogaster CG31871-RA (CG31871), mRNA.	0.00473	-6.48449
FBtr0076180	5.4125	6.25786	1.79671	Drosophila melanogaster CG6149-RA (CG6149), mRNA.	0.00929	-5.25146
FBtr0084716	9.82608	10.6712	1.79636	Drosophila melanogaster CG11120-RB, transcript variant B (CG11120), mRNA.	0.00181	-8.69084
FBtr0074329	9.43592	10.2808	1.79616	Drosophila melanogaster CG32574-PA (CG32574) mRNA, complete cds.	0.0162	-4.39
FBtr0078636	10.9217	11.7657	1.79496	Drosophila melanogaster CG10999-RA, transcript variant A (CG10999), mRNA.	0.0017	-8.8482
FBtr0087365	9.11303	9.95495	1.79244	Drosophila melanogaster CG30081-RA (CG30081), mRNA.	0.000833	-10.9307
FBtr0077444	7.67614	8.51672	1.79077	Drosophila melanogaster CG15636-RA (CG15636), mRNA.	0.00802	-5.50302
FBtr0080835	4.64905	5.48817	1.78897	Drosophila melanogaster CG4440-RA (CG4440), mRNA.	0.00181	-8.68924
FBtr0074007	5.92458	6.76128	1.78597	Drosophila melanogaster discontinuous actin hexagon CG6157-RA (dah), mRNA.	0.0544	-2.86148
FBtr0082216	5.07895	5.9152	1.78541	Drosophila melanogaster Gustatory receptor 85a CG31405-RA (Gr85a), mRNA.	0.0489	-2.98025
FBtr0070252	5.60408	6.44005	1.78505	Drosophila melanogaster CG32859-RA (CG32859), mRNA.	0.15	-1.84431
FBtr0079238	8.99181	9.82748	1.78469	Drosophila melanogaster CG9050-RA (CG9050), mRNA.	0.0643	-2.6811
FBtr0077698	4.65018	5.48532	1.78403	Drosophila melanogaster Odorant receptor 23a CG9880-RA (Or23a), mRNA.	0.0461	-3.04755
FBtr0082169	10.2466	11.079	1.78058	Drosophila melanogaster CG31412-PA (CG31412) mRNA, complete cds.	0.0297	-3.57286
FBtr0074479	7.09137	7.92363	1.78046	Drosophila melanogaster CG12990-RA (CG12990), mRNA.	0.0311	-3.51557
FBtr0085906	11.5859	12.4171	1.77922	Drosophila melanogaster teashirt CG1374-RA, transcript variant A (tsh), mRNA.	0.00724	-5.68289
FBtr0100028	8.25054	9.08081	1.77802	Drosophila melanogaster CG33983-RA (CG33983), mRNA.	0.0202	-4.08105
FBtr0075216	4.87961	5.70836	1.77614	Drosophila melanogaster target of Poxn CG7659-RA (tap), mRNA.	0.0369	-3.30546
FBtr0071804	6.36492	7.19219	1.77433	Drosophila melanogaster CG13501-RA (CG13501), mRNA.	0.00239	-7.98549
FBtr0075735	9.02874	9.8537	1.77149	Drosophila melanogaster CG32141-RA (CG32141), mRNA.	0.00326	-7.26944
FBtr0077628	8.33998	9.16487	1.7714	Drosophila melanogaster CG8813-RA (CG8813), mRNA.	0.0107	-5.02337
FBtr0080968	12.6614	13.4862	1.77136	Drosophila melanogaster CG6860-RB, transcript variant B (CG6860), mRNA.	0.00246	-7.91403
FBtr0070303	11.6847	12.5087	1.77026	Drosophila melanogaster CG14799-RA (CG14799), mRNA.	0.0173	-4.29444
FBtr0088474	11.2881	12.1088	1.76619	Drosophila melanogaster CG1698-RA (CG1698), mRNA.	0.153	-1.82615
FBtr0073905	7.12035	7.94092	1.76611	Drosophila melanogaster mushroom body defect CG12047-RA, transcript variant A (mud), mRNA.	0.0948	-2.28306
FBtr0073327	6.11964	6.93992	1.76575	Drosophila melanogaster CG13720-RA (CG13720), mRNA.	0.465	-0.821236
FBtr0086825	7.47031	8.2905	1.76563	Drosophila melanogaster three rows CG5785-RB (thr), mRNA.	0.0816	-2.43456
FBtr0091911	6.87818	7.69794	1.76512	Drosophila melanogaster CG33907-RA (His4:CG33907), mRNA.	0.0142	-4.58865
FBtr0080551	6.5882	7.40754	1.76459	Drosophila melanogaster CG7968-RA (CG7968), mRNA.	0.00801	-5.50514
FBtr0085909	5.40079	6.21868	1.76282	Drosophila melanogaster CG11630-RA (CG11630), mRNA.	0.000882	-10.7505
FBtr0077977	5.34055	6.15809	1.76239	Drosophila melanogaster CG5139-RA (CG5139), mRNA.	0.00395	-6.85403
FBtr0084519	5.81031	6.62534	1.75933	Drosophila melanogaster Ribosomal protein S19b CG5338-RB (RpS19b), mRNA.	0.253	-1.37149
FBtr0079172	6.07917	6.89191	1.75655	Drosophila melanogaster Ucp4C CG9064-RA (Ucp4C), mRNA.	0.0124	-4.79828
FBtr0079678	9.32103	10.1337	1.75651	Drosophila melanogaster dachs CG10595-RB, transcript variant B (d), mRNA.	0.229	-1.45928
FBtr0076729	6.55349	7.3659	1.75615	Drosophila melanogaster RecQ4 CG7487-RA (RecQ4), mRNA.	0.0395	-3.22539
FBtr0084986	7.61067	8.42143	1.75413	Drosophila melanogaster CG14556-RA (CG14556), mRNA.	0.0478	-3.00697
FBtr0071766	8.90629	9.71218	1.74823	Drosophila melanogaster gomdanji CG6727-RA (gom), mRNA.	0.0189	-4.17198
FBtr0086729	10.7498	11.5553	1.74774	Drosophila melanogaster Immune induced molecule 23 CG15066-RA (IM23), mRNA.	0.115	-2.0959
FBtr0080554	5.72326	6.52861	1.74758	Drosophila melanogaster Ance-2 CG16869-RA (Ance-2), mRNA.	0.499	-0.755207
FBtr0080621	6.12498	6.93005	1.74723	Drosophila melanogaster CG32971-PA (CG32971) mRNA, complete cds.	0.0124	-4.79388
FBtr0091873	6.74636	7.55123	1.74699	Drosophila melanogaster CG33869-RA (His4:CG33869), mRNA.	0.0511	-2.93037
FBtr0084113	7.37544	8.17945	1.74594	Drosophila melanogaster CG15497-RA (CG15497), mRNA.	0.144	-1.8848
FBtr0088540	7.21832	8.02201	1.74556	Drosophila melanogaster CG12928-RA (CG12928), mRNA.	0.00297	-7.47536
FBtr0089025	8.74033	9.54367	1.74513	Drosophila melanogaster Tetraspanin 42Eh CG12844-RB, transcript variant B (Tsp42Eh), mRNA.	0.0042	-6.73038
FBtr0072393	9.30057	10.1037	1.74485	Drosophila melanogaster CG3770-RA (CG3770), mRNA.	0.0462	-3.04429
FBtr0089041	8.38949	9.19217	1.74434	Drosophila melanogaster Serine protease inhibitor 43Aa CG12172-RA (Spn43Aa), mRNA.	0.152	-1.83327
FBtr0083715	10.3523	11.1527	1.74156	Drosophila melanogaster CG6026-RA (CG6026), mRNA.	0.00397	-6.84522
FBtr0081461	8.62379	9.42399	1.74134	Drosophila melanogaster integrin CG1762-RA (betaInt-nu), mRNA.	0.149	-1.85581
FBtr0076801	6.35721	7.15725	1.74114	Drosophila melanogaster CG14838-RA (CG14838), mRNA.	0.00095	-10.5156
FBtr0070110	6.97815	7.77619	1.73873	Drosophila melanogaster ventral nervous system defective CG6172-RA (vnd), mRNA.	0.0119	-4.85458
FBtr0080238	8.27059	9.06839	1.73844	Drosophila melanogaster CG14928-RA (CG14928), mRNA.	0.0209	-4.03422
FBtr0082397	10.177	10.9742	1.73772	Drosophila melanogaster Peptidoglycan recognition protein LB CG14704-RB, transcript variant B (PGRP-LB), mRNA.	0.00828	-5.44731
FBtr0083170	7.8919	8.68908	1.73769	Drosophila melanogaster CG4525-RA (CG4525), mRNA.	0.0037	-6.99225
FBtr0073333	8.12019	8.91609	1.73615	Drosophila melanogaster CG15022-RA (CG15022), mRNA.	0.00796	-5.51519
FBtr0080592	11.4354	12.2297	1.73422	Drosophila melanogaster CG16876-RA (CG16876), mRNA.	0.161	-1.782
FBtr0081517	10.4753	11.269	1.73348	Drosophila melanogaster CG8665-RA (CG8665), mRNA.	0.00219	-8.19841
FBtr0074755	6.62932	7.42187	1.73214	Drosophila melanogaster CG14227-RA (CG14227), mRNA.	0.00573	-6.1132
FBtr0100141	10.49	11.2825	1.7321	Drosophila melanogaster melted CG8624-RB, transcript variant B (melt), mRNA.	0.0434	-3.11689
FBtr0072461	5.95665	6.74859	1.7314	Drosophila melanogaster gooseberry-neuro CG2692-RA (gsb-n), mRNA.	0.0815	-2.43537
FBtr0084357	10.5375	11.3293	1.73126	Drosophila melanogaster CG17119-RA, transcript variant A (CG17119), mRNA.	0.00651	-5.87385
FBtr0084961	5.88542	6.67626	1.73008	Drosophila melanogaster Enhancer of split CG8365-RA (E(spl)), mRNA.	0.118	-2.07112
FBtr0085433	9.37285	10.1628	1.72898	Drosophila melanogaster CG2310-RB, transcript variant B (CG2310), mRNA.	0.0205	-4.05631
FBtr0081010	8.18556	8.97542	1.7289	Drosophila melanogaster CG31803-PA (CG31803) mRNA, complete cds.	0.0873	-2.36621
FBtr0082235	7.40465	8.19394	1.72823	Drosophila melanogaster CG31406-PA, isoform A (CG31406) mRNA, complete cds.	0.00437	-6.64736
FBtr0072270	13.2146	14.002	1.726	Drosophila melanogaster -Tubulin at 60D CG3401-RA (betaTub60D), mRNA.	0.00327	-7.26302
FBtr0083042	6.58986	7.37613	1.72461	Drosophila melanogaster CG6974-RA (CG6974), mRNA.	0.238	-1.42761
FBtr0070726	6.02032	6.80515	1.72289	Drosophila melanogaster CG12680-RA (CG12680), mRNA.	0.00285	-7.57007
FBtr0080495	9.38242	10.1653	1.72059	Drosophila melanogaster CG16978-RA (CG16978), mRNA.	0.0176	-4.27058
FBtr0075655	8.65009	9.43126	1.71852	Drosophila melanogaster CG16959-RA, transcript variant A (CG16959), mRNA.	0.153	-1.8304
FBtr0088620	9.47058	10.2492	1.71551	Drosophila melanogaster CG8046-RA, transcript variant A (CG8046), mRNA.	0.011	-4.98782
FBtr0086626	5.31964	6.09691	1.71389	Drosophila melanogaster CG18190-RA (CG18190), mRNA.	0.0353	-3.36031
FBtr0076560	10.2868	11.0637	1.7135	Drosophila melanogaster CG5660-RA (CG5660), mRNA.	0.0221	-3.95476
FBtr0077490	13.1098	13.8859	1.71247	Drosophila melanogaster brother of odd with entrails limited CG10021-RD, transcript variant D (bowl), mRNA.	0.00161	-9.00258
FBtr0085735	8.45352	9.22907	1.71184	Drosophila melanogaster Sox100B CG15552-RA (Sox100B), mRNA.	0.00199	-8.43475
FBtr0085908	9.80525	10.5797	1.71051	Drosophila melanogaster CG31612-RA (CG31612), mRNA.	0.00698	-5.74888
FBtr0076256	8.82422	9.59807	1.70983	Drosophila melanogaster CG18628-RA (CG18628), mRNA.	0.00163	-8.96715
FBtr0070050	9.39806	10.1713	1.70912	Drosophila melanogaster CG32819-RB, transcript variant B (CG32819), mRNA.	0.0102	-5.10616
FBtr0080059	9.91157	10.6836	1.70769	Drosophila melanogaster Ribonucleoside diphosphate reductase large subunit CG5371-RA (RnrL), mRNA.	0.0502	-2.95098
FBtr0075302	5.07666	5.84823	1.70713	Drosophila melanogaster CG11905-RG, transcript variant G (CG11905), mRNA.	0.0505	-2.94564
FBtr0070374	6.26123	7.0303	1.70417	Drosophila melanogaster CG14810-RA (CG14810), mRNA.	0.0907	-2.32727
FBtr0076639	5.54029	6.30708	1.70148	Drosophila melanogaster CG32351-PA (CG32351) mRNA, complete cds.	0.0248	-3.80432
FBtr0077269	6.20163	6.9682	1.70121	Drosophila melanogaster CG10998-RB, transcript variant B (CG10998), mRNA.	0.0156	-4.44297
FBtr0082969	7.16461	7.93103	1.70104	Drosophila melanogaster CG3509-RA (CG3509), mRNA.	0.171	-1.72697
FBtr0071236	7.02991	7.79563	1.70022	Drosophila melanogaster ovarian tumor CG12743-RA, transcript variant A (otu), mRNA.	0.245	-1.39932
FBtr0080803	5.74127	6.50573	1.69873	Drosophila melanogaster Bicaudal C CG4824-RD, transcript variant D (BicC), mRNA.	0.526	-0.705215
FBtr0077619	7.63504	8.39523	1.69372	Drosophila melanogaster CG2975-RA (CG2975), mRNA.	0.145	-1.88061
FBtr0088191	13.6045	14.3643	1.6932	Drosophila melanogaster CG9080-RA (CG9080), mRNA.	0.0852	-2.39017
FBtr0072802	9.47905	10.2383	1.69261	Drosophila melanogaster CG13931-RA (CG13931), mRNA.	0.0386	-3.25256
FBtr0087559	14.6172	15.3757	1.69171	Drosophila melanogaster CG10102-RA (CG10102), mRNA.	0.00703	-5.73546
FBtr0082370	11.0442	11.8015	1.69032	Drosophila melanogaster Ribosomal protein S25 CG6684-RA, transcript variant A (RpS25), mRNA.	0.0332	-3.43421
FBtr0076996	5.55411	6.30998	1.68865	Drosophila melanogaster CG12330-RA (CG12330), mRNA.	0.0355	-3.35359
FBtr0084001	6.32611	7.08093	1.68742	Drosophila melanogaster CG5697-RA (CG5697), mRNA.	0.115	-2.09682
FBtr0080864	11.9741	12.7289	1.6874	Drosophila melanogaster Imaginal disc growth factor 3 CG4559-RC, transcript variant C (Idgf3), mRNA.	0.0188	-4.178
FBtr0076216	12.6183	13.3727	1.68699	Drosophila melanogaster CG32082-RA (CG32082), mRNA.	0.00199	-8.44278
FBtr0100831	5.52021	6.27332	1.68542	sodium channel activity	0.00158	-9.05201
FBtr0100410	8.63992	9.39127	1.68337	Drosophila melanogaster Glutathione S transferase D1 CG10045-RA, transcript variant A (GstD1), mRNA.	0.0266	-3.71161
FBtr0074287	7.36811	8.1194	1.6833	Drosophila melanogaster CG9777-RA (CG9777), mRNA.	0.0841	-2.40398
FBtr0085651	8.25659	9.00772	1.68311	Notch binding,protein binding	0.115	-2.09462
FBtr0071462	5.32162	6.07248	1.6828	Drosophila melanogaster Odorant receptor 9a CG15302-RA (Or9a), mRNA.	0.00912	-5.28249
FBtr0087333	5.20246	5.95178	1.68099	Drosophila melanogaster CG30471-RA (CG30471), mRNA.	0.00632	-5.92941
FBtr0084598	11.4848	12.2334	1.68017	cation transporter activity,organic cation transporter activity	0.0111	-4.96655
FBtr0088669	6.33759	7.08575	1.67965	Drosophila melanogaster CG11824-RA (CG11824), mRNA.	0.348	-1.08546
FBtr0085861	6.18847	6.93469	1.6774	Drosophila melanogaster CG2187-RA (CG2187), mRNA.	0.424	-0.905919
FBtr0072637	7.88422	8.62927	1.67604	Drosophila melanogaster Lysozyme X CG9120-RA (LysX), mRNA.	0.0522	-2.90799
FBtr0083312	13.6494	14.394	1.67539	Drosophila melanogaster Pak3 CG14895-RA, transcript variant A (Pak3), mRNA.	0.0041	-6.77831
FBtr0071610	11.5673	12.3117	1.67527	Drosophila melanogaster crossveinless 2 CG15671-RA (cv-2), mRNA.	0.00537	-6.23583
FBtr0070477	13.1171	13.8587	1.67203	Drosophila melanogaster period CG2647-RA (per), mRNA.	0.00299	-7.46313
FBtr0080107	8.34841	9.08988	1.67188	Drosophila melanogaster CG17107-RA (CG17107), mRNA.	0.123	-2.03748
FBtr0088396	7.21462	7.95495	1.67056	Drosophila melanogaster CG2249-RB, transcript variant B (CG2249), mRNA.	0.0302	-3.54962
FBtr0083260	6.60838	7.34712	1.66871	Drosophila melanogaster Mst89B CG6864-RA (Mst89B), mRNA.	0.002	-8.42336
FBtr0086522	10.6881	11.4265	1.66831	Drosophila melanogaster CG10062-RA (CG10062), mRNA.	0.077	-2.49275
FBtr0079279	12.3112	13.0484	1.66691	Drosophila melanogaster CG13981-RA (CG13981), mRNA.	0.00677	-5.80246
FBtr0070908	6.75603	7.49236	1.66593	Drosophila melanogaster Mitochondrial assembly regulatory factor CG3869-RA, transcript variant A (Marf), mRNA.	0.00272	-7.68073
FBtr0078634	10.3785	11.1147	1.66576	Drosophila melanogaster CG10999-RA, transcript variant A (CG10999), mRNA.	0.00434	-6.66165
FBtr0088404	6.09127	6.82349	1.66119	Drosophila melanogaster CG12920-RA (CG12920), mRNA.	0.0358	-3.34321
FBtr0082473	6.28429	7.01506	1.65951	Drosophila melanogaster Cytochrome c oxidase subunit Va CG14724-RB, transcript variant B (CoVa), mRNA.	0.018	-4.24291
FBtr0071589	13.2991	14.0296	1.65916	Drosophila melanogaster CG10069-RA, transcript variant A (CG10069), mRNA.	0.00391	-6.87963
FBtr0085172	11.6168	12.3469	1.65875	Drosophila melanogaster CG3348-RA (CG3348), mRNA.	0.275	-1.29701
FBtr0088061	6.67116	7.4007	1.65811	Drosophila melanogaster Death associated molecule related to Mch2 CG18188-RA (Damm), mRNA.	0.0521	-2.91027
FBtr0100558	5.05576	5.78528	1.6581		0.023	-3.90261
FBtr0071257	12.6709	13.4001	1.65772	Drosophila melanogaster CG12660-RA (CG12660), mRNA.	0.00338	-7.19309
FBtr0072787	8.1458	8.87454	1.6572	Drosophila melanogaster CG13934-RA (CG13934), mRNA.	0.0222	-3.95101
FBtr0082321	5.76713	6.49578	1.65709	Drosophila melanogaster CG31391-RA (CG31391), mRNA.	0.0569	-2.81263
FBtr0080180	7.51337	8.2411	1.65604	Drosophila melanogaster IplI-aurora-like kinase CG6620-RA (ial), mRNA.	0.00119	-9.85822
FBtr0086242	8.46618	9.19349	1.65554	Drosophila melanogaster exuperantia CG8994-RC, transcript variant C (exu), mRNA.	0.347	-1.0872
FBtr0075300	6.49693	7.22422	1.65553	Drosophila melanogaster CG11905-RG, transcript variant G (CG11905), mRNA.	0.0177	-4.25941
FBtr0082124	12.8014	13.528	1.65465	Drosophila melanogaster rho-like CG9366-RA (RhoL), mRNA.	0.0352	-3.36461
FBtr0080564	8.3983	9.12435	1.6541	Drosophila melanogaster CG33306-PA (CG33306) mRNA, complete cds.	0.00136	-9.46084
FBtr0079083	6.88977	7.61525	1.65345	Drosophila melanogaster Blastoderm-specific gene 25D CG14025-RA, transcript variant A (Bsg25D), mRNA.	0.00378	-6.94828
FBtr0079095	12.8799	13.6048	1.65281	Drosophila melanogaster clot CG11024-RA (cl), mRNA.	0.0404	-3.19974
FBtr0081413	6.54512	7.26905	1.65168	Drosophila melanogaster caudal CG1759-RB, transcript variant B (cad), mRNA.	0.225	-1.47591
FBtr0100268	9.85518	10.5791	1.65161	DNA binding,protein binding,protein heterodimerization activity	0.00893	-5.31746
FBtr0088496	14.0665	14.7902	1.65145	Drosophila melanogaster CG1690-RA (CG1690), mRNA.	0.0014	-9.38279
FBtr0100027	8.11012	8.83291	1.65038	Drosophila melanogaster CG33982-RA (CG33982), mRNA.	0.00336	-7.20178
FBtr0082532	9.44247	10.1653	1.65036	Drosophila melanogaster lethal (3) neo38 CG31364-PA (l(3)neo38) mRNA, complete cds.	0.00569	-6.12511
FBtr0071744	6.87203	7.59477	1.65031	Drosophila melanogaster CG18735-RA (CG18735), mRNA.	0.0315	-3.49748
FBtr0077895	10.3474	11.0694	1.64945	Drosophila melanogaster CG31664-RA (CG31664), mRNA.	0.0817	-2.43328
FBtr0076917	11.3967	12.1184	1.64906	Drosophila melanogaster melted CG8624-RB, transcript variant B (melt), mRNA.	0.0514	-2.92494
FBtr0073062	12.9173	13.638	1.64798	Drosophila melanogaster drosomycin-5 CG10812-RA (dro5), mRNA.	0.335	-1.11878
FBtr0082168	10.748	11.4686	1.6479	Drosophila melanogaster CG31411-RA (CG31411), mRNA.	0.0285	-3.62389
FBtr0078743	9.01548	9.73419	1.6457	Drosophila melanogaster CG2919-RA (CG2919), mRNA.	0.0248	-3.80353
FBtr0079603	8.53308	9.25046	1.64419	Drosophila melanogaster CG14275-RB, transcript variant B (CG14275), mRNA.	0.0348	-3.37618
FBtr0073670	5.86613	6.58327	1.64392	Drosophila melanogaster CG15731-RA (CG15731), mRNA.	0.163	-1.77162
FBtr0082546	6.41365	7.13068	1.6438	Drosophila melanogaster CG4810-RA (CG4810), mRNA.	0.00735	-5.6544
FBtr0100653	6.05189	6.76799	1.64275		0.0749	-2.52227
FBtr0087189	8.34635	9.06148	1.64163	Drosophila melanogaster CG15707-RA (CG15707), mRNA.	0.00805	-5.49663
FBtr0072063	5.66714	6.38	1.63904	Drosophila melanogaster PS5 CG5372-RA (alphaPS5), mRNA.	0.011	-4.98883
FBtr0075469	6.94686	7.65746	1.63648	Drosophila melanogaster CG4982-RA (CG4982), mRNA.	0.252	-1.37587
FBtr0074139	7.70315	8.41361	1.63633	Drosophila melanogaster CG12698-RA (CG12698), mRNA.	0.106	-2.17379
FBtr0086316	9.22025	9.93066	1.63627	Drosophila melanogaster CG11048-RA (CG11048), mRNA.	0.0373	-3.29398
FBtr0078415	10.1436	10.8535	1.63567	Drosophila melanogaster CG9389-RA (CG9389), mRNA.	0.0112	-4.94795
FBtr0078963	9.823	10.5324	1.63513	Drosophila melanogaster CG33294-RA (CR33294), mRNA.	0.00817	-5.47073
FBtr0076360	12.1417	12.8505	1.63442	Drosophila melanogaster CG6709-RA (CG6709), mRNA.	0.00275	-7.65623
FBtr0077434	5.7758	6.48423	1.63403	Drosophila melanogaster CG33003-PA (CG33003) mRNA, complete cds.	0.337	-1.11315
FBtr0081003	7.90688	8.6147	1.63333	Drosophila melanogaster CG18563-RA (CG18563), mRNA.	0.0857	-2.38396
FBtr0085148	8.38448	9.09169	1.63265	Drosophila melanogaster Neprilysin 5 CG6265-RA, transcript variant A (Nep5), mRNA.	0.0229	-3.91038
FBtr0084121	13.613	14.3202	1.63256	Drosophila melanogaster Insulin-like receptor CG18402-RA (InR), mRNA.	0.00181	-8.67925
FBtr0088539	6.05428	6.75857	1.62934	Drosophila melanogaster CG12927-RA (CG12927), mRNA.	0.0196	-4.12303
FBtr0084296	6.83897	7.54296	1.629	Drosophila melanogaster CG13847-RA (CG13847), mRNA.	0.0231	-3.89948
FBtr0081250	7.6208	8.3246	1.62879	Drosophila melanogaster CG31697-RA (CG31697), mRNA.	0.00755	-5.6087
FBtr0079882	6.09061	6.79313	1.62735	Drosophila melanogaster CG31878-PA, isoform A (CG31878) mRNA, complete cds.	0.174	-1.70902
FBtr0073537	6.77322	7.47304	1.62429	Drosophila melanogaster CG2533-RA (CG2533), mRNA.	0.0329	-3.44477
FBtr0072581	8.24265	8.94146	1.62317	Drosophila melanogaster CG32341-RA (CG32341), mRNA.	0.00139	-9.40508
FBtr0084053	10.6041	11.3015	1.62168	Drosophila melanogaster ETHR CG5911-RB, transcript variant B (ETHR), mRNA.	0.0091	-5.28738
FBtr0079845	6.44664	7.14395	1.62147	Drosophila melanogaster CG33299-PA (CG33299) mRNA, complete cds.	0.00431	-6.6761
FBtr0070660	5.53459	6.22917	1.61842	Drosophila melanogaster CG15577-RA (CG15577), mRNA.	0.0653	-2.66567
FBtr0087461	10.5765	11.2707	1.618	Drosophila melanogaster SMC2 CG10212-RA (SMC2), mRNA.	0.00246	-7.9206
FBtr0075755	10.6303	11.3243	1.61776	Drosophila melanogaster CG13737-RB, transcript variant B (CG13737), mRNA.	0.0571	-2.8093
FBtr0081237	7.7917	8.4855	1.61754	Drosophila melanogaster CG10026-RC, transcript variant C (CG10026), mRNA.	0.177	-1.6916
FBtr0080993	5.7504	6.44411	1.61744	Drosophila melanogaster CG15143-RA (CG15143), mRNA.	0.0108	-5.01503
FBtr0085452	9.72984	10.4215	1.6151	Drosophila melanogaster CAP-D2 condensin subunit CG1911-RA (CAP-D2), mRNA.	0.0209	-4.03485
FBtr0088108	5.71232	6.40377	1.61491	Drosophila melanogaster CG13226-RA (CG13226), mRNA.	0.115	-2.10037
FBtr0075923	4.93029	5.62084	1.61389	Drosophila melanogaster CG17666-RB, transcript variant B (CG17666), mRNA.	0.144	-1.88197
FBtr0077379	10.1815	10.8721	1.61385	Drosophila melanogaster CG15633-RA (CG15633), mRNA.	0.00527	-6.2747
FBtr0071689	11.2814	11.9716	1.61348	Drosophila melanogaster CG15673-RA (CG15673), mRNA.	0.0108	-5.01517
FBtr0074260	6.05065	6.74059	1.61321	Drosophila melanogaster CG12395-RA (CG12395), mRNA.	0.0104	-5.07776
FBtr0084759	5.24749	5.93717	1.61293	Drosophila melanogaster CG11786-RA (CG11786), mRNA.	0.216	-1.51168
FBtr0071201	6.51896	7.2082	1.61243		0.0131	-4.71127
FBtr0089220	11.9972	12.686	1.61201	Drosophila melanogaster CG11076-RA, transcript variant A (CG11076), mRNA.	0.00393	-6.86811
FBtr0087371	6.52417	7.21063	1.60932	Drosophila melanogaster PS4 CG16827-RA (alphaPS4), mRNA.	0.0602	-2.75236
FBtr0074865	6.79158	7.47753	1.60876	Drosophila melanogaster CG7335-RA (CG7335), mRNA.	0.0121	-4.82586
FBtr0080765	11.4883	12.1741	1.60865	Drosophila melanogaster Gliotactin CG3903-RB, transcript variant B (Gli), mRNA.	0.0103	-5.0866
FBtr0100142	11.7788	12.4644	1.60832	Drosophila melanogaster Adenylyl cyclase 35C CG9210-RA, transcript variant A (Ac13E), mRNA.	0.00932	-5.24632
FBtr0083579	9.60321	10.2882	1.6077	Drosophila melanogaster CG14310-RB, transcript variant B (CG14310), mRNA.	0.0228	-3.91153
FBtr0076393	7.60644	8.29098	1.60719	Drosophila melanogaster -Tubulin at 67C CG8308-RA (alphaTub67C), mRNA.	0.393	-0.975341
FBtr0082866	6.48373	7.16776	1.60663	Drosophila melanogaster Origin recognition complex subunit 2 CG3041-RA (Orc2), mRNA.	0.0258	-3.75195
FBtr0070639	12.7412	13.4238	1.60503	Drosophila melanogaster ciboulot CG4944-RB, transcript variant B (cib), mRNA.	0.0385	-3.25562
FBtr0074485	5.19891	5.88127	1.60476	Drosophila melanogaster CG8316-RA (CG8316), mRNA.	0.00241	-7.97054
FBtr0074669	9.1807	9.86172	1.60327	Drosophila melanogaster Mec2 CG7635-RA (Mec2), mRNA.	0.103	-2.20536
FBtr0076381	10.0855	10.7662	1.60287	Drosophila melanogaster CG3280-RA (CG3280), mRNA.	0.00147	-9.25159
FBtr0083673	8.45177	9.13239	1.60283	Drosophila melanogaster CG14302-RA (CG14302), mRNA.	0.0399	-3.21481
FBtr0072337	10.8976	11.5777	1.60224	Drosophila melanogaster CG4741-RA (CG4741), mRNA.	0.045	-3.07569
FBtr0089547	5.26178	5.94124	1.60154	Drosophila melanogaster HLH54F CG5005-RA (HLH54F), mRNA.	0.0202	-4.07894
FBtr0077128	7.29788	7.97594	1.59999	Drosophila melanogaster CG10591-RA (CG10591), mRNA.	0.508	-0.737345
FBtr0086896	7.85939	8.53629	1.5987	Drosophila melanogaster CG18186-RA (CG18186), mRNA.	0.232	-1.45057
FBtr0076257	6.86054	7.53641	1.59756	Drosophila melanogaster CG14154-RA, transcript variant A (CG14154), mRNA.	0.0317	-3.49227
FBtr0073286	6.98708	7.66056	1.59492	Drosophila melanogaster CG32251-PA (CG32251) mRNA, complete cds.	0.141	-1.90609
FBtr0087306	9.63354	10.3065	1.59437	Drosophila melanogaster CG30085-RA (CG30085), mRNA.	0.0049	-6.41479
FBtr0072896	13.0194	13.6919	1.59384	Drosophila melanogaster CG33231-PA (CG33231) mRNA, complete cds.	0.0076	-5.59693
FBtr0071779	5.97935	6.65135	1.59328	Drosophila melanogaster Organic anion transporting polypeptide 58Da CG30277-RA (Oatp58Da), mRNA.	0.0138	-4.63269
FBtr0075335	7.69709	8.36752	1.59154	Drosophila melanogaster CG13029-RB, transcript variant B (CG13029), mRNA.	0.0332	-3.43373
FBtr0087917	7.1459	7.81514	1.59023	Drosophila melanogaster CG8502-RC, transcript variant C (CG8502), mRNA.	0.36	-1.05442
FBtr0085893	9.32928	9.99686	1.58841	Drosophila melanogaster CG31618-PA (His2A:CG31618) mRNA, complete cds.	0.199	-1.58679
FBtr0081985	5.38124	6.04846	1.58802	Drosophila melanogaster CG16736-RA (CG16736), mRNA.	0.00296	-7.48892
FBtr0082569	7.89319	8.55977	1.58731	Drosophila melanogaster Glutathione S transferase D2 CG4181-RA (GstD2), mRNA.	0.138	-1.92725
FBtr0077501	5.88891	6.55382	1.58547	Drosophila melanogaster CG3964-RB, transcript variant B (CG3964), mRNA.	0.00418	-6.73742
FBtr0088273	10.5495	11.2127	1.58351	Drosophila melanogaster CG11777-RA (CG11777), mRNA.	0.0297	-3.57185
FBtr0079602	12.8564	13.519	1.58298	Drosophila melanogaster CG14275-RB, transcript variant B (CG14275), mRNA.	0.0395	-3.22725
FBtr0075414	7.37531	8.0377	1.58271	Drosophila melanogaster CG13035-RB, transcript variant B (CG13035), mRNA.	0.00952	-5.21072
FBtr0083381	7.1611	7.82304	1.58221	Drosophila melanogaster Abdominal B CG11648-RA, transcript variant A (Abd-B), mRNA.	0.0575	-2.80136
FBtr0074102	7.59292	8.25469	1.58203	Drosophila melanogaster CG32582-RA (CG32582), mRNA.	0.128	-1.99665
FBtr0075757	12.0489	12.7093	1.58054	Drosophila melanogaster CG32137-RA, transcript variant A (CG32137), mRNA.	0.00166	-8.90636
FBtr0081779	6.27305	6.93347	1.58054	Drosophila melanogaster CG11286-RA (CG11286), mRNA.	0.0209	-4.03151
FBtr0079092	8.00989	8.66862	1.57869	Drosophila melanogaster CG7742-RA (CG7742), mRNA.	0.0421	-3.15209
FBtr0076573	6.03759	6.69487	1.5771	Drosophila melanogaster Chorion protein 19 CG6524-RA (Cp19), mRNA.	0.0146	-4.53994
FBtr0088938	5.33685	5.99405	1.57702	Drosophila melanogaster torso CG1389-RA (tor), mRNA.	0.121	-2.05164
FBtr0088974	8.63967	9.29577	1.57582	Drosophila melanogaster CG11125-RA (CG11125), mRNA.	0.0665	-2.64582
FBtr0079948	11.6969	12.3512	1.57381	Drosophila melanogaster Proteasome 35kD subunit CG4904-RA (Pros35), mRNA.	0.0168	-4.34115
FBtr0072949	7.94857	8.60046	1.57123	Drosophila melanogaster CG14949-RA (CG14949), mRNA.	0.0171	-4.30941
FBtr0100092	12.3569	13.0087	1.57122	Drosophila melanogaster CG34037-RA (CG34037), mRNA.	0.0161	-4.39978
FBtr0083578	10.0851	10.7366	1.57082	Drosophila melanogaster CG14310-RB, transcript variant B (CG14310), mRNA.	0.00406	-6.79848
FBtr0082182	12.5439	13.195	1.57033	Drosophila melanogaster CG12814-RA (CG12814), mRNA.	0.0179	-4.2494
FBtr0086617	9.40612	10.0565	1.56954	Drosophila melanogaster CG15082-RA (CG15082), mRNA.	0.0127	-4.75322
FBtr0089026	11.3233	11.9728	1.56867	Drosophila melanogaster Tetraspanin 42Eh CG12844-RB, transcript variant B (Tsp42Eh), mRNA.	0.0138	-4.62862
FBtr0089632	9.17409	9.82259	1.56754	Drosophila melanogaster maelstrom CG11254-RA, transcript variant A (mael), mRNA.	0.00815	-5.47547
FBtr0084360	11.1097	11.7581	1.56743	Drosophila melanogaster p53 CG33336-PA, isoform A (p53) mRNA, complete cds.	0.0203	-4.07436
FBtr0088881	9.0659	9.71345	1.56651	Drosophila melanogaster CG30380-RA (CG30380), mRNA.	0.0272	-3.68128
FBtr0079065	9.22946	9.87691	1.5664	Drosophila melanogaster CG14033-RA (CG14033), mRNA.	0.00224	-8.14921
FBtr0088020	8.93112	9.57855	1.56637	Drosophila melanogaster skpB CG8881-RA (skpB), mRNA.	0.00449	-6.59027
FBtr0072795	11.8834	12.5286	1.56391	Drosophila melanogaster Chitinase 2 CG2054-RA (Cht2), mRNA.	0.253	-1.37014
FBtr0078223	7.94195	8.58582	1.56252	Drosophila melanogaster CG5195-RA (CG5195), mRNA.	0.0873	-2.36571
FBtr0089347	10.9163	11.5602	1.5625	Drosophila melanogaster longitudinals lacking CG12052-RO, transcript variant O (lola), mRNA.	0.00544	-6.21278
FBtr0084521	7.81629	8.45974	1.56205	Drosophila melanogaster CG13602-RA (CG13602), mRNA.	0.184	-1.65958
FBtr0080138	7.05317	7.6955	1.56084	Drosophila melanogaster CG31870-PA, isoform A (CG31870) mRNA, complete cds.	0.00975	-5.17106
FBtr0072012	10.0779	10.7201	1.56071	Drosophila melanogaster yellow-d2 CG9891-RA (yellow-d2), mRNA.	0.494	-0.763491
FBtr0084913	5.39044	6.03238	1.56043	Drosophila melanogaster CG14545-RA (CG14545), mRNA.	0.168	-1.74252
FBtr0072369	13.2345	13.8758	1.55978	Drosophila melanogaster CG30421-RA (CG30421), mRNA.	0.0047	-6.49749
FBtr0071867	12.814	13.4547	1.5591	Drosophila melanogaster CG30269-RA (CG30269), mRNA.	0.0949	-2.28286
FBtr0080986	11.7173	12.3577	1.5588	Drosophila melanogaster Olig family CG5545-RA (Oli), mRNA.	0.00213	-8.26694
FBtr0081404	8.4538	9.09361	1.55812	Drosophila melanogaster (6-4)-photolyase CG2488-RA, transcript variant A (phr6-4), mRNA.	0.0026	-7.78749
FBtr0082385	10.5354	11.1746	1.55746	Drosophila melanogaster Inverted repeat-binding protein CG5247-RA (Irbp), mRNA.	0.0218	-3.97745
FBtr0070205	6.42034	7.05951	1.55743	Drosophila melanogaster CG11382-RB (CG11382), mRNA.	0.00785	-5.54047
FBtr0088023	5.72338	6.36171	1.55653	Drosophila melanogaster CG30039-RA (CG30039), mRNA.	0.00494	-6.3987
FBtr0080166	7.09673	7.73216	1.5534	Drosophila melanogaster piwi CG6122-RA (piwi), mRNA.	0.368	-1.03602
FBtr0072636	7.40508	8.03911	1.55189	Drosophila melanogaster CG32335-RA (CG32335), mRNA.	0.113	-2.11911
FBtr0088492	6.68167	7.31557	1.55175	Drosophila melanogaster CG30001-RA (CG30001), mRNA.	0.083	-2.41641
FBtr0088052	7.22393	7.85705	1.55092	Drosophila melanogaster CG8979-RA, transcript variant A (CG8979), mRNA.	0.0674	-2.63125
FBtr0073382	10.7302	11.3632	1.55085	Drosophila melanogaster CG2157-RA (CG2157), mRNA.	0.0357	-3.34742
FBtr0072678	5.3439	5.97692	1.55081	Drosophila melanogaster CG13914-RB, transcript variant B (CG13914), mRNA.	0.055	-2.85111
FBtr0091758	7.17688	7.80962	1.5505	Drosophila melanogaster CG33757-RA (CG33757), mRNA.	0.0361	-3.33443
FBtr0079819	6.93997	7.57143	1.54913	Drosophila melanogaster CG17009-RA (CG17009), mRNA.	0.0413	-3.17372
FBtr0072008	5.18205	5.81342	1.54904	Drosophila melanogaster CG11079-RC, transcript variant C (CG11079), mRNA.	0.0215	-3.99209
FBtr0072568	6.6989	7.32985	1.54859	Drosophila melanogaster CG13884-RA (CG13884), mRNA.	0.00193	-8.52539
FBtr0073948	8.89828	9.52838	1.54767	Drosophila melanogaster CG14410-RA (CG14410), mRNA.	0.00513	-6.32677
FBtr0089421	5.2397	5.86924	1.54707	Drosophila melanogaster Adenine phosphoribosyltransferase CG18315-RA, transcript variant A (Aprt), mRNA.	0.0312	-3.51011
FBtr0086672	6.90097	7.52935	1.54582	Drosophila melanogaster Glutathione S transferase E4 CG17525-RA (GstE4), mRNA.	0.376	-1.0161
FBtr0077811	14.159	14.7865	1.54493	Drosophila melanogaster CG7337-RA (CG7337), mRNA.	0.00526	-6.27688
FBtr0087681	9.02047	9.64798	1.5449	Drosophila melanogaster CG33156-RC, transcript variant C (CG33156), mRNA.	0.00878	-5.34645
FBtr0070659	5.24651	5.87347	1.5443	Drosophila melanogaster CG15578-RA (CG15578), mRNA.	0.152	-1.83721
FBtr0071083	4.50813	5.1342	1.54335	Drosophila melanogaster CG32719-RA (CG32719), mRNA.	0.00951	-5.21247
FBtr0071667	5.73298	6.35852	1.54278	Drosophila melanogaster NC2 CG10318-RB, transcript variant B (NC2alpha), mRNA.	0.0652	-2.66666
FBtr0086963	10.4653	11.0908	1.54272	Drosophila melanogaster CG30101-RA (CG30101), mRNA.	0.209	-1.54275
FBtr0070066	10.1879	10.813	1.54235	Drosophila melanogaster CG3777-RC, transcript variant C (CG3777), mRNA.	0.457	-0.83715
FBtr0088482	8.56034	9.18344	1.54018	Drosophila melanogaster Origin recognition complex subunit 6 CG1584-RA (Orc6), mRNA.	0.0149	-4.51338
FBtr0080862	13.3036	13.9266	1.54006	Drosophila melanogaster Imaginal disc growth factor 3 CG4559-RC, transcript variant C (Idgf3), mRNA.	0.00956	-5.20386
FBtr0081184	4.95315	5.57581	1.53972	Drosophila melanogaster CG15170-RA (CG15170), mRNA.	0.00572	-6.11767
FBtr0084301	6.31655	6.93912	1.53961	Drosophila melanogaster CG17625-RA (CG17625), mRNA.	0.0676	-2.6282
FBtr0080627	10.5707	11.1917	1.53795	Drosophila melanogaster Rab-protein 14 CG4212-RC, transcript variant C (Rab14), mRNA.	0.0134	-4.67179
FBtr0076258	7.58539	8.20621	1.53775	Drosophila melanogaster CG14154-RA, transcript variant A (CG14154), mRNA.	0.107	-2.16562
FBtr0080734	9.46524	10.0857	1.53741	Drosophila melanogaster escargot CG3758-RA (esg), mRNA.	0.24	-1.41706
FBtr0086049	6.35397	6.97443	1.53737	Drosophila melanogaster CG14470-RA (CG14470), mRNA.	0.318	-1.16626
FBtr0091796	5.19109	5.8098	1.5355	Drosophila melanogaster CG33792-RA (CG33792), mRNA.	0.0766	-2.4992
FBtr0077934	5.5645	6.18307	1.53535	Drosophila melanogaster CG18131-RD, transcript variant D (CG18131), mRNA.	0.294	-1.23653
FBtr0084350	11.2133	11.8318	1.53528	Drosophila melanogaster CG17110-RA (CG17110), mRNA.	0.0654	-2.66423
FBtr0081131	9.50313	10.1215	1.53515	Drosophila melanogaster tosca CG10387-RA (tos), mRNA.	0.0341	-3.4016
FBtr0074092	9.56405	10.1822	1.53491	Drosophila melanogaster CG33172-RA (CG33172), mRNA.	0.00435	-6.65563
FBtr0078213	11.4388	12.0563	1.53418	Drosophila melanogaster CG4786-RA (CG4786), mRNA.	0.0242	-3.83384
FBtr0080402	5.64948	6.26687	1.5341	Drosophila melanogaster CG15483-RA (CG15483), mRNA.	0.0698	-2.59464
FBtr0082398	10.4265	11.0436	1.53381	Drosophila melanogaster Peptidoglycan recognition protein LB CG14704-RB, transcript variant B (PGRP-LB), mRNA.	0.0138	-4.62545
FBtr0080184	5.56566	6.18098	1.5319	Drosophila melanogaster Porin2 CG17137-RA (Porin2), mRNA.	0.131	-1.97118
FBtr0079624	4.81957	5.43452	1.53151	Drosophila melanogaster Serine protease inhibitor 2 CG8137-RA (Spn2), mRNA.	0.00696	-5.75393
FBtr0071682	10.4787	11.0928	1.5306	Drosophila melanogaster CG15678-RA (CG15678), mRNA.	0.105	-2.18964
FBtr0074930	10.317	10.931	1.5305	Drosophila melanogaster CG12519-RA (CG12519), mRNA.	0.0297	-3.57311
FBtr0088851	6.02394	6.63785	1.5304	Drosophila melanogaster CG30379-RA (CG30379), mRNA.	0.0591	-2.77218
FBtr0080453	8.22771	8.84148	1.53026	Drosophila melanogaster CG31728-RA (CG31728), mRNA.	0.0642	-2.68384
FBtr0070641	13.3985	14.012	1.52995	Drosophila melanogaster ciboulot CG4944-RB, transcript variant B (cib), mRNA.	0.00575	-6.10719
FBtr0089944	11.1832	11.7966	1.52987	Drosophila melanogaster CG9272-RA (CG9272), mRNA.	0.00952	-5.21169
FBtr0088127	6.75811	7.37072	1.52902	Drosophila melanogaster Gustatory receptor 47b CG30030-RA (Gr47b), mRNA.	0.0246	-3.81239
FBtr0076862	5.599	6.21161	1.52902	Drosophila melanogaster CG8541-RA (CG8541), mRNA.	0.00749	-5.62321
FBtr0073034	11.3546	11.9672	1.52896	Drosophila melanogaster CG32281-RA (CG32281), mRNA.	0.0143	-4.57462
FBtr0080061	12.1647	12.7759	1.52751	Drosophila melanogaster CG5384-RA (CG5384), mRNA.	0.179	-1.686
FBtr0077003	6.67496	7.28514	1.52645	Drosophila melanogaster CG8219-RA (CG8219), mRNA.	0.00668	-5.82771
FBtr0082142	8.01772	8.62591	1.52435	Drosophila melanogaster CG8526-RA (CG8526), mRNA.	0.0848	-2.39472
FBtr0075236	6.82031	7.42839	1.52424	Drosophila melanogaster noe CG32172-RA (noe), mRNA.	0.00998	-5.13362
FBtr0077894	9.44855	10.0566	1.52419	Drosophila melanogaster CG15623-RA (CG15623), mRNA.	0.00465	-6.52002
FBtr0076234	11.7493	12.3572	1.52399	Drosophila melanogaster CG6272-RA (CG6272), mRNA.	0.0664	-2.6473
FBtr0079437	14.5713	15.1779	1.5227	Drosophila melanogaster neither inactivation nor afterpotential C CG5125-RA, transcript variant A (ninaC), mRNA.	0.00706	-5.72796
FBtr0076277	13.0806	13.6847	1.52009	Drosophila melanogaster CG32066-RC, transcript variant C (CG32066), mRNA.	0.011	-4.98884
FBtr0077026	4.97024	5.57386	1.51952	Drosophila melanogaster CG18586-RA (CG18586), mRNA.	0.259	-1.35132
FBtr0089081	9.05594	9.6582	1.5181	Drosophila melanogaster CG11260-RA (CG11260), mRNA.	0.0116	-4.89876
FBtr0075421	6.63487	7.23698	1.51794	Drosophila melanogaster CG4753-RA, transcript variant A (CG4753), mRNA.	0.0478	-3.00534
FBtr0087920	14.754	15.3552	1.51696	Drosophila melanogaster CG8505-RA (CG8505), mRNA.	0.0161	-4.40101
FBtr0088675	8.65156	9.25263	1.51683	Drosophila melanogaster CG13745-RA (CG13745), mRNA.	0.038	-3.27031
FBtr0087987	11.86	12.4608	1.51653	Drosophila melanogaster T-complex Chaperonin 5 CG8439-RB, transcript variant B (Cct5), mRNA.	0.0114	-4.93154
FBtr0078737	6.78426	7.38472	1.5162	Drosophila melanogaster CG31546-RA (CG31546), mRNA.	0.00602	-6.0193
FBtr0076062	12.7883	13.3884	1.51577	Drosophila melanogaster viral IAP-associated factor CG18593-RA (viaf), mRNA.	0.0624	-2.71313
FBtr0072245	7.72624	8.32594	1.51541	Drosophila melanogaster CG15800-RA (CG15800), mRNA.	0.0648	-2.67385
FBtr0073048	10.4699	11.0695	1.51538	Drosophila melanogaster CG14959-RB, transcript variant B (CG14959), mRNA.	0.237	-1.42797
FBtr0081041	12.5676	13.1662	1.51417	Drosophila melanogaster Suppressor of cytokine signaling at 36E CG15154-RB, transcript variant B (Socs36E), mRNA.	0.00386	-6.90618
FBtr0074580	7.77598	8.37433	1.51398	Drosophila melanogaster CG6023-RB, transcript variant B (CG6023), mRNA.	0.0202	-4.08147
FBtr0081647	5.60029	6.19851	1.51384	Drosophila melanogaster Antennapedia CG1028-RH, transcript variant H (Antp), mRNA.	0.0455	-3.06123
FBtr0078951	8.92245	9.52005	1.5132	Drosophila melanogaster huckebein CG9768-RA (hkb), mRNA.	0.00319	-7.3152
FBtr0081710	8.36318	8.9601	1.51249	Drosophila melanogaster CG10298-RA (CG10298), mRNA.	0.0257	-3.75855
FBtr0082572	5.75598	6.35276	1.51233	Drosophila melanogaster Glutathione S transferase D5 CG12242-RA (GstD5), mRNA.	0.333	-1.12553
FBtr0080981	7.51256	8.10869	1.51165	Drosophila melanogaster CG5050-RA (CG5050), mRNA.	0.0184	-4.20679
FBtr0079548	10.8885	11.4842	1.51119	Drosophila melanogaster CG12560-RA (CG12560), mRNA.	0.0431	-3.12522
FBtr0072653	5.69857	6.29389	1.5108	Drosophila melanogaster CG9129-RA (CG9129), mRNA.	0.0101	-5.12839
FBtr0071782	6.03101	6.62619	1.51066	Drosophila melanogaster CG3290-RA (CG3290), mRNA.	0.0296	-3.57521
FBtr0083026	9.80383	10.3981	1.50968	Drosophila melanogaster CG3987-RA (CG3987), mRNA.	0.00359	-7.06204
FBtr0071203	6.05071	6.64424	1.50893	Drosophila melanogaster Chorion protein 36 CG1478-RA (Cp36), mRNA.	0.0704	-2.58643
FBtr0080740	5.523	6.11525	1.5076	Drosophila melanogaster worniu CG4158-RA (wor), mRNA.	0.209	-1.54233
FBtr0082947	12.825	13.4163	1.50655	Drosophila melanogaster trithorax CG8651-RE, transcript variant E (trx), mRNA.	0.00351	-7.10844
FBtr0073326	7.50605	8.09695	1.50619	Drosophila melanogaster CG32242-RA (CG32242), mRNA.	0.0104	-5.07649
FBtr0083624	6.0675	6.65796	1.50573	Drosophila melanogaster CG7676-RA (CG7676), mRNA.	0.19	-1.63143
FBtr0076359	12.3367	12.9269	1.50538	Drosophila melanogaster CG14164-RA (CG14164), mRNA.	0.00343	-7.15603
FBtr0100279	8.82759	9.41656	1.50418	Drosophila melanogaster CG5899-RC, transcript variant C (CG5899), mRNA.	0.0102	-5.09831
FBtr0070527	8.41169	9.00047	1.50397	Drosophila melanogaster CG12206-RA, transcript variant A (CG12206), mRNA.	0.168	-1.74104
FBtr0075158	12.1919	12.7806	1.50381	Drosophila melanogaster CG5535-RA, transcript variant A (CG5535), mRNA.	0.00355	-7.08288
FBtr0082690	6.6552	7.24265	1.50259	Drosophila melanogaster CG7242-RA (CG7242), mRNA.	0.0923	-2.31021
FBtr0073073	10.8476	11.4342	1.50178	Drosophila melanogaster Drosomycin CG10810-RA (Drs), mRNA.	0.0468	-3.02972
FBtr0073324	6.93872	7.52519	1.50157	Drosophila melanogaster CG32244-PC, isoform C (CG32244) mRNA, complete cds.	0.045	-3.07439
FBtr0088692	10.6533	11.2388	1.5006	Drosophila melanogaster regular CG8643-RA (rgr), mRNA.	0.011	-4.98744
FBtr0081562	9.05545	9.64084	1.50044	Drosophila melanogaster CG14612-RA (CG14612), mRNA.	0.0843	-2.4015
FBtr0081762	9.21826	9.80344	1.50023	Drosophila melanogaster CG10445-RA (CG10445), mRNA.	0.0134	-4.6691
FBtr0087289	5.90768	6.49283	1.5002	Drosophila melanogaster CG12970-RB, transcript variant B (CG12970), mRNA.	0.0581	-2.79131
FBtr0086613	9.94217	10.5268	1.49966	Drosophila melanogaster CG15080-RA (CG15080), mRNA.	0.587	-0.598893
FBtr0084352	9.82431	10.4079	1.49863	Drosophila melanogaster CG6733-RA (CG6733), mRNA.	0.114	-2.1069
FBtr0073788	4.9797	5.56278	1.49804	Drosophila melanogaster CG12725-RA (CG12725), mRNA.	0.0695	-2.60006
FBtr0073535	8.6794	9.26224	1.4978	Drosophila melanogaster CG15220-RA (CG15220), mRNA.	0.123	-2.03085
FBtr0081332	8.70001	9.28246	1.49739	Drosophila melanogaster nebbish CG10718-RA (neb), mRNA.	0.00797	-5.5139
FBtr0073517	11.6687	12.251	1.49725	Drosophila melanogaster rhomboid-4 CG1697-RB, transcript variant B (rho-4), mRNA.	0.00634	-5.92202
FBtr0079925	11.1839	11.7655	1.49656	Drosophila melanogaster Cytochrome P450-4e3 CG4105-RA (Cyp4e3), mRNA.	0.493	-0.766086
FBtr0073049	10.2374	10.8187	1.49621	Drosophila melanogaster CG14959-RB, transcript variant B (CG14959), mRNA.	0.353	-1.07126
FBtr0089313	10.0107	10.5908	1.49505	general RNA polymerase II transcription factor activity	0.0432	-3.12089
FBtr0074807	8.98734	9.56615	1.49361	Drosophila melanogaster CG12701-RA, transcript variant A (CG12701), mRNA.	0.452	-0.846825
FBtr0088931	8.43414	9.01284	1.4935	Drosophila melanogaster cinnabar CG1555-RA (cn), mRNA.	0.0112	-4.9567
FBtr0100098	5.24589	5.8242	1.4931	Drosophila melanogaster CG34043-RA (CG34043), mRNA.	0.0257	-3.75834
FBtr0071708	12.1326	12.7109	1.49306	Drosophila melanogaster High mobility group protein D CG17950-RB, transcript variant B (HmgD), mRNA.	0.00703	-5.734
FBtr0072592	5.55072	6.12897	1.49303	Drosophila melanogaster nervous fingers 1 CG13906-RA (nerfin-1), mRNA.	0.153	-1.82835
FBtr0077256	5.15506	5.7329	1.49262	Drosophila melanogaster CG14579-RA (CG14579), mRNA.	0.0549	-2.8518
FBtr0084364	8.0106	8.58816	1.49232	Drosophila melanogaster lame duck CG4677-RA, transcript variant A (lmd), mRNA.	0.137	-1.9306
FBtr0079389	12.1733	12.7509	1.49229	Drosophila melanogaster CG3476-RA (CG3476), mRNA.	0.0264	-3.72438
FBtr0080157	5.76729	6.34441	1.49187	Drosophila melanogaster Deoxyuridine triphosphatase CG4584-RA, transcript variant A (dUTPase), mRNA.	0.0458	-3.05353
FBtr0084349	11.9796	12.5561	1.49127	Drosophila melanogaster CG6726-RA, transcript variant A (CG6726), mRNA.	0.00969	-5.18276
FBtr0074302	13.0302	13.6062	1.49078	Drosophila melanogaster Annexin B11 CG9968-RB, transcript variant B (Anxb11), mRNA.	0.0157	-4.43819
FBtr0070399	8.14766	8.72349	1.49053	Drosophila melanogaster CG2854-RA (CG2854), mRNA.	0.00743	-5.63634
FBtr0081792	12.8174	13.3921	1.48934	Drosophila melanogaster puckered CG7850-RA (puc), mRNA.	0.00499	-6.38114
FBtr0071550	7.73987	8.31431	1.4891	Drosophila melanogaster CG3221-RA (CG3221), mRNA.	0.159	-1.79124
FBtr0084411	5.8531	6.42481	1.48628	Drosophila melanogaster CG6784-RA, transcript variant A (CG6784), mRNA.	0.137	-1.92938
FBtr0073722	7.49661	8.06807	1.48603	Drosophila melanogaster radish CG4346-RA (rad), mRNA.	0.529	-0.699208
FBtr0076302	11.4285	11.9999	1.48597	ATP binding,EC:6.1.1.-,binding,carrier activity,phospholipid scramblase activity,tRNA ligase activity	0.00659	-5.85271
FBtr0070848	11.2858	11.8553	1.48403	Drosophila melanogaster trapped in endoderm-1 CG3171-RA (Tre1), mRNA.	0.0156	-4.44212
FBtr0084374	12.9958	13.5653	1.48398	Drosophila melanogaster Elongin A CG6755-RB, transcript variant B (EloA), mRNA.	0.00273	-7.67653
FBtr0083782	6.73624	7.30539	1.48366	Drosophila melanogaster CG31220-PA (CG31220) mRNA, complete cds.	0.117	-2.08328
FBtr0073050	12.0644	12.6314	1.48144	Drosophila melanogaster CG14959-RB, transcript variant B (CG14959), mRNA.	0.267	-1.32222
FBtr0086760	9.58805	10.1544	1.48072	Drosophila melanogaster CG18538-RA (CG18538), mRNA.	0.0226	-3.9274
FBtr0074876	10.9898	11.5557	1.48036	Drosophila melanogaster CG8533-RA, transcript variant A (CG8533), mRNA.	0.104	-2.19241
FBtr0080503	10.5098	11.0754	1.47995	Drosophila melanogaster CG16849-RA (CG16849), mRNA.	0.0578	-2.79571
FBtr0080756	10.4559	11.0212	1.47975	Drosophila melanogaster CG18477-RA (CG18477), mRNA.	0.00291	-7.52177
FBtr0087192	6.27529	6.84063	1.47974	Drosophila melanogaster CG7798-RA (CG7798), mRNA.	0.0344	-3.39038
FBtr0083464	8.50852	9.07224	1.47808	Drosophila melanogaster CG14328-RA (CG14328), mRNA.	0.262	-1.34079
FBtr0084688	11.1242	11.6873	1.47745	Drosophila melanogaster Rpb10 CG13628-RA (Rpb10), mRNA.	0.0884	-2.35312
FBtr0075005	4.95583	5.51894	1.47745	Drosophila melanogaster pipe CG9614-RA, transcript variant A (pip), mRNA.	0.389	-0.984034
FBtr0086166	7.19686	7.75952	1.47699	Drosophila melanogaster CG3358-RB, transcript variant B (CG3358), mRNA.	0.0806	-2.44651
FBtr0072038	11.9218	12.4844	1.47693	Drosophila melanogaster CG3500-RA (CG3500), mRNA.	0.0986	-2.24473
FBtr0071752	12.6159	13.1779	1.47632	Drosophila melanogaster CG6393-RD, transcript variant D (CG6393), mRNA.	0.0109	-4.99182
FBtr0088952	12.5559	13.1178	1.47618	Drosophila melanogaster blown fuse CG1363-RA (blow), mRNA.	0.0228	-3.91198
FBtr0078182	6.54701	7.10761	1.47488	Drosophila melanogaster CG5665-RA (CG5665), mRNA.	0.16	-1.78875
FBtr0076902	7.90113	8.46134	1.47448	Drosophila melanogaster CG8647-RA (CG8647), mRNA.	0.527	-0.702452
FBtr0074273	9.65637	10.216	1.47393	Drosophila melanogaster Traf3 CG4394-RB, transcript variant B (Traf3), mRNA.	0.162	-1.77466
FBtr0082712	9.23585	9.79445	1.47284	Drosophila melanogaster timeout CG7855-RA (timeout), mRNA.	0.0124	-4.79675
FBtr0084353	10.3412	10.8996	1.47261	Drosophila melanogaster CG6738-RA (CG6738), mRNA.	0.159	-1.79135
FBtr0072602	10.9586	11.5159	1.47158	Drosophila melanogaster CG13896-RA (CG13896), mRNA.	0.00663	-5.84201
FBtr0100645	5.58892	6.14608	1.47137		0.0444	-3.08891
FBtr0072289	7.58447	8.14155	1.47129	Drosophila melanogaster CG13578-RA (CG13578), mRNA.	0.029	-3.60064
FBtr0084686	8.04589	8.60261	1.47093	Drosophila melanogaster CG13627-RB, transcript variant B (CG13627), mRNA.	0.408	-0.941186
FBtr0080156	8.50607	9.06257	1.4707	Drosophila melanogaster Deoxyuridine triphosphatase CG4584-RA, transcript variant A (dUTPase), mRNA.	0.064	-2.68648
FBtr0083921	10.8766	11.433	1.47055	Drosophila melanogaster cdc2c CG10498-RB, transcript variant B (cdc2c), mRNA.	0.0221	-3.95352
FBtr0082565	5.97462	6.52987	1.46942	Drosophila melanogaster CG17738-RA (CG17738), mRNA.	0.0246	-3.81572
FBtr0070946	6.76237	7.31703	1.46882	Drosophila melanogaster Anaphase Promoting Complex 7 CG14444-RA, transcript variant A (APC7), mRNA.	0.177	-1.69211
FBtr0071753	12.5559	13.1101	1.46838	Drosophila melanogaster CG6393-RD, transcript variant D (CG6393), mRNA.	0.00677	-5.80338
FBtr0072243	4.97233	5.52525	1.46704	Drosophila melanogaster CG13561-RA (CG13561), mRNA.	0.00528	-6.26838
FBtr0071927	5.63274	6.18458	1.46596	Drosophila melanogaster CG30196-RA (CG30196), mRNA.	0.0212	-4.01273
FBtr0087372	12.9961	13.5468	1.46477	Drosophila melanogaster mutagen-sensitive 210 CG8153-RB, transcript variant B (mus210), mRNA.	0.00988	-5.15025
FBtr0080969	11.4991	12.0497	1.4647	Drosophila melanogaster CG6860-RB, transcript variant B (CG6860), mRNA.	0.0299	-3.56245
FBtr0075260	13.4483	13.9982	1.46403	Drosophila melanogaster CG33256-PA (CG33256) mRNA, complete cds.	0.00391	-6.87874
FBtr0072316	5.65676	6.20645	1.46378	Drosophila melanogaster CG3565-RA (CG3565), mRNA.	0.0194	-4.13431
FBtr0079483	7.52201	8.07148	1.46355	Drosophila melanogaster CG7196-RB, transcript variant B (CG7196), mRNA.	0.0986	-2.24459
FBtr0075622	6.56419	7.11294	1.46281	Drosophila melanogaster Ocho CG3396-RA (Ocho), mRNA.	0.094	-2.29178
FBtr0083408	10.1427	10.6912	1.46251	Drosophila melanogaster CG12265-RA (CG12265), mRNA.	0.0881	-2.35637
FBtr0080739	5.05013	5.59828	1.4622	Drosophila melanogaster snail CG3956-RA (sna), mRNA.	0.171	-1.72578
FBtr0088248	8.18585	8.73265	1.46083	Drosophila melanogaster CG12938-RA (CG12938), mRNA.	0.126	-2.01227
FBtr0078255	9.10633	9.65199	1.45969	Drosophila melanogaster CG11451-RA (CG11451), mRNA.	0.00848	-5.40551
FBtr0083729	12.6516	13.1959	1.45839	Drosophila melanogaster CG6040-RA (CG6040), mRNA.	0.0478	-3.00606
FBtr0085455	7.39395	7.93802	1.45809	Drosophila melanogaster Odorant-binding protein 99d CG15505-RA (Obp99d), mRNA.	0.0325	-3.46141
FBtr0074405	8.70123	9.24435	1.45712	Drosophila melanogaster xmas-1 CG32561-RA (xmas-1), mRNA.	0.00608	-6.00057
FBtr0070458	9.95227	10.4953	1.45698	Drosophila melanogaster CG32796-RA, transcript variant A (CG32796), mRNA.	0.00432	-6.67107
FBtr0078045	11.9773	12.5191	1.4558	Drosophila melanogaster dachsous CG17941-RA (ds), mRNA.	0.147	-1.86793
FBtr0072002	5.31656	5.85833	1.45575	Drosophila melanogaster CG9861-RA (CG9861), mRNA.	0.199	-1.58717
FBtr0075977	10.4637	11.0054	1.45569	Drosophila melanogaster CG10663-RA (CG10663), mRNA.	0.0117	-4.88288
FBtr0100834	7.40979	7.94896	1.45314	Drosophila melanogaster CG34057-RB, transcript variant B (CG34057), mRNA.	0.00328	-7.25457
FBtr0074821	11.27	11.8092	1.45306	Drosophila melanogaster CG6981-RB, transcript variant B (CG6981), mRNA.	0.0174	-4.29084
FBtr0075487	12.2374	12.7761	1.45275	Drosophila melanogaster CG5151-RA, transcript variant A (CG5151), mRNA.	0.0177	-4.26415
FBtr0089628	12.0326	12.5711	1.45243	Drosophila melanogaster CG10383-RA (CG10383), mRNA.	0.00345	-7.14836
FBtr0075619	9.4807	10.0184	1.45168	Drosophila melanogaster CG13466-RA (CG13466), mRNA.	0.0212	-4.00976
FBtr0077187	7.30528	7.84293	1.45161	Drosophila melanogaster CG1494-RA (CG1494), mRNA.	0.00422	-6.71627
FBtr0087825	4.73854	5.27594	1.45135	Drosophila melanogaster stand still CG8592-RA (stil), mRNA.	0.02	-4.09
FBtr0089322	8.95369	9.49079	1.45105	Drosophila melanogaster CG10638-RB, transcript variant B (CG10638), mRNA.	0.131	-1.9768
FBtr0077646	9.94644	10.483	1.45049	Drosophila melanogaster CG17265-RA (CG17265), mRNA.	0.0324	-3.46479
FBtr0082297	11.7189	12.2551	1.45007	Drosophila melanogaster CG6574-RA (CG6574), mRNA.	0.0074	-5.6431
FBtr0073094	12.6834	13.2194	1.44992	Drosophila melanogaster CG17746-RB, transcript variant B (CG17746), mRNA.	0.27	-1.31244
FBtr0073509	9.47261	10.0084	1.44976	Drosophila melanogaster Peptidoglycan recognition protein SA CG11709-RA (PGRP-SA), mRNA.	0.108	-2.15691
FBtr0084459	13.4104	13.946	1.44959	Drosophila melanogaster myoblast city CG10379-RA (mbc), mRNA.	0.00551	-6.18592
FBtr0085115	6.25223	6.78768	1.4494	Drosophila melanogaster CG31065-PA (CG31065) mRNA, complete cds.	0.0157	-4.4325
FBtr0087608	6.17128	6.70673	1.44939	Drosophila melanogaster CG18568-RA (CG18568), mRNA.	0.0164	-4.37632
FBtr0080365	6.06899	6.60394	1.44889	Drosophila melanogaster Polycystic kidney disease gene-2 CG6504-RA (Pkd2), mRNA.	0.0428	-3.13336
FBtr0079317	14.3052	14.8399	1.44859	Drosophila melanogaster Nhe3 CG11328-RA, transcript variant A (Nhe3), mRNA.	0.00441	-6.62989
FBtr0078831	5.39884	5.93329	1.44839	Drosophila melanogaster CG12161-RA (CG12161), mRNA.	0.00861	-5.37941
FBtr0085720	13.2686	13.8028	1.44818	Drosophila melanogaster warts CG12072-RA (wts), mRNA.	0.00488	-6.42429
FBtr0078602	6.40496	6.9392	1.44818	Drosophila melanogaster Osiris 12 CG1154-RA (Osi12), mRNA.	0.268	-1.32002
FBtr0079680	8.46964	9.00278	1.44707	Drosophila melanogaster dachs CG10595-RB, transcript variant B (d), mRNA.	0.371	-1.02854
FBtr0085263	5.69117	6.22342	1.44618	Drosophila melanogaster CG31253-PA (CG31253) mRNA, complete cds.	0.00773	-5.56604
FBtr0083158	10.7053	11.2375	1.44613	Drosophila melanogaster CG14871-RA (CG14871), mRNA.	0.135	-1.94404
FBtr0079831	5.90135	6.43284	1.44542	Drosophila melanogaster CG3818-RA (CG3818), mRNA.	0.0418	-3.16057
FBtr0081984	10.481	11.0122	1.44511	Drosophila melanogaster CG9740-RA (CG9740), mRNA.	0.026	-3.73931
FBtr0087191	12.1174	12.6484	1.44486	Drosophila melanogaster CG15706-RA (CG15706), mRNA.	0.0198	-4.1074
FBtr0083530	9.21975	9.74964	1.44382	Drosophila melanogaster CG14318-RA (CG14318), mRNA.	0.169	-1.73763
FBtr0084785	11.6179	12.1472	1.44325	Drosophila melanogaster CG9996-RA (CG9996), mRNA.	0.0532	-2.8865
FBtr0075644	4.87774	5.40688	1.44307	Drosophila melanogaster CG6888-RA (CG6888), mRNA.	0.105	-2.19054
FBtr0082335	8.52273	9.0518	1.44299	Drosophila melanogaster CG14695-RA (CG14695), mRNA.	0.0446	-3.08523
FBtr0081334	7.92117	8.44969	1.44245	Drosophila melanogaster CG10722-RA, transcript variant A (CG10722), mRNA.	0.0672	-2.63541
FBtr0084348	11.8284	12.3565	1.44206	Drosophila melanogaster CG6726-RA, transcript variant A (CG6726), mRNA.	0.013	-4.71742
FBtr0089631	9.29647	9.82448	1.44194	Drosophila melanogaster maelstrom CG11254-RA, transcript variant A (mael), mRNA.	0.00382	-6.92429
FBtr0073883	6.40529	6.93191	1.44055	Drosophila melanogaster CG33246-PA (Ste:CG33246) mRNA, complete cds.	0.265	-1.32863
FBtr0075960	7.71195	8.23849	1.44047	Drosophila melanogaster CG14121-RA (CG14121), mRNA.	0.178	-1.68712
FBtr0070661	5.69617	6.22248	1.44024	Drosophila melanogaster CG15576-RB (CG15576), mRNA.	0.12	-2.05736
FBtr0080763	11.1085	11.6346	1.44002	Drosophila melanogaster Ku80 CG18801-RA (Ku80), mRNA.	0.0582	-2.78933
FBtr0077540	9.90343	10.4289	1.43939	Drosophila melanogaster CG31955-PA (CG31955) mRNA, complete cds.	0.115	-2.09999
FBtr0070075	5.34576	5.87119	1.43936	Drosophila melanogaster asense CG3258-RA (ase), mRNA.	0.208	-1.54644
FBtr0082203	5.41414	5.9391	1.4389	Drosophila melanogaster CG12812-RA (CG12812), mRNA.	0.108	-2.15588
FBtr0074729	4.9197	5.44463	1.43886	Drosophila melanogaster CG14204-RA (CG14204), mRNA.	0.02	-4.09237
FBtr0100320	10.9396	11.4639	1.43824	fatty acid binding,transporter activity	0.0771	-2.49237
FBtr0087850	8.65998	9.18408	1.43804	Drosophila melanogaster CG18356-RA (CG18356), mRNA.	0.00395	-6.85396
FBtr0081996	9.91648	10.4398	1.43729	Drosophila melanogaster NAD-dependent methylenetetrahydrofolate dehydrogenase CG18466-RA, transcript variant A (Nmdmc), mRNA.	0.0982	-2.24832
FBtr0088939	13.4187	13.942	1.43724	Drosophila melanogaster CG1399-RB, transcript variant B (CG1399), mRNA.	0.0263	-3.72454
FBtr0081314	5.07735	5.59996	1.43655	Drosophila melanogaster CG13962-RA (CG13962), mRNA.	0.00921	-5.26728
FBtr0084582	8.665	9.18754	1.43649	Drosophila melanogaster p38c CG33338-PA (p38c) mRNA, complete cds.	0.213	-1.52676
FBtr0081574	10.476	10.9979	1.4359	Drosophila melanogaster CG14608-RA (CG14608), mRNA.	0.346	-1.09094
FBtr0082236	7.28605	7.80781	1.4357	Drosophila melanogaster CG31406-PA, isoform A (CG31406) mRNA, complete cds.	0.0237	-3.86493
FBtr0100393	12.4791	13.0006	1.4355	Drosophila melanogaster par-1 CG8201-PM, isoform M (par-1) mRNA, complete cds.	0.00739	-5.64673
FBtr0086653	6.52627	7.04686	1.43455	Drosophila melanogaster CG33136-PA (CG33136) mRNA, complete cds.	0.348	-1.08406
FBtr0083950	10.4948	11.0153	1.43444	Drosophila melanogaster CG10877-RA (CG10877), mRNA.	0.0124	-4.79392
FBtr0087814	8.3239	8.84392	1.43397	Drosophila melanogaster CG3814-RB, transcript variant B (CG3814), mRNA.	0.149	-1.85587
FBtr0073051	5.4988	6.01841	1.43357	Drosophila melanogaster CG14960-RA (CG14960), mRNA.	0.248	-1.38708
FBtr0073637	5.54181	6.06119	1.43334	Drosophila melanogaster CG12721-RA (CG12721), mRNA.	0.0727	-2.55203
FBtr0076097	7.06306	7.58148	1.43238	Drosophila melanogaster CG7512-RA (CG7512), mRNA.	0.15	-1.8485
FBtr0073576	10.4263	10.9442	1.43192	Drosophila melanogaster regucalcin CG1803-RC, transcript variant C (regucalcin), mRNA.	0.138	-1.92828
FBtr0074527	12.4581	12.9761	1.43189	Drosophila melanogaster CG7192-RB, transcript variant B (CG7192), mRNA.	0.035	-3.37126
FBtr0088242	13.4032	13.9208	1.43163	Drosophila melanogaster CG30015-RB, transcript variant B (CG30015), mRNA.	0.00793	-5.52233
FBtr0070304	11.1504	11.6674	1.43092	Drosophila melanogaster CG14801-RD, transcript variant D (CG14801), mRNA.	0.0572	-2.8072
FBtr0087904	8.44106	8.95792	1.43083	Drosophila melanogaster CG13162-RA (CG13162), mRNA.	0.0148	-4.52412
FBtr0085469	7.66276	8.17959	1.43081	Drosophila melanogaster CG7568-RA (CG7568), mRNA.	0.116	-2.09092
FBtr0077935	5.45954	5.97629	1.43072	Drosophila melanogaster CG18131-RD, transcript variant D (CG18131), mRNA.	0.0395	-3.22591
FBtr0070612	8.08992	8.6063	1.43036	Drosophila melanogaster CG15239-RA (CG15239), mRNA.	0.358	-1.05877
FBtr0078267	12.8042	13.3206	1.43033	Drosophila melanogaster fringe CG10580-RA (fng), mRNA.	0.0113	-4.93351
FBtr0082314	4.7526	5.26891	1.43029	Drosophila melanogaster CG14691-RB, transcript variant B (CG14691), mRNA.	0.00968	-5.18338
FBtr0077478	10.6357	11.1517	1.42999	Drosophila melanogaster fat CG3352-RA (ft), mRNA.	0.277	-1.28938
FBtr0086502	10.9712	11.4866	1.42937	Drosophila melanogaster CG11242-RA (CG11242), mRNA.	0.0153	-4.47021
FBtr0078784	9.87212	10.3872	1.42906	Drosophila melanogaster Tim17b1 CG1158-RA (Tim17b1), mRNA.	0.146	-1.87381
FBtr0082143	5.19631	5.71108	1.42877	Drosophila melanogaster CG8534-RA (CG8534), mRNA.	0.123	-2.03435
FBtr0081898	10.6364	11.1498	1.42736	Drosophila melanogaster CG31453-RA (CG31453), mRNA.	0.0166	-4.35331
FBtr0091456	8.348	8.86111	1.42712	Drosophila melanogaster CG33514-PA (CG33514) mRNA, complete cds.	0.00738	-5.648
FBtr0091759	4.61883	5.13123	1.42643	Drosophila melanogaster CG33758-RA (CG33758), mRNA.	0.0379	-3.27483
FBtr0087262	12.65	13.1622	1.4262	Drosophila melanogaster lethal (2) 05070 CG8392-RA (l(2)05070), mRNA.	0.0169	-4.32629
FBtr0075607	11.1066	11.6188	1.42615	Drosophila melanogaster Tollo CG6890-RA (Tollo), mRNA.	0.0236	-3.869
FBtr0083194	8.75961	9.2713	1.42572	Drosophila melanogaster crossover suppressor on 3 of Gowan CG17604-RA, transcript variant A (c(3)G), mRNA.	0.00653	-5.86933
FBtr0082339	12.1969	12.7082	1.42539	Drosophila melanogaster CG4757-RA (CG4757), mRNA.	0.234	-1.44171
FBtr0088778	8.58073	9.09127	1.42457	Drosophila melanogaster sugar transporter 2 CG17975-RA (sut2), mRNA.	0.0379	-3.27508
FBtr0078241	7.04699	7.55732	1.42438	Drosophila melanogaster DNAprim CG5553-RA (DNAprim), mRNA.	0.0138	-4.63146
FBtr0088982	8.84674	9.35697	1.42428	Drosophila melanogaster disc proliferation abnormal CG1616-RA (dpa), mRNA.	0.0383	-3.26089
FBtr0076832	10.3888	10.8989	1.42415	Drosophila melanogaster Cytochrome P450-4d8 CG4321-RA (Cyp4d8), mRNA.	0.0573	-2.80454
FBtr0083785	5.90797	6.41786	1.42393	Drosophila melanogaster CG7432-RA (CG7432), mRNA.	0.258	-1.35248
FBtr0088378	8.78033	9.28996	1.42369	Drosophila melanogaster CG12744-RA, transcript variant A (CG12744), mRNA.	0.0132	-4.69104
FBtr0089618	8.60727	9.11631	1.42309	Drosophila melanogaster transformer 2 CG10128-RE, transcript variant E (tra2), mRNA.	0.0277	-3.66207
FBtr0080992	7.36755	7.87652	1.42303	Drosophila melanogaster CG15144-RA (CG15144), mRNA.	0.0518	-2.91672
FBtr0100100	7.41112	7.92003	1.42298	Drosophila melanogaster CG34045-RA (CG34045), mRNA.	0.0374	-3.29143
FBtr0086775	11.4155	11.9244	1.42295	Drosophila melanogaster CG5733-RA (CG5733), mRNA.	0.0676	-2.62822
FBtr0079457	13.7131	14.2219	1.4229	Drosophila melanogaster CG15819-RA (CG15819), mRNA.	0.0273	-3.67682
FBtr0070504	10.3146	10.8233	1.42274	Drosophila melanogaster CG2650-RA (CG2650), mRNA.	0.809	-0.262187
FBtr0074462	13.2224	13.731	1.42271	Drosophila melanogaster CG6398-RA (CG6398), mRNA.	0.0257	-3.75759
FBtr0076196	5.25357	5.7614	1.42191	Drosophila melanogaster Fad2 CG7923-RA (Fad2), mRNA.	0.134	-1.94914
FBtr0085389	6.24813	6.75553	1.42149	Drosophila melanogaster CG14515-RA (CG14515), mRNA.	0.15	-1.84958
FBtr0076934	12.4983	13.0053	1.42119	Drosophila melanogaster G protein i subunit 65A CG10060-RA (G-ialpha65A), mRNA.	0.0182	-4.22686
FBtr0070589	8.76234	9.26903	1.42079	Drosophila melanogaster Growth arrest specific protein 8 CG14271-RB (Gas8), mRNA.	0.0227	-3.92316
FBtr0083887	5.22928	5.73594	1.42076	Drosophila melanogaster Odorant receptor 92a CG17916-RA (Or92a), mRNA.	0.178	-1.68651
FBtr0087131	7.90878	8.41509	1.42041	Drosophila melanogaster CG15701-RA (CG15701), mRNA.	0.00959	-5.19985
FBtr0100189	13.0764	13.5824	1.42011	Drosophila melanogaster Neu3 CG7649-RA, transcript variant A (Neu3), mRNA.	0.0861	-2.37941
FBtr0077494	5.7844	6.29017	1.41988	Drosophila melanogaster CG31960-PA (CG31960) mRNA, complete cds.	0.0279	-3.65175
FBtr0073809	8.78415	9.28981	1.41978	Drosophila melanogaster CG11164-RA (CG11164), mRNA.	0.00888	-5.32715
FBtr0086691	11.8309	12.3359	1.41915	Drosophila melanogaster CG12263-RA (CG12263), mRNA.	0.00483	-6.444
FBtr0087547	9.69413	10.1989	1.41891	Drosophila melanogaster CG13941-RA (CG13941), mRNA.	0.166	-1.7508
FBtr0074324	10.5655	11.0695	1.41814	Drosophila melanogaster CG32572-RA (CG32572), mRNA.	0.0636	-2.69367
FBtr0076123	12.5376	13.0413	1.41782	Drosophila melanogaster CG6038-RA (CG6038), mRNA.	0.12	-2.05417
FBtr0075007	6.45145	6.95504	1.41774	Drosophila melanogaster pipe CG9614-RA, transcript variant A (pip), mRNA.	0.395	-0.971739
FBtr0085970	11.7438	12.2473	1.41758	Drosophila melanogaster CG14471-RA, transcript variant A (CG14471), mRNA.	0.137	-1.93273
FBtr0088953	11.1909	11.6938	1.41711	Drosophila melanogaster boca CG30498-RA (boca), mRNA.	0.087	-2.36938
FBtr0083636	7.06114	7.56334	1.41638	Drosophila melanogaster CG14305-RC, transcript variant C (CG14305), mRNA.	0.033	-3.44081
FBtr0100421	6.24792	6.74992	1.41617	EC:3.4.21.1,EC:3.4.21.4,chymotrypsin activity,trypsin activity	0.0377	-3.2825
FBtr0075328	11.5682	12.0694	1.41538	Drosophila melanogaster nudC CG9710-RA (nudC), mRNA.	0.0625	-2.71137
FBtr0080091	11.0398	11.5407	1.41508	Drosophila melanogaster CG6094-RA (CG6094), mRNA.	0.0541	-2.86808
FBtr0083884	5.44851	5.94873	1.41443	Drosophila melanogaster Metallothionein C CG5097-RA (MtnC), mRNA.	0.0051	-6.3377
FBtr0087390	13.1253	13.6242	1.41321	Drosophila melanogaster CG8157-RA (CG8157), mRNA.	0.154	-1.82431
FBtr0086749	10.8739	11.3727	1.41303	Drosophila melanogaster CG10916-RA (CG10916), mRNA.	0.021	-4.02794
FBtr0086214	12.2944	12.7929	1.41275	Drosophila melanogaster CG13422-RA (CG13422), mRNA.	0.407	-0.942381
FBtr0082183	12.3647	12.8626	1.41213	Drosophila melanogaster Bestrophin 1 CG6264-RA (Best1), mRNA.	0.00501	-6.37399
FBtr0081738	5.06204	5.55989	1.41211	Drosophila melanogaster CG2616-RA (CG2616), mRNA.	0.172	-1.72072
FBtr0077211	9.30301	9.80037	1.41163	Drosophila melanogaster misato CG1424-RA (mst), mRNA.	0.0566	-2.81976
FBtr0073227	5.7191	6.21614	1.41131	Drosophila melanogaster pavarotti CG1258-RA (pav), mRNA.	0.0703	-2.58693
FBtr0070833	8.13376	8.62979	1.41033	Drosophila melanogaster CG3108-RA (CG3108), mRNA.	0.403	-0.952977
FBtr0072476	9.99508	10.4907	1.40997	Drosophila melanogaster CG13875-RA (CG13875), mRNA.	0.235	-1.43734
FBtr0089945	13.7369	14.2324	1.40977	Drosophila melanogaster CG9326-RC, transcript variant C (CG9326), mRNA.	0.00727	-5.67568
FBtr0087032	5.95773	6.45154	1.40816	Drosophila melanogaster CG15919-RA (CG15919), mRNA.	0.228	-1.46346
FBtr0084764	12.5361	13.0286	1.40687	Drosophila melanogaster CG11819-RA (CG11819), mRNA.	0.00933	-5.24494
FBtr0084351	9.69574	10.1865	1.40522	Drosophila melanogaster CG17109-RA (CG17109), mRNA.	0.245	-1.39923
FBtr0072417	13.0491	13.5398	1.40508	Drosophila melanogaster painless CG15860-RA (pain), mRNA.	0.0183	-4.21432
FBtr0075700	13.6581	14.1479	1.40421	Drosophila melanogaster CG9311-RA (CG9311), mRNA.	0.0289	-3.60824
FBtr0080162	8.98752	9.47711	1.40406	Drosophila melanogaster Arginine methyltransferase 8 CG16840-RA (Art8), mRNA.	0.0825	-2.42283
FBtr0071522	11.9547	12.4419	1.40171	Drosophila melanogaster Proteasome 29kD subunit CG9327-RA (Pros29), mRNA.	0.035	-3.37142
FBtr0086952	6.99882	7.48597	1.40167	Drosophila melanogaster CG14479-RA (CG14479), mRNA.	0.0214	-4.00176
FBtr0085119	8.46971	8.95667	1.40148	Drosophila melanogaster DNA polymerase 73kD CG5923-RB, transcript variant B (DNApol-alpha73), mRNA.	0.016	-4.41209
FBtr0079284	11.898	12.3839	1.40047	Drosophila melanogaster Pez CG9493-RA (Pez), mRNA.	0.0366	-3.31583
FBtr0100065	5.83396	6.31981	1.40041	Drosophila melanogaster CG34010-RA (CG34010), mRNA.	0.333	-1.12449
FBtr0091618	9.50367	9.9894	1.40029	Drosophila melanogaster CG33641-RA (CG33641), mRNA.	0.0945	-2.28718
FBtr0082860	8.61006	9.09564	1.40015	Drosophila melanogaster CG9757-RA (CG9757), mRNA.	0.351	-1.07862
FBtr0083181	6.26196	6.74751	1.40012	Drosophila melanogaster Arpc3A CG4560-RB, transcript variant B (Arpc3A), mRNA.	0.119	-2.06221
FBtr0075213	5.54284	6.02793	1.39967	Drosophila melanogaster CG13723-RA (CG13723), mRNA.	0.217	-1.50808
FBtr0078862	12.4193	12.9035	1.39885	Drosophila melanogaster CG31531-RB, transcript variant B (CG31531), mRNA.	0.00917	-5.27284
FBtr0081099	9.43353	9.91709	1.39819	Drosophila melanogaster Grip71 CG10346-RA (Grip71), mRNA.	0.0205	-4.0613
FBtr0082353	10.1554	10.6387	1.39788	Drosophila melanogaster CG14701-RA (CG14701), mRNA.	0.226	-1.47325
FBtr0073662	14.0658	14.5485	1.39742	Drosophila melanogaster CG11138-RC, transcript variant C (CG11138), mRNA.	0.00784	-5.54076
FBtr0080358	12.1416	12.6243	1.3974	Drosophila melanogaster CG6583-RA (CG6583), mRNA.	0.0784	-2.47431
FBtr0070662	8.55244	9.0347	1.39693	Drosophila melanogaster CG32774-RA (CG32774), mRNA.	0.0608	-2.74054
FBtr0071576	9.96763	10.4495	1.39653	Drosophila melanogaster Xeroderma pigmentosum D CG9433-RB, transcript variant B (Xpd), mRNA.	0.00831	-5.44054
FBtr0087387	10.8542	11.336	1.3964	Drosophila melanogaster double parked CG8171-RA (dup), mRNA.	0.2	-1.58463
FBtr0082233	10.9871	11.4685	1.39609	Drosophila melanogaster CG12592-RA (CG12592), mRNA.	0.00481	-6.45255
FBtr0075979	11.2268	11.7076	1.39552	Drosophila melanogaster eyegone CG10488-RB, transcript variant B (eyg), mRNA.	0.00706	-5.72866
FBtr0088911	10.0167	10.4973	1.39529	Drosophila melanogaster scraps CG2092-RC, transcript variant C (scra), mRNA.	0.286	-1.26075
FBtr0081634	13.0752	13.5555	1.39503	Drosophila melanogaster CG1965-RA (CG1965), mRNA.	0.0111	-4.96712
FBtr0073347	8.82838	9.30734	1.39374	Drosophila melanogaster CG13711-RA (CG13711), mRNA.	0.197	-1.5949
FBtr0083628	10.5711	11.05	1.39367	Drosophila melanogaster CG31232-RE, transcript variant E (CG31232), mRNA.	0.0321	-3.4771
FBtr0078166	9.52224	10.0006	1.39317	Drosophila melanogaster lethal (2) giant larvae CG2671-RF, transcript variant F (l(2)gl), mRNA.	0.0176	-4.26814
FBtr0076943	12.2648	12.7429	1.39292	Drosophila melanogaster CG8549-RA (CG8549), mRNA.	0.0879	-2.35919
FBtr0072194	10.3005	10.7785	1.39285	Drosophila melanogaster Syntaxin Interacting Protein 1 CG30173-RA (SIP1), mRNA.	0.0702	-2.58923
FBtr0089764	13.3469	13.8235	1.39149	Drosophila melanogaster CG30423-RB (CG30423), mRNA.	0.0407	-3.19195
FBtr0075603	6.0815	6.55807	1.39143	Drosophila melanogaster CG13454-RA (CG13454), mRNA.	0.0882	-2.35556
FBtr0071970	8.17191	8.64758	1.39057	Drosophila melanogaster CG13548-RA (CG13548), mRNA.	0.172	-1.71939
FBtr0078371	5.62585	6.10144	1.39048	Drosophila melanogaster CG7634-RA (CG7634), mRNA.	0.0349	-3.37409
FBtr0070507	12.8797	13.3551	1.39027	Drosophila melanogaster Notch CG3936-RA (N), mRNA.	0.0519	-2.91386
FBtr0075075	9.28605	9.76131	1.39016	Drosophila melanogaster CG3893-RA (CG3893), mRNA.	0.124	-2.02764
FBtr0082456	14.1119	14.5869	1.38996	Drosophila melanogaster Jupiter CG31363-RB, transcript variant B (Jupiter), mRNA.	0.0124	-4.79141
FBtr0074073	14.1445	14.6191	1.38951	Drosophila melanogaster Adenylyl cyclase 35C CG9210-RA, transcript variant A (Ac13E), mRNA.	0.0283	-3.63472
FBtr0078559	5.54361	6.01801	1.38934	Drosophila melanogaster CG11133-RA (CG11133), mRNA.	0.305	-1.20224
FBtr0081961	7.66423	8.13785	1.38859	Drosophila melanogaster CG11977-RA (CG11977), mRNA.	0.101	-2.22855
FBtr0070457	9.93016	10.4035	1.38836	Drosophila melanogaster CG32796-RA, transcript variant A (CG32796), mRNA.	0.00938	-5.23547
FBtr0082058	5.49134	5.96457	1.38821	Drosophila melanogaster CG12951-RA (CG12951), mRNA.	0.0238	-3.8562
FBtr0087021	9.59841	10.0715	1.38806	Drosophila melanogaster CG5267-RA (CG5267), mRNA.	0.147	-1.86487
FBtr0085363	8.82843	9.30072	1.38731	Drosophila melanogaster CG11843-RA (CG11843), mRNA.	0.28	-1.28111
FBtr0088857	12.7868	13.2567	1.38502	Drosophila melanogaster spenito CG2910-RB, transcript variant B (nito), mRNA.	0.0062	-5.96603
FBtr0084341	6.4663	6.93576	1.3846	Drosophila melanogaster Odorant receptor 94a CG17241-RA (Or94a), mRNA.	0.157	-1.80679
FBtr0078850	10.7408	11.2101	1.38444	Drosophila melanogaster CG31535-RA (CG31535), mRNA.	0.0182	-4.22262
FBtr0080772	5.07946	5.54787	1.38358	Drosophila melanogaster lethal (2) 35Di CG13240-RB, transcript variant B (l(2)35Di), mRNA.	0.0318	-3.48803
FBtr0079235	14.6123	15.0803	1.38318	Drosophila melanogaster chickadee CG9553-RD, transcript variant D (chic), mRNA.	0.0818	-2.43203
FBtr0076147	4.92863	5.39656	1.38313	Drosophila melanogaster CG32086-PA (CG32086) mRNA, complete cds.	0.0566	-2.81864
FBtr0082515	10.968	11.4352	1.38243	Drosophila melanogaster methuselah-like 5 CG6965-RA (mthl5), mRNA.	0.0357	-3.34709
FBtr0076241	8.00235	8.46916	1.38205	Drosophila melanogaster CG32069-RA (CG32069), mRNA.	0.255	-1.36223
FBtr0100094	11.391	11.8576	1.38191	Drosophila melanogaster CG34039-RA (CG34039), mRNA.	0.0574	-2.80427
FBtr0100138	6.00038	6.4669	1.38178	Drosophila melanogaster secretory Phospholipase A2 CG11124-RC, transcript variant C (sPLA2), mRNA.	0.0877	-2.36117
FBtr0074950	7.81436	8.28059	1.38149	Drosophila melanogaster CG14101-RA (CG14101), mRNA.	0.0984	-2.247
FBtr0076765	7.10919	7.57457	1.38068	Drosophila melanogaster CG8044-RA, transcript variant A (CG8044), mRNA.	0.0413	-3.17376
FBtr0073206	6.35611	6.82131	1.38051	Drosophila melanogaster CG32259-RB (CG32259), mRNA.	0.17	-1.73094
FBtr0076162	10.4108	10.8754	1.37993	Drosophila melanogaster CG14142-RA (CG14142), mRNA.	0.117	-2.08243
FBtr0071370	10.9212	11.3853	1.37942	Drosophila melanogaster CG32702-PA (CG32702) mRNA, complete cds.	0.00731	-5.66537
FBtr0070535	7.32683	7.7903	1.37886	Drosophila melanogaster CG12535-RB, transcript variant B (CG12535), mRNA.	0.0509	-2.93614
FBtr0075880	10.8846	11.3479	1.37867	Drosophila melanogaster Ribosomal protein S12 CG11271-RE, transcript variant E (RpS12), mRNA.	0.234	-1.44009
FBtr0084361	12.5095	12.9727	1.37859	Drosophila melanogaster CG17121-RA (CG17121), mRNA.	0.0528	-2.89521
FBtr0087668	8.88635	9.34942	1.37846	Drosophila melanogaster mars CG17064-RA (mars), mRNA.	0.0728	-2.55171
FBtr0080167	13.4655	13.9285	1.37844	Drosophila melanogaster lethal (2) 06225 CG6105-RA (l(2)06225), mRNA.	0.0651	-2.66828
FBtr0088668	8.35219	8.81514	1.37836	Drosophila melanogaster CG8181-RA (CG8181), mRNA.	0.343	-1.09701
FBtr0079388	9.28255	9.74483	1.37772	Drosophila melanogaster Pupal cuticle protein CG3440-RA (Pcp), mRNA.	0.0532	-2.88648
FBtr0073436	12.7557	13.2174	1.37725	Drosophila melanogaster Rpt3 CG16916-RA (Rpt3), mRNA.	0.166	-1.75243
FBtr0077420	5.80189	6.26353	1.3771	Drosophila melanogaster TBP-associated factor 30kD subunit -2 CG15632-RA (Taf12L), mRNA.	0.0229	-3.90826
FBtr0084089	4.89703	5.35856	1.37701	Drosophila melanogaster CheB93a CG15503-RA (CheB93a), mRNA.	0.0094	-5.23287
FBtr0085414	9.565	10.0253	1.37582	Drosophila melanogaster CG11881-RA (CG11881), mRNA.	0.0093	-5.25041
FBtr0072842	8.79339	9.25357	1.37572	Drosophila melanogaster CG5690-RA (CG5690), mRNA.	0.0274	-3.67491
FBtr0078140	12.4417	12.9018	1.37571	Drosophila melanogaster CG3645-RA, transcript variant A (CG3645), mRNA.	0.031	-3.51719
FBtr0088876	7.80861	8.26844	1.37538	Drosophila melanogaster Sep5 CG2916-RB, transcript variant B (Sep5), mRNA.	0.0311	-3.51293
FBtr0071709	10.7133	11.1729	1.37522	Drosophila melanogaster High mobility group protein D CG17950-RB, transcript variant B (HmgD), mRNA.	0.0191	-4.15347
FBtr0084164	10.9195	11.3787	1.37481	Drosophila melanogaster torso-like CG6705-RA, transcript variant A (tsl), mRNA.	0.0108	-5.01468
FBtr0081040	12.5701	13.0292	1.37477	Drosophila melanogaster Suppressor of cytokine signaling at 36E CG15154-RB, transcript variant B (Socs36E), mRNA.	0.0407	-3.19113
FBtr0082287	6.37544	6.8345	1.37465	Drosophila melanogaster CG4570-RA (CG4570), mRNA.	0.115	-2.09762
FBtr0075334	7.11073	7.56971	1.37457	Drosophila melanogaster CG13030-RA (CG13030), mRNA.	0.106	-2.1777
FBtr0072643	10.3714	10.8302	1.37445	Drosophila melanogaster bric a brac 1 CG9097-RB, transcript variant B (bab1), mRNA.	0.0182	-4.22384
FBtr0081140	5.56853	6.0271	1.37418	Drosophila melanogaster CG15172-RA (CG15172), mRNA.	0.124	-2.02672
FBtr0075568	11.3247	11.7827	1.37366	Drosophila melanogaster RhoGAP71E CG32149-RA, transcript variant A (RhoGAP71E), mRNA.	0.00608	-6.00222
FBtr0071166	10.1028	10.5604	1.3732	Drosophila melanogaster CG2147-RA (CG2147), mRNA.	0.0361	-3.33301
FBtr0083851	7.55929	8.01605	1.37246	Drosophila melanogaster CG4465-RA (CG4465), mRNA.	0.00725	-5.6792
FBtr0082180	6.77922	7.23473	1.37127	Drosophila melanogaster CG31477-PA (CG31477) mRNA, complete cds.	0.415	-0.924996
FBtr0087327	4.56247	5.01737	1.37069	Drosophila melanogaster CG12960-RA (CG12960), mRNA.	0.0322	-3.47007
FBtr0072570	11.4579	11.9124	1.37035	Drosophila melanogaster methuselah CG6936-RB, transcript variant B (mth), mRNA.	0.0824	-2.42443
FBtr0086052	5.09401	5.5485	1.3703	Drosophila melanogaster Odorant receptor 42a CG17250-RA (Or42a), mRNA.	0.00922	-5.26507
FBtr0078347	9.65413	10.1085	1.37023	Drosophila melanogaster CG33288-PB (CG33288) mRNA, complete cds.	0.014	-4.60682
FBtr0076368	11.6834	12.1378	1.37017	Drosophila melanogaster GTPase-activating protein 1 CG6721-RB, transcript variant B (Gap1), mRNA.	0.0138	-4.63374
FBtr0089973	9.43322	9.88752	1.37012	Drosophila melanogaster CG31258-RA (CG31258), mRNA.	0.0624	-2.713
FBtr0084960	7.83765	8.29151	1.3697	Drosophila melanogaster E(spl) region transcript m7 CG8361-RA (HLHm7), mRNA.	0.221	-1.4943
FBtr0073591	11.6364	12.0898	1.3693	Drosophila melanogaster CG2471-RA (CG2471), mRNA.	0.785	-0.295115
FBtr0072331	10.2963	10.7492	1.36878	Drosophila melanogaster CG33228-PA (CG33228) mRNA, complete cds.	0.0065	-5.87874
FBtr0072296	4.97542	5.42814	1.36862	Drosophila melanogaster CG3494-RA, transcript variant A (CG3494), mRNA.	0.14	-1.91343
FBtr0081569	9.74168	10.1929	1.3672	Drosophila melanogaster lethal (3) s2214 CG10061-RA (l(3)s2214), mRNA.	0.01	-5.12998
FBtr0085502	8.17087	8.62205	1.36716	Drosophila melanogaster Jonah 99Ciii CG31362-RA (Jon99Ciii), mRNA.	0.0183	-4.21707
FBtr0082838	9.0268	9.47717	1.3664	Drosophila melanogaster CG9602-RA (CG9602), mRNA.	0.0524	-2.90295
FBtr0076053	11.2433	11.6935	1.36626	Drosophila melanogaster rolling pebbles CG32096-RD, transcript variant D (rols), mRNA.	0.115	-2.09744
FBtr0074377	10.5994	11.0487	1.36538	Drosophila melanogaster CG9742-RA (CG9742), mRNA.	0.224	-1.48025
FBtr0075683	5.3574	5.80667	1.36535	Drosophila melanogaster CG32143-RA, transcript variant A (CG32143), mRNA.	0.0462	-3.04597
FBtr0088661	5.03785	5.48707	1.36531	Drosophila melanogaster CG8197-RA (CG8197), mRNA.	0.0857	-2.38493
FBtr0079950	6.30604	6.75493	1.36499	Drosophila melanogaster CG4908-RA, transcript variant A (CG4908), mRNA.	0.244	-1.40307
FBtr0085112	12.0037	12.4524	1.36485	Drosophila melanogaster CG5896-RB, transcript variant B (CG5896), mRNA.	0.0281	-3.64
FBtr0084757	9.36289	9.81162	1.36484	Drosophila melanogaster CG31115-PA (CG31115) mRNA, complete cds.	0.00961	-5.1954
FBtr0079811	10.2219	10.6706	1.36477	Drosophila melanogaster FucTB CG4435-RA (FucTB), mRNA.	0.0392	-3.23572
FBtr0072066	12.5285	12.977	1.36457	Drosophila melanogaster apontic CG5393-RE, transcript variant E (apt), mRNA.	0.00716	-5.70114
FBtr0085538	9.37066	9.81881	1.36429	Drosophila melanogaster fos intronic gene CG7615-RA (fig), mRNA.	0.0135	-4.66654
FBtr0082991	10.6381	11.0861	1.36421	Drosophila melanogaster CG14855-RA (CG14855), mRNA.	0.0284	-3.62944
FBtr0087802	4.88396	5.33119	1.36342	Drosophila melanogaster CG30487-RA (CG30487), mRNA.	0.0576	-2.8005
FBtr0075711	6.43309	6.88028	1.36339	Drosophila melanogaster CG13474-RA (CG13474), mRNA.	0.0395	-3.22548
FBtr0085095	11.1578	11.605	1.36337	Drosophila melanogaster ballchen CG6386-RA, transcript variant A (ball), mRNA.	0.00777	-5.55784
FBtr0089685	12.9224	13.3694	1.36314	Drosophila melanogaster Collapsin Response Mediator Protein CG1411-RA, transcript variant A (CRMP), mRNA.	0.0107	-5.0334
FBtr0091446	10.9796	11.426	1.36262	Drosophila melanogaster CG33506-PA (CG33506) mRNA, complete cds.	0.0288	-3.6104
FBtr0075483	11.2143	11.6606	1.36257	Drosophila melanogaster PDCD-5 CG13072-RA (PDCD-5), mRNA.	0.0776	-2.48521
FBtr0074472	8.3551	8.80133	1.36248	Drosophila melanogaster CG8142-RA (CG8142), mRNA.	0.0247	-3.81063
FBtr0091772	4.80229	5.24802	1.362	Drosophila melanogaster CG33771-RA (CG33771), mRNA.	0.00981	-5.1612
FBtr0083988	8.54246	8.98743	1.36128	Drosophila melanogaster CG17275-RA (CG17275), mRNA.	0.105	-2.1865
FBtr0078824	11.3719	11.8169	1.36127	Drosophila melanogaster CG33293-PA (CG33293) mRNA, complete cds.	0.0073	-5.66678
FBtr0084290	12.7723	13.217	1.36102	Drosophila melanogaster Tcp1-like CG5374-RA, transcript variant A (T-cp1), mRNA.	0.0467	-3.03333
FBtr0087837	7.27124	7.71588	1.36097	Drosophila melanogaster CG30054-RB, transcript variant B (CG30054), mRNA.	0.238	-1.42559
FBtr0085140	12.2947	12.7388	1.36042	Drosophila melanogaster spatzle CG6134-RD, transcript variant D (spz), mRNA.	0.0605	-2.7462
FBtr0088170	12.7645	13.2082	1.36011	Drosophila melanogaster Farnesyl pyrophosphate synthase CG12389-RA (Fpps), mRNA.	0.0113	-4.94431
FBtr0079830	6.93132	7.3746	1.35969	Drosophila melanogaster CG17855-RA (CG17855), mRNA.	0.0782	-2.47771
FBtr0072655	5.80022	6.24331	1.35951		0.0424	-3.14338
FBtr0074420	8.97138	9.41414	1.3592	Drosophila melanogaster forked CG5424-RB, transcript variant B (f), mRNA.	0.0914	-2.31979
FBtr0081234	11.2018	11.6441	1.35881	Drosophila melanogaster Ran GTPase activating protein CG9999-RA (RanGap), mRNA.	0.0195	-4.12923
FBtr0071765	10.1718	10.6138	1.35841	Drosophila melanogaster CG11269-RA (CG11269), mRNA.	0.115	-2.10055
FBtr0100306	8.42602	8.86701	1.35754	Drosophila melanogaster CG32803-PB, isoform B (CG32803) mRNA, complete cds.	0.107	-2.16722
FBtr0079070	12.4509	12.891	1.35668	Drosophila melanogaster vrille CG14029-RA, transcript variant A (vri), mRNA.	0.00986	-5.15373
FBtr0076928	5.29981	5.73952	1.35634	Drosophila melanogaster CG8638-RA (CG8638), mRNA.	0.352	-1.07589
FBtr0089005	4.69957	5.13906	1.35613	Drosophila melanogaster CG1701-RA (CG1701), mRNA.	0.0442	-3.09521
FBtr0085666	5.53985	5.9791	1.3559	Drosophila melanogaster CG31021-RA (CG31021), mRNA.	0.131	-1.97391
FBtr0074579	11.868	12.3072	1.35582	Drosophila melanogaster CG6023-RB, transcript variant B (CG6023), mRNA.	0.0228	-3.9121
FBtr0086919	5.87794	6.3171	1.35582	Drosophila melanogaster CG10764-RA (CG10764), mRNA.	0.131	-1.97463
FBtr0082449	11.1234	11.5618	1.35505	Drosophila melanogaster CG32852-PA (CG32852) mRNA, complete cds.	0.0387	-3.24997
FBtr0081024	4.72602	5.16434	1.35503	Drosophila melanogaster CG5681-RA (CG5681), mRNA.	0.123	-2.03651
FBtr0086277	9.53917	9.97715	1.35471	Drosophila melanogaster CG11788-RA (CG11788), mRNA.	0.0483	-2.99531
FBtr0079581	12.3108	12.7486	1.35456	Drosophila melanogaster CG8506-RA (CG8506), mRNA.	0.0154	-4.46674
FBtr0080144	5.03618	5.47378	1.35435	Drosophila melanogaster CG12517-RA (CG12517), mRNA.	0.0174	-4.28681
FBtr0071750	13.0057	13.4432	1.35429	Drosophila melanogaster CG6393-RD, transcript variant D (CG6393), mRNA.	0.0327	-3.45409
FBtr0080019	9.64349	10.0806	1.35384	Drosophila melanogaster RfC3 CG5313-RA (RfC3), mRNA.	0.187	-1.64498
FBtr0085825	10.2629	10.6997	1.35357	Drosophila melanogaster tramtrack CG1856-RC, transcript variant C (ttk), mRNA.	0.00679	-5.79794
FBtr0082976	6.97795	7.41464	1.35349	Drosophila melanogaster CG7886-RA (CG7886), mRNA.	0.106	-2.18196
FBtr0075201	13.4042	13.8407	1.35336	Drosophila melanogaster CG6259-RA (CG6259), mRNA.	0.0507	-2.93916
FBtr0083575	13.7153	14.1508	1.3523	Drosophila melanogaster Dynein light chain 90F CG12363-RA (Dlc90F), mRNA.	0.0557	-2.83564
FBtr0071698	6.23499	6.67035	1.35225	Drosophila melanogaster CG30288-RA (CG30288), mRNA.	0.0302	-3.55101
FBtr0089957	10.8582	11.2929	1.35163	Drosophila melanogaster Tropomyosin 1 CG4898-RB, transcript variant B (Tm1), mRNA.	0.0346	-3.38357
FBtr0074112	7.90143	8.33609	1.35159	Drosophila melanogaster Glyceraldehyde 3 phosphate dehydrogenase 2 CG8893-RB, transcript variant B (Gapdh2), mRNA.	0.0104	-5.06736
FBtr0082593	12.4117	12.8463	1.35146	Drosophila melanogaster Aos1 CG12276-RA (Aos1), mRNA.	0.0652	-2.66604
FBtr0089713	9.50551	9.93955	1.35101	Drosophila melanogaster CG16838-RC, transcript variant C (CG16838), mRNA.	0.0913	-2.32105
FBtr0081409	13.3159	13.7499	1.351	Drosophila melanogaster CG9320-RA (CG9320), mRNA.	0.0134	-4.67369
FBtr0088210	12.1205	12.5544	1.35082	Drosophila melanogaster luna CG33473-PB (luna) mRNA, complete cds.	0.0111	-4.97036
FBtr0088377	6.14853	6.58222	1.35069	Drosophila melanogaster CG12744-RA, transcript variant A (CG12744), mRNA.	0.0318	-3.48826
FBtr0083634	7.18659	7.62013	1.35055	Drosophila melanogaster CG14305-RC, transcript variant C (CG14305), mRNA.	0.0146	-4.54749
FBtr0075197	12.5742	13.0074	1.35021	Drosophila melanogaster Keren CG32179-PA (Krn) mRNA, complete cds.	0.0223	-3.94135
FBtr0089242	6.585	7.01752	1.34959	Drosophila melanogaster CG11231-RA (CG11231), mRNA.	0.247	-1.39185
FBtr0075310	11.4386	11.8711	1.34953	Drosophila melanogaster CG32163-RA (CG32163), mRNA.	0.234	-1.43965
FBtr0078529	8.34416	8.77496	1.34798	Drosophila melanogaster CG32454-RA (CG32454), mRNA.	0.083	-2.41705
FBtr0087919	4.86782	5.29827	1.34766	Drosophila melanogaster CG30048-RB, transcript variant B (CG30048), mRNA.	0.098	-2.25075
FBtr0081235	7.29247	7.72226	1.34703	Drosophila melanogaster CG31699-PA (CG31699) mRNA, complete cds.	0.22	-1.49724
FBtr0087130	10.4718	10.9016	1.347	Drosophila melanogaster Transferrin 3 CG3666-RA (Tsf3), mRNA.	0.0164	-4.36905
FBtr0077176	8.39442	8.82411	1.34694	Drosophila melanogaster XPG-like endonuclease CG10670-RA (Gen), mRNA.	0.0109	-5.00026
FBtr0078240	5.56092	5.99051	1.34685	Drosophila melanogaster Toll-9 CG5528-RA (Toll-9), mRNA.	0.337	-1.11292
FBtr0087942	10.167	10.5964	1.34661	Drosophila melanogaster achintya CG8819-RC, transcript variant C (achi), mRNA.	0.0469	-3.02887
FBtr0085859	8.57156	9.00085	1.34657	Drosophila melanogaster CG2150-RA (CG2150), mRNA.	0.735	-0.367315
FBtr0089907	11.9445	12.3734	1.3462	Drosophila melanogaster CG5792-RB, transcript variant B (CG5792), mRNA.	0.0172	-4.30609
FBtr0081559	12.3597	12.7885	1.34615	Drosophila melanogaster CG1142-RA (CG1142), mRNA.	0.0607	-2.74262
FBtr0088120	6.61747	7.04605	1.34591	Drosophila melanogaster shavenoid CG13209-RA (sha), mRNA.	0.0999	-2.23142
FBtr0079068	12.528	12.9563	1.34561	Drosophila melanogaster Cyp4ac3 CG14031-RA (Cyp4ac3), mRNA.	0.011	-4.98893
FBtr0080037	8.78898	9.217	1.34538	Drosophila melanogaster CG13144-RA (CG13144), mRNA.	0.00795	-5.51774
FBtr0071515	9.74746	10.1754	1.34532	Drosophila melanogaster Ipk1 CG30295-RA (Ipk1), mRNA.	0.063	-2.70279
FBtr0082406	11.3882	11.8157	1.34492	Drosophila melanogaster CG6719-RA (CG6719), mRNA.	0.116	-2.0909
FBtr0077151	7.96645	8.39389	1.34485	Drosophila melanogaster CG32422-RA (CG32422), mRNA.	0.22	-1.49626
FBtr0072013	11.2869	11.7143	1.34479	Drosophila melanogaster eIF2B- CG10315-RC, transcript variant C (eIF2B-delta), mRNA.	0.113	-2.11151
FBtr0100062	5.9448	6.37217	1.34478	Drosophila melanogaster CG34007-RA (CG34007), mRNA.	0.16	-1.78589
FBtr0084628	11.3301	11.757	1.34434	Drosophila melanogaster CG18528-RA (CG18528), mRNA.	0.3	-1.21784
FBtr0076160	7.26251	7.68921	1.34416	Drosophila melanogaster Salivary gland secretion 8 CG6132-RA (Sgs8), mRNA.	0.307	-1.19753
FBtr0071059	12.6844	13.1108	1.34383	Drosophila melanogaster CG32726-RA (CG32726), mRNA.	0.438	-0.875247
FBtr0086991	10.5526	10.9788	1.34373	Drosophila melanogaster muscleblind CG33197-RC, transcript variant C (mbl), mRNA.	0.0113	-4.94255
FBtr0084572	10.3664	10.7911	1.34233	Drosophila melanogaster CG17786-RA (CG17786), mRNA.	0.0611	-2.7362
FBtr0075135	8.36277	8.78709	1.34195	Drosophila melanogaster Cyp312a1 CG5137-RA (Cyp312a1), mRNA.	0.0112	-4.9492
FBtr0084434	9.52756	9.95184	1.3419	Drosophila melanogaster CG13822-RA (CG13822), mRNA.	0.0262	-3.73315
FBtr0079698	10.4936	10.9175	1.34155	Drosophila melanogaster CG13096-RA (CG13096), mRNA.	0.0655	-2.66171
FBtr0083600	9.08014	9.50385	1.34137	Drosophila melanogaster CG7142-RA (CG7142), mRNA.	0.0582	-2.78834
FBtr0070681	8.63216	9.05576	1.34127	Drosophila melanogaster partner of numb CG3346-RA (pon), mRNA.	0.171	-1.72646
FBtr0078486	12.8412	13.2638	1.34035	Drosophila melanogaster CG7139-RB, transcript variant B (CG7139), mRNA.	0.00738	-5.6485
FBtr0085262	5.52684	5.94934	1.34025	Drosophila melanogaster CG31131-PA (CG31131) mRNA, complete cds.	0.161	-1.77822
FBtr0091633	6.2078	6.6302	1.34016	Drosophila melanogaster CG33654-RA (CG33654), mRNA.	0.223	-1.48389
FBtr0084216	10.9657	11.3877	1.33975	Drosophila melanogaster CG18596-RA (CG18596), mRNA.	0.00742	-5.63935
FBtr0091498	6.50125	6.92249	1.33907	Drosophila melanogaster lectin-37Da CG33532-PA (lectin-37Da) mRNA, complete cds.	0.0926	-2.30633
FBtr0086984	8.29771	8.71875	1.3389	Drosophila melanogaster CG15918-RA (CG15918), mRNA.	0.196	-1.60016
FBtr0082014	5.73806	6.15858	1.33841	Drosophila melanogaster CG11966-RA (CG11966), mRNA.	0.45	-0.850262
FBtr0077541	8.76766	9.18813	1.33836	Drosophila melanogaster cutlet CG33122-RA (cutlet), mRNA.	0.00956	-5.20482
FBtr0087298	12.8008	13.2208	1.33793	Drosophila melanogaster CG8291-RB, transcript variant B (CG8291), mRNA.	0.00735	-5.65489
FBtr0081790	6.2319	6.65167	1.33771	Drosophila melanogaster CG7910-RA (CG7910), mRNA.	0.499	-0.754633
FBtr0072563	12.3556	12.7753	1.33766	Drosophila melanogaster CG17181-RA (CG17181), mRNA.	0.467	-0.816467
FBtr0075349	12.0994	12.519	1.33754	Drosophila melanogaster CG13026-RA (CG13026), mRNA.	0.184	-1.65663
FBtr0071325	7.48359	7.90301	1.33738	Drosophila melanogaster CG12667-RA (CG12667), mRNA.	0.0516	-2.91992
FBtr0077877	12.4982	12.9174	1.33712	Drosophila melanogaster CG31666-RA, transcript variant A (CG31666), mRNA.	0.00793	-5.52239
FBtr0078713	11.6774	12.0964	1.33698	Drosophila melanogaster CG1109-RB, transcript variant B (CG1109), mRNA.	0.00857	-5.38862
FBtr0076266	9.12031	9.53839	1.33615	Drosophila melanogaster CG12523-RA (CG12523), mRNA.	0.034	-3.40469
FBtr0079627	12.4544	12.8723	1.33592	Drosophila melanogaster PDGF- and VEGF-receptor related CG8222-RD, transcript variant D (Pvr), mRNA.	0.0179	-4.25036
FBtr0077345	8.54555	8.96279	1.33537	Drosophila melanogaster touch insensitive larva B CG14620-RA (tilB), mRNA.	0.0351	-3.36746
FBtr0073549	9.58256	9.99952	1.3351	Drosophila melanogaster Gustatory receptor 10a CG32664-RA (Gr10a), mRNA.	0.0248	-3.80298
FBtr0071718	5.0989	5.51571	1.33497	Drosophila melanogaster CG9284-RB, transcript variant B (CG9284), mRNA.	0.0264	-3.72382
FBtr0078988	11.9814	12.3981	1.33484	Drosophila melanogaster CG14636-RA (CG14636), mRNA.	0.0863	-2.37686
FBtr0077752	7.33196	7.74826	1.3345	Drosophila melanogaster CG31686-PA (CG31686) mRNA, complete cds.	0.0941	-2.29134
FBtr0088781	13.5701	13.9863	1.33438	Drosophila melanogaster CG11210-RA (CG11210), mRNA.	0.0481	-3.00017
FBtr0084556	9.0306	9.44675	1.33436	Drosophila melanogaster caravaggio CG6219-RA, transcript variant A (cav), mRNA.	0.126	-2.01252
FBtr0070101	12.9762	13.3922	1.33421	Drosophila melanogaster CG32816-RB, transcript variant B (CG32816), mRNA.	0.183	-1.66097
FBtr0087865	6.6024	7.0183	1.33413	Drosophila melanogaster mos CG8767-RA (mos), mRNA.	0.0462	-3.04415
FBtr0088491	7.7446	8.16021	1.33386	Drosophila melanogaster CG1625-RA (CG1625), mRNA.	0.0213	-4.00366
FBtr0088049	4.76249	5.1781	1.33386	Drosophila melanogaster CG30037-RA (CG30037), mRNA.	0.0173	-4.29549
FBtr0084872	8.71181	9.12713	1.3336	Drosophila melanogaster Cad96Cb CG10421-RA (Cad96Cb), mRNA.	0.0155	-4.45269
FBtr0084669	11.2959	11.711	1.33339	Drosophila melanogaster Wsck CG31127-PA (Wsck) mRNA, complete cds.	0.00757	-5.60318
FBtr0079143	6.15182	6.56691	1.33338	Drosophila melanogaster CG9029-RA (CG9029), mRNA.	0.0155	-4.45436
FBtr0083330	5.49866	5.91287	1.33257	Drosophila melanogaster CG17560-RA (CG17560), mRNA.	0.0116	-4.90003
FBtr0075521	13.723	14.137	1.33238	Drosophila melanogaster CG5830-RA (CG5830), mRNA.	0.0701	-2.5911
FBtr0080437	11.0055	11.4192	1.33208	Drosophila melanogaster CG5458-RA (CG5458), mRNA.	0.0204	-4.06604
FBtr0082516	10.397	10.8104	1.33175	Drosophila melanogaster CG6962-RA (CG6962), mRNA.	0.0103	-5.08856
FBtr0081336	10.3861	10.7993	1.33167	Drosophila melanogaster Kua CG10723-RA (Kua), mRNA.	0.0249	-3.79977
FBtr0073686	8.22188	8.63507	1.33163	Drosophila melanogaster CG4004-RA, transcript variant A (CG4004), mRNA.	0.0455	-3.06309
FBtr0088359	4.88296	5.29598	1.33147	Drosophila melanogaster Odorant-binding protein 46a CG12905-RA (Obp46a), mRNA.	0.0899	-2.33636
FBtr0088062	7.18958	7.6025	1.33138	Drosophila melanogaster CG8986-RA (CG8986), mRNA.	0.0488	-2.98276
FBtr0081225	5.94674	6.35946	1.33119	Drosophila melanogaster CG17564-RB (CG17564), mRNA.	0.0805	-2.44765
FBtr0071390	12.0926	12.5052	1.3311	Drosophila melanogaster CG9689-RA (CG9689), mRNA.	0.193	-1.61638
FBtr0076048	5.03519	5.44774	1.33103	Drosophila melanogaster CG6931-RA (CG6931), mRNA.	0.0422	-3.14969
FBtr0080873	11.4905	11.9026	1.33064	Drosophila melanogaster CG5953-RB, transcript variant B (CG5953), mRNA.	0.151	-1.83796
FBtr0080704	5.75699	6.16911	1.33064	Drosophila melanogaster CG15269-RA (CG15269), mRNA.	0.182	-1.66784
FBtr0079061	9.24567	9.65767	1.33053	Drosophila melanogaster Cyp28d2 CG6081-RA (Cyp28d2), mRNA.	0.104	-2.20044
FBtr0086537	8.99024	9.40211	1.3304	Drosophila melanogaster -Tubulin at 56D CG9277-RC, transcript variant C (betaTub56D), mRNA.	0.0522	-2.90752
FBtr0079349	13.2704	13.6822	1.33036	Drosophila melanogaster Stromalin CG3423-RA (SA), mRNA.	0.0118	-4.86834
FBtr0081102	13.6831	14.0941	1.32965	Drosophila melanogaster CG17325-RA (CG17325), mRNA.	0.0652	-2.66726
FBtr0073264	11.6198	12.0308	1.32959	Drosophila melanogaster Replication-factor-C 40kD subunit CG14999-RA (RfC40), mRNA.	0.00926	-5.25689
FBtr0087286	9.44273	9.85357	1.32946	Drosophila melanogaster CG30321-RA (CG30321), mRNA.	0.224	-1.4816
FBtr0072850	5.43053	5.8413	1.32939	Drosophila melanogaster CG32308-RB, transcript variant B (CG32308), mRNA.	0.101	-2.22825
FBtr0078587	5.7764	6.18701	1.32925	Drosophila melanogaster CG1077-RA (CG1077), mRNA.	0.00841	-5.41943
FBtr0074445	6.83995	7.25038	1.32908	Drosophila melanogaster CG8664-RA (CG8664), mRNA.	0.0204	-4.06445
FBtr0086690	12.0806	12.4905	1.32854	Drosophila melanogaster CG5174-RB, transcript variant B (CG5174), mRNA.	0.0079	-5.52877
FBtr0072168	11.8524	12.2619	1.32818	Drosophila melanogaster CG3173-RA (CG3173), mRNA.	0.0187	-4.18719
FBtr0077974	6.59924	7.00847	1.32798	Drosophila melanogaster CG14342-RA (CG14342), mRNA.	0.108	-2.16129
FBtr0089608	4.74931	5.15844	1.32788	Drosophila melanogaster Ductus ejaculatorius peptide 99B CG33495-PA (Dup99B) mRNA, complete cds.	0.0099	-5.14744
FBtr0083513	11.0365	11.4455	1.32782	Drosophila melanogaster CG7713-RA (CG7713), mRNA.	0.134	-1.95472
FBtr0100003	8.56981	8.97885	1.32779		0.178	-1.69093
FBtr0087816	12.5803	12.9891	1.32752	Drosophila melanogaster CG17574-RA (CG17574), mRNA.	0.216	-1.51426
FBtr0088010	10.2881	10.6966	1.32727	Drosophila melanogaster Developmental embryonic B CG16792-RA (DebB), mRNA.	0.197	-1.59793
FBtr0071106	5.83577	6.24416	1.32721	Drosophila melanogaster CG1571-RA (CG1571), mRNA.	0.279	-1.28439
FBtr0072557	10.8989	11.3072	1.32707	Drosophila melanogaster Rev1 CG12189-RA (Rev1), mRNA.	0.00922	-5.26394
FBtr0087826	12.7943	13.2025	1.32705	Drosophila melanogaster CG8594-RA (CG8594), mRNA.	0.0212	-4.01495
FBtr0088646	14.2622	14.6704	1.32703	Drosophila melanogaster G protein 1 CG8261-RC, transcript variant C (Ggamma1), mRNA.	0.0126	-4.77321
FBtr0087398	12.3183	12.7264	1.32691	Drosophila melanogaster Fs CG33466-PA (Fs) mRNA, complete cds.	0.0118	-4.87335
FBtr0073069	9.69276	10.1007	1.32678	Drosophila melanogaster CG14961-RA (CG14961), mRNA.	0.11	-2.13882
FBtr0074210	12.4077	12.8156	1.32674	Drosophila melanogaster Proteasome 28kD subunit 1 CG3422-RA (Pros28.1), mRNA.	0.0981	-2.2494
FBtr0083945	12.8115	13.2194	1.32672	Drosophila melanogaster Septin-2 CG4173-RA (Sep2), mRNA.	0.0618	-2.72464
FBtr0074133	8.51778	8.92564	1.32671	Drosophila melanogaster Odorant receptor 13a CG12697-RA (Or13a), mRNA.	0.028	-3.6471
FBtr0086255	12.0251	12.4328	1.32649	Drosophila melanogaster Hillarin CG30147-RA, transcript variant A (Hil), mRNA.	0.0196	-4.12093
FBtr0083978	11.7632	12.1707	1.32636	Drosophila melanogaster CG5621-RA (CG5621), mRNA.	0.0112	-4.9465
FBtr0089519	13.2976	13.705	1.32627	Drosophila melanogaster Annexin IX CG5730-RA, transcript variant A (AnnIX), mRNA.	0.064	-2.68597
FBtr0080223	6.69408	7.10112	1.32596	Drosophila melanogaster Guanyl cyclase at 32E CG33114-RA (Gyc32E), mRNA.	0.0746	-2.52577
FBtr0087544	12.2478	12.6548	1.32589	Drosophila melanogaster CG8603-RB, transcript variant B (CG8603), mRNA.	0.0479	-3.00378
FBtr0085129	12.6035	13.0102	1.32571	Drosophila melanogaster CG6051-RA (CG6051), mRNA.	0.0125	-4.77536
FBtr0076831	11.9502	12.3567	1.32552	Drosophila melanogaster CG8539-RA (CG8539), mRNA.	0.285	-1.2651
FBtr0086642	9.1289	9.53523	1.32531	Drosophila melanogaster CG17821-RA (CG17821), mRNA.	0.0402	-3.20635
FBtr0075866	6.07285	6.47912	1.32525	Drosophila melanogaster CG14107-RA (CG14107), mRNA.	0.626	-0.534863
FBtr0070806	9.45322	9.85943	1.3252	Drosophila melanogaster CG15773-RA (CG15773), mRNA.	0.0428	-3.13211
FBtr0076441	11.684	12.0901	1.32517	Drosophila melanogaster CG32039-RA (CG32039), mRNA.	0.0562	-2.8271
FBtr0100325	5.04296	5.44871	1.32477	Drosophila melanogaster CG13914-RB, transcript variant B (CG13914), mRNA.	0.0097	-5.17986
FBtr0091531	13.0491	13.4545	1.32442	Drosophila melanogaster bitesize CG33555-PD, isoform D (btsz) mRNA, complete cds.	0.0149	-4.51072
FBtr0077137	10.8322	11.2375	1.32436	Drosophila melanogaster CG10625-RC, transcript variant C (CG10625), mRNA.	0.604	-0.569604
FBtr0072745	13.1706	13.5759	1.32433	Drosophila melanogaster CG12004-RA, transcript variant A (CG12004), mRNA.	0.0191	-4.15343
FBtr0070869	10.6558	11.061	1.32419	Drosophila melanogaster CG5921-RB, transcript variant B (CG5921), mRNA.	0.0724	-2.55706
FBtr0081430	11.2648	11.6696	1.32394	Drosophila melanogaster CG14401-RA (CG14401), mRNA.	0.0503	-2.94834
FBtr0083182	7.59103	7.99576	1.32384	Drosophila melanogaster Arpc3A CG4560-RB, transcript variant B (Arpc3A), mRNA.	0.0939	-2.29335
FBtr0075247	5.53485	5.93922	1.32352	Drosophila melanogaster Odorant receptor 74a CG13726-RA (Or74a), mRNA.	0.341	-1.10416
FBtr0081249	12.7026	13.1066	1.32322	Drosophila melanogaster CG33116-PA (CG33116) mRNA, complete cds.	0.0505	-2.94506
FBtr0073072	13.8467	14.2505	1.32302	Drosophila melanogaster karst CG12008-RA, transcript variant A (kst), mRNA.	0.0209	-4.03239
FBtr0077642	12.013	12.4164	1.32262	Drosophila melanogaster CG3165-RA (CG3165), mRNA.	0.0211	-4.01593
FBtr0071050	7.86112	8.26422	1.32235	Drosophila melanogaster CG18155-RB, transcript variant B (CG18155), mRNA.	0.0703	-2.58809
FBtr0084363	8.11309	8.51603	1.3222	Drosophila melanogaster lame duck CG4677-RA, transcript variant A (lmd), mRNA.	0.133	-1.95989
FBtr0072867	11.4957	11.8986	1.32212	Drosophila melanogaster Roughened CG1956-RA (R), mRNA.	0.0712	-2.57496
FBtr0073357	12.3217	12.7243	1.32191	Drosophila melanogaster CG13707-RA (CG13707), mRNA.	0.118	-2.07444
FBtr0077442	9.57975	9.98202	1.32159	Drosophila melanogaster CG15436-RA (CG15436), mRNA.	0.0555	-2.84077
FBtr0074033	8.63968	9.0416	1.32127	Drosophila melanogaster CG6299-RB, transcript variant B (CG6299), mRNA.	0.129	-1.98769
FBtr0075948	11.8458	12.247	1.32062	Drosophila melanogaster CG10971-RB, transcript variant B (CG10971), mRNA.	0.0177	-4.25958
FBtr0085677	9.49866	9.89986	1.3206	Drosophila melanogaster CG2246-RE, transcript variant E (CG2246), mRNA.	0.0415	-3.16828
FBtr0070930	12.5708	12.9718	1.32039	Drosophila melanogaster Topoisomerase 3 CG3458-RA (Top3beta), mRNA.	0.0502	-2.95068
FBtr0081348	10.5108	10.9113	1.32	Drosophila melanogaster barren CG10726-RA, transcript variant A (barr), mRNA.	0.0102	-5.104
FBtr0085330	9.09822	9.49872	1.31996	Drosophila melanogaster CG14527-RA (CG14527), mRNA.	0.0583	-2.78576
FBtr0073321	12.46	12.8593	1.31886	Drosophila melanogaster Src oncogene at 64B CG7524-RE, transcript variant E (Src64B), mRNA.	0.03	-3.56132
FBtr0085107	10.9852	11.3844	1.31881	Drosophila melanogaster CG5815-RB, transcript variant B (CG5815), mRNA.	0.026	-3.74017
FBtr0083137	11.8674	12.2664	1.31858	Drosophila melanogaster Rpb7 CG31155-RA (Rpb7), mRNA.	0.0847	-2.39615
FBtr0084012	10.7964	11.1952	1.31838	Drosophila melanogaster peter pan CG5786-RA (ppan), mRNA.	0.0541	-2.86875
FBtr0076696	6.32332	6.72198	1.31828	Drosophila melanogaster CG13679-RA, transcript variant A (CG13679), mRNA.	0.114	-2.11008
FBtr0088970	13.096	13.4947	1.31827	Drosophila melanogaster sine oculis CG11121-RA (so), mRNA.	0.0492	-2.9727
FBtr0080709	8.48697	8.8856	1.31826		0.0504	-2.947
FBtr0080850	12.5428	12.941	1.31784	Drosophila melanogaster CG5861-RA (CG5861), mRNA.	0.308	-1.19469
FBtr0085131	10.4515	10.8495	1.31768	Drosophila melanogaster CG6066-RA (CG6066), mRNA.	0.181	-1.67488
FBtr0085515	8.50093	8.89886	1.31761	Drosophila melanogaster CG15517-RA (CG15517), mRNA.	0.137	-1.93295
FBtr0077375	4.86885	5.2666	1.31745	Drosophila melanogaster CG15635-RA (CG15635), mRNA.	0.299	-1.22265
FBtr0076937	6.90707	7.30448	1.31714	Drosophila melanogaster CG10064-RA (CG10064), mRNA.	0.171	-1.72558
FBtr0071830	5.50982	5.90616	1.31616	Drosophila melanogaster pickpocket 12 CG10972-RA (ppk12), mRNA.	0.0644	-2.68052
FBtr0086759	11.1624	11.5586	1.31606	Drosophila melanogaster CG18537-RA (CG18537), mRNA.	0.0676	-2.62812
FBtr0078909	11.9613	12.3575	1.31599	Drosophila melanogaster CG1103-RA (CG1103), mRNA.	0.354	-1.07102
FBtr0077942	12.3889	12.7847	1.31567	Drosophila melanogaster Neural Lazarillo CG33126-RA (NLaz), mRNA.	0.249	-1.38587
FBtr0073541	9.76923	10.1647	1.31541	Drosophila melanogaster lethal (1) G0237 CG1558-RA (l(1)G0237), mRNA.	0.189	-1.63602
FBtr0076883	13.085	13.4804	1.31529	Drosophila melanogaster CG8600-RA (CG8600), mRNA.	0.0231	-3.89457
FBtr0073205	4.5297	4.92321	1.31359	Drosophila melanogaster disembodied CG12028-RA (dib), mRNA.	0.0873	-2.36581
FBtr0073556	10.0496	10.4429	1.31345	Drosophila melanogaster Karl CG4139-RB, transcript variant B (Karl), mRNA.	0.143	-1.89102
FBtr0079625	12.5156	12.9088	1.31328	Drosophila melanogaster PDGF- and VEGF-receptor related CG8222-RD, transcript variant D (Pvr), mRNA.	0.00916	-5.27643
FBtr0081665	4.96742	5.36015	1.31288	Drosophila melanogaster bicoid CG1034-RF, transcript variant F (bcd), mRNA.	0.502	-0.748875
FBtr0089392	11.0522	11.4449	1.31286	Drosophila melanogaster CG15553-RA (CG15553), mRNA.	0.0557	-2.83634
FBtr0072189	11.4586	11.8511	1.31274	Drosophila melanogaster CG13567-RB, transcript variant B (CG13567), mRNA.	0.0682	-2.61978
FBtr0078330	4.91964	5.31184	1.3124	Drosophila melanogaster CG33286-PA (CG33286) mRNA, complete cds.	0.435	-0.883317
FBtr0084115	7.42388	7.81586	1.31219	Drosophila melanogaster DNA polymerase 180kD CG6349-RA (DNApol-alpha180), mRNA.	0.0177	-4.26304
FBtr0087998	10.5647	10.9565	1.31199	Drosophila melanogaster CG13168-RC, transcript variant C (CG13168), mRNA.	0.0716	-2.56802
FBtr0076581	5.59079	5.98223	1.31171	Drosophila melanogaster CG13308-RA (CG13308), mRNA.	0.0157	-4.43247
FBtr0075059	7.97675	8.36812	1.31164	Drosophila melanogaster CG32027-RA (CG32027), mRNA.	0.0283	-3.63176
FBtr0075026	11.9444	12.3356	1.31147	Drosophila melanogaster Misexpression suppressor of ras 6 CG6818-RA (MESR6), mRNA.	0.235	-1.43734
FBtr0077030	10.3432	10.7342	1.31132	Drosophila melanogaster CG32409-RA (CG32409), mRNA.	0.145	-1.88135
FBtr0071858	12.6617	13.0523	1.31089	Drosophila melanogaster CG33143-RB, transcript variant B (CG33143), mRNA.	0.0284	-3.62853
FBtr0078858	9.22988	9.62039	1.31086	Drosophila melanogaster CG18271-RA (CG18271), mRNA.	0.0515	-2.92235
FBtr0087624	5.98587	6.37625	1.31074	Drosophila melanogaster CG18369-RA (CG18369), mRNA.	0.0751	-2.51948
FBtr0075065	4.82987	5.21996	1.31047	Drosophila melanogaster CG11637-RA (CG11637), mRNA.	0.129	-1.98616
FBtr0085386	13.17	13.5599	1.31029	Drosophila melanogaster CG11897-RA, transcript variant A (CG11897), mRNA.	0.12	-2.05858
FBtr0076051	10.5067	10.8961	1.30989	Drosophila melanogaster CG6793-RA (CG6793), mRNA.	0.213	-1.5272
FBtr0071603	11.1941	11.583	1.30944	Drosophila melanogaster domino CG9696-RE, transcript variant E (dom), mRNA.	0.078	-2.48033
FBtr0083222	5.29355	5.68248	1.30942	Drosophila melanogaster CG10264-RA (CG10264), mRNA.	0.124	-2.02559
FBtr0078031	11.2624	11.651	1.30914	Drosophila melanogaster arouser CG4276-RC, transcript variant C (aru), mRNA.	0.0605	-2.74613
FBtr0073376	12.2246	12.6131	1.30905	Drosophila melanogaster CG15211-RA (CG15211), mRNA.	0.0191	-4.15871
FBtr0071672	13.1838	13.5721	1.30884	Drosophila melanogaster CG30290-RA (CG30290), mRNA.	0.0127	-4.75715
FBtr0078000	6.40799	6.79615	1.30872	Drosophila melanogaster Heat shock protein 60 related CG2830-RA (Hsp60B), mRNA.	0.222	-1.48725
FBtr0084985	12.9816	13.3691	1.30812	Drosophila melanogaster CG31324-RA (CG31324), mRNA.	0.0684	-2.61605
FBtr0091753	5.47658	5.86397	1.30803	Drosophila melanogaster CG33752-RA (CG33752), mRNA.	0.27	-1.31348
FBtr0076040	9.1587	9.54586	1.30782	Drosophila melanogaster CG7257-RA (CG7257), mRNA.	0.0279	-3.65123
FBtr0075211	8.33935	8.72631	1.30763	Drosophila melanogaster CG32175-RA (CG32175), mRNA.	0.0281	-3.64309
FBtr0077923	5.20893	5.59489	1.30673	Drosophila melanogaster CG5440-RA (CG5440), mRNA.	0.136	-1.9419
FBtr0075286	6.87699	7.26231	1.30614	Drosophila melanogaster CG14057-RA (CG14057), mRNA.	0.174	-1.71079
FBtr0071616	7.88577	8.27092	1.30599	Drosophila melanogaster CG9752-RA (CG9752), mRNA.	0.134	-1.95172
FBtr0080202	9.64528	10.0302	1.30577	Drosophila melanogaster CG4788-RA (CG4788), mRNA.	0.0282	-3.63878
FBtr0081146	11.6858	12.0703	1.30534	Drosophila melanogaster CG10470-RA (CG10470), mRNA.	0.212	-1.52966
FBtr0085967	13.5358	13.9196	1.30476	Drosophila melanogaster Src oncogene at 42A CG7873-RB, transcript variant B (Src42A), mRNA.	0.0203	-4.07362
FBtr0083807	11.442	11.8256	1.30468	Drosophila melanogaster CG6231-RD, transcript variant D (CG6231), mRNA.	0.335	-1.12056
FBtr0086164	7.4418	7.82544	1.30463	Drosophila melanogaster CG9460-RA (CG9460), mRNA.	0.199	-1.58634
FBtr0072634	5.75516	6.13815	1.30404	Drosophila melanogaster Lysozyme D CG9118-RA (LysD), mRNA.	0.0381	-3.26989
FBtr0078707	10.718	11.1007	1.30374	Drosophila melanogaster CG31549-RA (CG31549), mRNA.	0.0978	-2.25228
FBtr0087288	6.46225	6.84484	1.30368	Drosophila melanogaster CG12970-RB, transcript variant B (CG12970), mRNA.	0.0472	-3.0216
FBtr0079758	5.36203	5.74456	1.30363	Drosophila melanogaster CG32984-RA (CG32984), mRNA.	0.229	-1.46028
FBtr0071762	12.7437	13.1261	1.30348	Drosophila melanogaster NtR CG6698-RA (NtR), mRNA.	0.262	-1.33801
FBtr0091490	12.0735	12.4558	1.30345	Drosophila melanogaster IFamide CG33527-PA (IFa) mRNA, complete cds.	0.255	-1.36498
FBtr0079543	12.7216	13.1036	1.30323	Drosophila melanogaster Macroglobulin complement-related CG7586-RA (Mcr), mRNA.	0.0279	-3.6497
FBtr0084136	6.521	6.90225	1.30247	Drosophila melanogaster Chibby CG13415-RA (Cby), mRNA.	0.12	-2.05673
FBtr0086750	9.50799	9.8887	1.30199	Drosophila melanogaster CG5140-RA (CG5140), mRNA.	0.00992	-5.14332
FBtr0073813	12.6128	12.9933	1.30185	Drosophila melanogaster CG32627-RA, transcript variant A (CG32627), mRNA.	0.491	-0.769059
FBtr0075685	5.26807	5.64856	1.30178	Drosophila melanogaster CG13477-RA (CG13477), mRNA.	0.0131	-4.70714
FBtr0077025	5.22078	5.60066	1.30124	Drosophila melanogaster CG5568-RA (CG5568), mRNA.	0.509	-0.736136
FBtr0089023	11.5358	11.9155	1.30104	Drosophila melanogaster Tetraspanin 42Ef CG12845-RA (Tsp42Ef), mRNA.	0.136	-1.93722
FBtr0079214	12.8157	13.195	1.30072	Drosophila melanogaster CG9150-RA (CG9150), mRNA.	0.267	-1.32172
FBtr0082408	11.0405	11.4197	1.3006	Drosophila melanogaster KP78b CG17216-RA (KP78b), mRNA.	0.254	-1.36758
FBtr0080359	7.03279	7.41165	1.30032	Drosophila melanogaster rhomboid-6 CG17212-RB, transcript variant B (rho-6), mRNA.	0.224	-1.48164
FBtr0072408	13.4742	13.853	1.30027	Drosophila melanogaster CG2765-RA (CG2765), mRNA.	0.0137	-4.64473
FBtr0072165	12.1517	12.5304	1.30018	Drosophila melanogaster CG3163-RA (CG3163), mRNA.	0.0965	-2.26572
FBtr0077958	10.1738	10.5521	1.2998	Drosophila melanogaster CG4726-RA (CG4726), mRNA.	0.0312	-3.51008
FBtr0086910	12.5284	12.9066	1.29972	Drosophila melanogaster Proteasome subunit CG10938-RA, transcript variant A (ProsMA5), mRNA.	0.196	-1.60144
FBtr0071040	11.9654	12.3433	1.29945	Drosophila melanogaster CG14434-RA (CG14434), mRNA.	0.0118	-4.87551
FBtr0088479	11.2137	11.591	1.29894	Drosophila melanogaster CG1667-RA (CG1667), mRNA.	0.0805	-2.44742
FBtr0089027	11.2456	11.6229	1.29889	Drosophila melanogaster Tetraspanin 42Eh CG12844-RB, transcript variant B (Tsp42Eh), mRNA.	0.153	-1.82676
FBtr0087524	10.1866	10.5634	1.29846	Drosophila melanogaster CG18324-RB, transcript variant B (CG18324), mRNA.	0.0705	-2.58501
FBtr0082231	10.7898	11.1665	1.29835	Drosophila melanogaster slender lobes CG12819-RA, transcript variant A (sle), mRNA.	0.0365	-3.32057
FBtr0087611	13.0914	13.468	1.29822	Drosophila melanogaster CG13349-RB, transcript variant B (CG13349), mRNA.	0.153	-1.82717
FBtr0072039	5.32736	5.70387	1.29819	Drosophila melanogaster CG3502-RA (CG3502), mRNA.	0.0136	-4.65203
FBtr0084979	7.05097	7.42739	1.29812	Drosophila melanogaster E(spl) region transcript m5 CG6096-RA (HLHm5), mRNA.	0.166	-1.7555
FBtr0084359	11.283	11.6594	1.29805	Drosophila melanogaster p53 CG33336-PA, isoform A (p53) mRNA, complete cds.	0.0339	-3.4092
FBtr0080591	7.97592	8.35225	1.29803	Drosophila melanogaster CG4500-RA (CG4500), mRNA.	0.418	-0.919542
FBtr0075679	13.5411	13.9173	1.29786	Drosophila melanogaster dally-like CG32146-RB, transcript variant B (dlp), mRNA.	0.0119	-4.85893
FBtr0071963	7.48013	7.8561	1.29771	Drosophila melanogaster CG3085-RA (CG3085), mRNA.	0.166	-1.75039
FBtr0073409	9.46596	9.84189	1.29768	Drosophila melanogaster sister of feo CG1655-RA (sofe), mRNA.	0.0769	-2.49497
FBtr0077569	9.49475	9.87043	1.29745	Drosophila melanogaster CG3238-RA (CG3238), mRNA.	0.163	-1.76724
FBtr0080935	11.3509	11.7266	1.29744	Drosophila melanogaster gluon CG11397-RA (glu), mRNA.	0.015	-4.50544
FBtr0084834	10.433	10.8087	1.29743	Drosophila melanogaster CG31437-PA (CG31437) mRNA, complete cds.	0.148	-1.86058
FBtr0079403	13.1107	13.4861	1.29715	Drosophila melanogaster CG13779-RA (CG13779), mRNA.	0.0444	-3.08934
FBtr0071977	4.31374	4.68879	1.29688	Drosophila melanogaster Gustatory receptor 59c CG30186-RA (Gr59c), mRNA.	0.0111	-4.96303
FBtr0076836	7.64652	8.02131	1.29665	Drosophila melanogaster meiotic P22 CG14827-RA (mei-P22), mRNA.	0.146	-1.86979
FBtr0074820	10.71	11.0847	1.29664	Drosophila melanogaster CG6981-RB, transcript variant B (CG6981), mRNA.	0.0407	-3.19153
FBtr0083931	10.1613	10.5357	1.29628	Drosophila melanogaster CG17267-RA (CG17267), mRNA.	0.149	-1.85304
FBtr0088923	11.5051	11.8789	1.29582	Drosophila melanogaster CG2064-RA (CG2064), mRNA.	0.198	-1.59187
FBtr0070486	6.71778	7.09142	1.29561	Drosophila melanogaster CG2709-RA (CG2709), mRNA.	0.127	-2.00505
FBtr0085707	13.1073	13.4809	1.29561	Drosophila melanogaster CG31012-RB, transcript variant B (CG31012), mRNA.	0.0616	-2.72679
FBtr0072116	6.55507	6.92869	1.2956	Drosophila melanogaster CG30181-RA (CG30181), mRNA.	0.0164	-4.37062
FBtr0079185	10.7807	11.1542	1.29543	Drosophila melanogaster CG9135-RA, transcript variant A (CG9135), mRNA.	0.0812	-2.43842
FBtr0079878	9.57859	9.95179	1.29523	Drosophila melanogaster CG4594-RA (CG4594), mRNA.	0.386	-0.990661
FBtr0086754	9.49608	9.86905	1.29501	Drosophila melanogaster four-jointed CG10917-RA (fj), mRNA.	0.654	-0.489784
FBtr0083490	11.8491	12.222	1.29496	Drosophila melanogaster CG7523-RA (CG7523), mRNA.	0.102	-2.21213
FBtr0085477	12.4924	12.8645	1.29424	Drosophila melanogaster CG1973-RA (CG1973), mRNA.	0.0154	-4.46911
FBtr0081328	8.44848	8.82049	1.29416	Drosophila melanogaster loki CG10895-RC, transcript variant C (lok), mRNA.	0.0371	-3.30143
FBtr0081890	11.5026	11.8745	1.29407	Drosophila melanogaster Dihydroorotate dehydrogenase CG9741-RB, transcript variant B (Dhod), mRNA.	0.115	-2.09806
FBtr0100198	7.38533	7.75704	1.29389	Drosophila melanogaster pickel CG14779-RA, transcript variant A (pck), mRNA.	0.194	-1.61083
FBtr0079225	11.087	11.458	1.29319	Drosophila melanogaster CG9107-RB, transcript variant B (CG9107), mRNA.	0.0167	-4.34958
FBtr0079370	8.7384	9.10885	1.29276	Drosophila melanogaster CG32829-RA (CG32829), mRNA.	0.0136	-4.64811
FBtr0070642	7.37998	7.75024	1.29258	Drosophila melanogaster CG4865-RA (CG4865), mRNA.	0.0909	-2.3257
FBtr0082692	8.27166	8.64192	1.29258	Drosophila melanogaster CG7091-RA (CG7091), mRNA.	0.0264	-3.72079
FBtr0075945	14.3753	14.7455	1.29256	Drosophila melanogaster Autophagy-specific gene 1 CG10967-RA (Atg1), mRNA.	0.0293	-3.58924
FBtr0074709	11.1585	11.5287	1.29251	Drosophila melanogaster CG32827-RA (CG32827), mRNA.	0.0151	-4.49845
FBtr0085444	9.62193	9.99205	1.29246	Drosophila melanogaster CG1906-RB, transcript variant B (CG1906), mRNA.	0.0425	-3.1412
FBtr0070783	14.2122	14.5821	1.29227	Drosophila melanogaster Myosin light chain cytoplasmic CG3201-RA (Mlc-c), mRNA.	0.0718	-2.56561
FBtr0071679	12.0702	12.4401	1.29223	DNA binding,general RNA polymerase II transcription factor activity,transcription factor binding	0.0562	-2.82743
FBtr0100300	12.4556	12.8253	1.2921	Drosophila melanogaster Dystrobrevin-like CG8529-RD, transcript variant D (Dyb), mRNA.	0.0319	-3.48248
FBtr0072571	11.4101	11.7798	1.29205	Drosophila melanogaster methuselah CG6936-RB, transcript variant B (mth), mRNA.	0.0591	-2.77145
FBtr0084975	9.67101	10.0405	1.29193	Drosophila melanogaster CG14549-RA (CG14549), mRNA.	0.0555	-2.84002
FBtr0077150	6.51698	6.88586	1.29134	Drosophila melanogaster CG10629-RA (CG10629), mRNA.	0.0113	-4.94253
FBtr0070255	12.1933	12.5621	1.29128	Drosophila melanogaster pickel CG14779-RA, transcript variant A (pck), mRNA.	0.0375	-3.28787
FBtr0071081	4.82024	5.18883	1.29109	Drosophila melanogaster CG12689-RA (CG12689), mRNA.	0.0326	-3.45468
FBtr0076422	4.73943	5.1075	1.29063	Drosophila melanogaster CG12525-RA (CG12525), mRNA.	0.0174	-4.29126
FBtr0081031	12.5184	12.8864	1.29055	Drosophila melanogaster neither inactivation nor afterpotential D CG31783-PA (ninaD) mRNA, complete cds.	0.17	-1.7283
FBtr0074983	10.5777	10.945	1.28995	Drosophila melanogaster CG32207-RA (CG32207), mRNA.	0.0402	-3.20469
FBtr0091804	4.97782	5.34478	1.28963	Drosophila melanogaster CG33800-RA (CG33800), mRNA.	0.0894	-2.34218
FBtr0073190	5.0453	5.41192	1.28933	Drosophila melanogaster CG10858-RA (CG10858), mRNA.	0.0507	-2.94092
FBtr0078876	9.17075	9.53731	1.28927	Drosophila melanogaster Hus1-like CG2525-RA (Hus1-like), mRNA.	0.197	-1.59667
FBtr0087894	11.1919	11.5583	1.28913	Drosophila melanogaster CG30203-RA (CG30203), mRNA.	0.0124	-4.79632
FBtr0078074	10.5848	10.9509	1.28887	Drosophila melanogaster Ipk2 CG13688-RA (Ipk2), mRNA.	0.209	-1.54254
FBtr0072001	6.46412	6.82887	1.28766	Drosophila melanogaster CG13541-RA (CG13541), mRNA.	0.547	-0.666636
FBtr0072040	6.17603	6.54072	1.2876	Drosophila melanogaster CG30413-RA (CG30413), mRNA.	0.745	-0.352788
FBtr0075305	6.25026	6.61475	1.28743	Drosophila melanogaster CG11905-RG, transcript variant G (CG11905), mRNA.	0.252	-1.37524
FBtr0079615	12.866	13.2301	1.2871	Drosophila melanogaster Btk family kinase at 29A CG8049-RA, transcript variant A (Btk29A), mRNA.	0.0595	-2.76423
FBtr0073733	5.82287	6.18698	1.28708	Drosophila melanogaster CG15742-RA (CG15742), mRNA.	0.0527	-2.89712
FBtr0071354	14.2806	14.6447	1.28704	Drosophila melanogaster CG7267-RB (CG7267), mRNA.	0.167	-1.74968
FBtr0085849	12.9071	13.271	1.28685	Drosophila melanogaster ferrochelatase CG2098-RA, transcript variant A (ferrochelatase), mRNA.	0.133	-1.95709
FBtr0078669	5.65942	6.02279	1.28642	Drosophila melanogaster CG2051-RA, transcript variant A (CG2051), mRNA.	0.096	-2.27086
FBtr0084408	9.38988	9.75305	1.28624	Drosophila melanogaster DNA polymerase CG6768-RA (DNApol-epsilon), mRNA.	0.089	-2.34613
FBtr0071216	12.8619	13.225	1.28624	Drosophila melanogaster CG12065-RB, transcript variant B (CG12065), mRNA.	0.0234	-3.87868
FBtr0073341	7.13497	7.49806	1.28617	Drosophila melanogaster dusky-like CG15013-RC, transcript variant C (dyl), mRNA.	0.692	-0.432215
FBtr0087677	5.77718	6.14025	1.28616	Drosophila melanogaster CG13334-RA (CG13334), mRNA.	0.269	-1.31516
FBtr0085846	8.03105	8.39408	1.28612	Drosophila melanogaster CG11575-RA (CG11575), mRNA.	0.101	-2.22515
FBtr0089222	12.1047	12.4676	1.28604	Drosophila melanogaster CG11077-RA (CG11077), mRNA.	0.275	-1.29725
FBtr0072956	14.0719	14.4347	1.28586	Drosophila melanogaster misshapen CG16973-RA, transcript variant A (msn), mRNA.	0.0143	-4.57584
FBtr0081725	13.1136	13.4744	1.28415	histone lysine N-methyltransferase activity (H3-K79 specific)	0.0615	-2.72927
FBtr0076476	9.71847	10.0793	1.28412	Drosophila melanogaster CG3448-RB (CG3448), mRNA.	0.309	-1.19119
FBtr0073642	9.38065	9.74095	1.2837	Drosophila melanogaster Chrac-16 CG15736-RA (Chrac-16), mRNA.	0.0694	-2.60135
FBtr0080574	8.99523	9.3554	1.28357	Drosophila melanogaster CG16890-RB, transcript variant B (CG16890), mRNA.	0.117	-2.08225
FBtr0075873	7.96895	8.32902	1.28349	Drosophila melanogaster CG11263-RA (CG11263), mRNA.	0.0436	-3.10991
FBtr0071934	10.5754	10.9353	1.28339	Drosophila melanogaster Ugt58Fa CG4414-RA (Ugt58Fa), mRNA.	0.0798	-2.45657
FBtr0086170	10.6358	10.9956	1.28324	Drosophila melanogaster CG17002-RB (CG17002), mRNA.	0.144	-1.88278
FBtr0071502	11.8781	12.2375	1.28293	Drosophila melanogaster Rabphilin CG11556-RA (Rph), mRNA.	0.0166	-4.35319
FBtr0076603	9.7202	10.0794	1.28275	Drosophila melanogaster DNA polymerase 50kD CG7108-RA (DNApol-alpha50), mRNA.	0.027	-3.69463
FBtr0076080	9.89712	10.2561	1.28252	Drosophila melanogaster CG11597-RA (CG11597), mRNA.	0.0486	-2.98675
FBtr0072157	12.8964	13.2553	1.28243	Drosophila melanogaster Sox box protein 14 CG3090-RB, transcript variant B (Sox14), mRNA.	0.406	-0.946529
FBtr0070285	9.5954	9.95422	1.28238	Drosophila melanogaster CG14795-RB (CG14795), mRNA.	0.202	-1.57181
FBtr0083065	9.97143	10.3298	1.28196	Drosophila melanogaster CG4334-RA (CG4334), mRNA.	0.104	-2.19456
FBtr0088394	10.5649	10.9231	1.28181	Drosophila melanogaster CG12128-RB, transcript variant B (CG12128), mRNA.	0.0346	-3.38243
FBtr0075684	7.69222	8.05033	1.28175	Drosophila melanogaster CG5048-RA (CG5048), mRNA.	0.262	-1.33938
FBtr0073030	12.5423	12.9003	1.28166	Drosophila melanogaster CG32280-RC, transcript variant C (CG32280), mRNA.	0.217	-1.50889
FBtr0081636	12.7247	13.0825	1.2815	Drosophila melanogaster CG1943-RA, transcript variant A (CG1943), mRNA.	0.0344	-3.3921
FBtr0085497	13.2384	13.596	1.28125	Drosophila melanogaster CG31038-RD, transcript variant D (CG31038), mRNA.	0.0157	-4.44035
FBtr0082171	8.47532	8.83284	1.28122	Drosophila melanogaster CG12807-RA (CG12807), mRNA.	0.0215	-3.99027
FBtr0087625	12.6526	13.01	1.28117	Drosophila melanogaster faint sausage CG17716-RA (fas), mRNA.	0.0335	-3.42449
FBtr0071032	9.90721	10.2642	1.28073	Drosophila melanogaster CG3032-RA (CG3032), mRNA.	0.0376	-3.28547
FBtr0075845	13.2763	13.6331	1.2806	Drosophila melanogaster CG10724-RB, transcript variant B (CG10724), mRNA.	0.0337	-3.41442
FBtr0086521	5.29697	5.65338	1.28024	Drosophila melanogaster CG10051-RA (CG10051), mRNA.	0.0181	-4.23381
FBtr0083326	7.84274	8.19864	1.27978	Drosophila melanogaster CG14879-RB, transcript variant B (CG14879), mRNA.	0.0352	-3.3638
FBtr0070329	7.99619	8.352	1.2797	Drosophila melanogaster CG32804-RA (CG32804), mRNA.	0.0949	-2.2829
FBtr0072659	12.1545	12.5103	1.27967	Drosophila melanogaster CG9134-RB, transcript variant B (CG9134), mRNA.	0.341	-1.10346
FBtr0082606	7.89945	8.25511	1.27957	Drosophila melanogaster CG10035-RA (CG10035), mRNA.	0.253	-1.37011
FBtr0081969	11.0518	11.4072	1.27936	Drosophila melanogaster Mst85C CG11993-RA (Mst85C), mRNA.	0.0162	-4.38929
FBtr0071315	13.4336	13.789	1.27932	Drosophila melanogaster CG17754-RC, transcript variant C (CG17754), mRNA.	0.446	-0.858759
FBtr0079318	13.6929	14.0478	1.27883	Drosophila melanogaster Nhe3 CG11328-RA, transcript variant A (Nhe3), mRNA.	0.0274	-3.67302
FBtr0073606	6.82845	7.18298	1.27857	Drosophila melanogaster CG15741-RA (CG15741), mRNA.	0.0199	-4.10065
FBtr0082325	11.749	12.1034	1.27844	Drosophila melanogaster CG4674-RA (CG4674), mRNA.	0.16	-1.78466
FBtr0088057	11.0331	11.3873	1.27828	Drosophila melanogaster CG30038-RA (CG30038), mRNA.	0.013	-4.7227
FBtr0087768	8.08743	8.44157	1.27823	Drosophila melanogaster latheo CG4088-RB, transcript variant B (lat), mRNA.	0.0806	-2.44655
FBtr0085589	10.4476	10.8015	1.27803	Drosophila melanogaster spindle A CG7948-RB, transcript variant B (spn-A), mRNA.	0.0157	-4.44113
FBtr0071664	10.599	10.9526	1.27773	Drosophila melanogaster CG15675-RA, transcript variant A (CG15675), mRNA.	0.0532	-2.88601
FBtr0089788	8.28002	8.63329	1.27745	Drosophila melanogaster CG31720-PA (CG31720) mRNA, complete cds.	0.0607	-2.7427
FBtr0089577	6.02816	6.38135	1.27738	Drosophila melanogaster Glutamate receptor IIB CG7234-RI (GluRIIB), mRNA.	0.307	-1.19876
FBtr0079662	7.45138	7.80441	1.27725	Drosophila melanogaster CG31898-PA (CG31898) mRNA, complete cds.	0.0808	-2.44423
FBtr0073052	7.31748	7.67039	1.27713	Drosophila melanogaster CG12017-RA (CG12017), mRNA.	0.474	-0.803391
FBtr0080273	11.3595	11.7121	1.27689	Drosophila melanogaster CG31704-PA (CG31704) mRNA, complete cds.	0.42	-0.915672
FBtr0078803	13.6951	14.0476	1.27676	Drosophila melanogaster CG16708-RB, transcript variant B (CG16708), mRNA.	0.0144	-4.56724
FBtr0084269	9.35345	9.70496	1.2759	Drosophila melanogaster CG13843-RA (CG13843), mRNA.	0.0269	-3.69784
FBtr0070369	8.88025	9.23124	1.27544	Drosophila melanogaster CG14814-RA, transcript variant A (CG14814), mRNA.	0.167	-1.74742
FBtr0072444	6.85159	7.2025	1.27537	Drosophila melanogaster gooseberry CG3388-RA (gsb), mRNA.	0.318	-1.16648
FBtr0088803	7.92299	8.27377	1.27525	Drosophila melanogaster deadpan CG8704-RA (dpn), mRNA.	0.423	-0.908216
FBtr0075152	9.72569	10.0764	1.27516	Drosophila melanogaster CG5290-RA (CG5290), mRNA.	0.16	-1.78836
FBtr0100216	7.48363	7.83401	1.27489	Drosophila melanogaster scraps CG2092-RC, transcript variant C (scra), mRNA.	0.348	-1.08607
FBtr0087593	11.3048	11.6552	1.27486	Drosophila melanogaster Cysteine proteinase-1 CG6692-RB, transcript variant B (Cp1), mRNA.	0.029	-3.60379
FBtr0075336	7.63891	7.98905	1.27469	Drosophila melanogaster CG13029-RB, transcript variant B (CG13029), mRNA.	0.074	-2.5347
FBtr0081387	11.1969	11.5456	1.2734	Drosophila melanogaster CG2611-RA (CG2611), mRNA.	0.0365	-3.31853
FBtr0076472	12.0131	12.3616	1.27323	Drosophila melanogaster Ubiquitin C-terminal hydrolase CG3431-RA (Uch-L3), mRNA.	0.475	-0.80033
FBtr0075050	11.4106	11.7585	1.27275	Drosophila melanogaster Gram-negative bacteria binding protein 1 CG6895-RA (GNBP1), mRNA.	0.0143	-4.57167
FBtr0074689	13.2785	13.6265	1.27273	Drosophila melanogaster rapamycin-insensitive companion of Tor CG8002-RA (rictor), mRNA.	0.0201	-4.08662
FBtr0074932	11.9162	12.2641	1.27272	Drosophila melanogaster CG32212-RA (CG32212), mRNA.	0.128	-1.99526
FBtr0083626	10.6091	10.957	1.27269	Drosophila melanogaster CG31232-RE, transcript variant E (CG31232), mRNA.	0.0751	-2.51871
FBtr0079556	13.5034	13.8505	1.27202	Drosophila melanogaster CG7093-RA (CG7093), mRNA.	0.0199	-4.09822
FBtr0080022	7.00386	7.35087	1.27193	Drosophila melanogaster KDEL receptor CG5183-RA, transcript variant A (KdelR), mRNA.	0.351	-1.07796
FBtr0070929	13.2935	13.6398	1.27127	Drosophila melanogaster Rpt4 CG3455-RA (Rpt4), mRNA.	0.393	-0.97502
FBtr0088705	11.4961	11.8423	1.27123	Drosophila melanogaster CG8738-RA (CG8738), mRNA.	0.152	-1.83496
FBtr0088436	12.1586	12.5047	1.27111	Drosophila melanogaster CG1407-RA, transcript variant A (CG1407), mRNA.	0.0316	-3.49566
FBtr0077086	5.20014	5.54603	1.27093	Drosophila melanogaster CG5150-RA (CG5150), mRNA.	0.0755	-2.51382
FBtr0071228	9.90393	10.2498	1.27091	Drosophila melanogaster Caf1-180 CG12109-RB (Caf1-180), mRNA.	0.274	-1.29809
FBtr0100616	11.9584	12.3042	1.27079	Drosophila melanogaster minibrain CG7826-RC, transcript variant C (mnb), mRNA.	0.0838	-2.40686
FBtr0087329	4.60739	4.95308	1.27076	Drosophila melanogaster CG30468-RA (CG30468), mRNA.	0.0524	-2.90307
FBtr0088965	9.42483	9.77051	1.27075	Drosophila melanogaster CG30501-RA (CG30501), mRNA.	0.199	-1.58742
FBtr0082587	10.754	11.0997	1.27071	Drosophila melanogaster CG17202-RA (CG17202), mRNA.	0.145	-1.87782
FBtr0083675	6.263	6.60778	1.26995	Drosophila melanogaster CG31226-PB, isoform B (CG31226) mRNA, complete cds.	0.0208	-4.03711
FBtr0072604	10.6562	11.0009	1.26989	Drosophila melanogaster CKII- subunit interactor-3 CG3217-RB, transcript variant B (CkIIalpha-i3), mRNA.	0.0248	-3.80295
FBtr0071214	12.3317	12.6757	1.26924	Drosophila melanogaster CG12065-RB, transcript variant B (CG12065), mRNA.	0.0426	-3.13689
FBtr0083171	5.83219	6.17613	1.26922	Drosophila melanogaster CG5614-RA (CG5614), mRNA.	0.0436	-3.10979
FBtr0078387	10.473	10.8169	1.26918	Drosophila melanogaster SAK CG7186-RA (SAK), mRNA.	0.0205	-4.05779
FBtr0073921	10.289	10.6327	1.269	Drosophila melanogaster CG13404-RA (CG13404), mRNA.	0.157	-1.80418
FBtr0081997	11.403	11.7465	1.26888	Drosophila melanogaster NAD-dependent methylenetetrahydrofolate dehydrogenase CG18466-RA, transcript variant A (Nmdmc), mRNA.	0.0386	-3.25236
FBtr0074248	8.15649	8.49978	1.26864	Drosophila melanogaster CG12507-RA (CG12507), mRNA.	0.284	-1.26827
FBtr0086761	10.4716	10.8144	1.26827	Drosophila melanogaster CG18539-RA (CG18539), mRNA.	0.251	-1.37722
FBtr0079721	12.1345	12.4773	1.26823	Drosophila melanogaster Alanyl-tRNA synthetase CG13391-RB, transcript variant B (Aats-ala), mRNA.	0.0346	-3.38329
FBtr0075899	9.3907	9.73335	1.26808	Drosophila melanogaster CG11261-RA (CG11261), mRNA.	0.0995	-2.23618
FBtr0077650	8.42026	8.76284	1.26802	Drosophila melanogaster CG17219-RA (CG17219), mRNA.	0.496	-0.76069
FBtr0085572	5.11311	5.45543	1.26779	Drosophila melanogaster CG15531-RA (CG15531), mRNA.	0.153	-1.82833
FBtr0077098	12.9897	13.3319	1.26769	Drosophila melanogaster Thioredoxin-like CG5495-RA (Txl), mRNA.	0.127	-2.0039
FBtr0083676	6.25892	6.60112	1.26769	Drosophila melanogaster CG31226-PB, isoform B (CG31226) mRNA, complete cds.	0.116	-2.09395
FBtr0080745	4.87703	5.21909	1.26757	Drosophila melanogaster CG15260-RA (CG15260), mRNA.	0.0375	-3.28578
FBtr0084308	9.61081	9.95273	1.26744	Drosophila melanogaster CG6985-RA (CG6985), mRNA.	0.0398	-3.21839
FBtr0075308	13.1713	13.513	1.26723	Drosophila melanogaster Rpn12 CG4157-RA (Rpn12), mRNA.	0.183	-1.66276
FBtr0077691	8.95212	9.29357	1.26703	Drosophila melanogaster CG3119-RA, transcript variant A (CG3119), mRNA.	0.701	-0.417367
FBtr0085763	4.73607	5.07749	1.267	Drosophila melanogaster CG18673-RA (CG18673), mRNA.	0.0218	-3.97238
FBtr0090030	12.5388	12.8801	1.26692	Drosophila melanogaster CG11870-RC, transcript variant C (CG11870), mRNA.	0.04	-3.21129
FBtr0075751	6.73846	7.07973	1.26687	Drosophila melanogaster Tetraspanin 68C CG32136-RB, transcript variant B (Tsp68C), mRNA.	0.125	-2.01944
FBtr0077564	14.0362	14.3775	1.26684	protein binding,protein heterodimerization activity	0.0301	-3.55534
FBtr0077182	10.635	10.9759	1.2666	Drosophila melanogaster CG15213-RA (CG15213), mRNA.	0.0388	-3.24757
FBtr0072305	12.234	12.575	1.26659	Drosophila melanogaster CG11413-RA (CG11413), mRNA.	0.768	-0.320291
FBtr0077334	12.7739	13.1137	1.26564	Drosophila melanogaster CG17052-RA (CG17052), mRNA.	0.721	-0.388439
FBtr0078861	12.5368	12.8765	1.26552	Drosophila melanogaster CG12001-RA (CG12001), mRNA.	0.085	-2.39278
FBtr0083829	11.9693	12.309	1.26552	Drosophila melanogaster CG4845-RA (CG4845), mRNA.	0.014	-4.60718
FBtr0078848	14.5275	14.8669	1.26524	Drosophila melanogaster CG14661-RA (CG14661), mRNA.	0.0691	-2.60526
FBtr0083704	10.6135	10.9528	1.26519	Drosophila melanogaster CG31295-PA (CG31295) mRNA, complete cds.	0.142	-1.89601
FBtr0070253	12.2254	12.5642	1.26474	Drosophila melanogaster CG14777-RB (CG14777), mRNA.	0.0182	-4.22738
FBtr0078720	9.68102	10.0198	1.26471	Drosophila melanogaster CG1239-RA (CG1239), mRNA.	0.245	-1.39889
FBtr0088677	9.4662	9.80499	1.26469	Drosophila melanogaster CG8247-RA (CG8247), mRNA.	0.0584	-2.78467
FBtr0083995	9.45351	9.79219	1.2646	Drosophila melanogaster Fancd2 CG17269-PA (Fancd2) mRNA, complete cds.	0.15	-1.84408
FBtr0076420	4.59314	4.93141	1.26424	Drosophila melanogaster Odorant receptor 67b CG14176-RB (Or67b), mRNA.	0.0373	-3.29457
FBtr0088634	6.91793	7.25616	1.26421	Drosophila melanogaster CG13742-RA (CG13742), mRNA.	0.418	-0.920001
FBtr0075639	7.7434	8.08129	1.26391	Drosophila melanogaster CG32847-PB (CG32847) mRNA, complete cds.	0.0579	-2.79434
FBtr0076387	14.7177	15.0555	1.26384	Drosophila melanogaster CG8329-RA (CG8329), mRNA.	0.268	-1.31821
FBtr0086340	13.1756	13.5129	1.2634	Drosophila melanogaster CG8654-RA (CG8654), mRNA.	0.146	-1.86981
FBtr0087933	13.9932	14.33	1.26297	Drosophila melanogaster Lachesin CG12369-RB, transcript variant B (Lac), mRNA.	0.0391	-3.2369
FBtr0085806	11.067	11.4038	1.26294	Drosophila melanogaster pygopus CG11518-RA (pygo), mRNA.	0.0321	-3.47582
FBtr0078611	5.47973	5.81646	1.26289	Drosophila melanogaster Osiris 18 CG1169-RA (Osi18), mRNA.	0.319	-1.16216
FBtr0082222	7.73674	8.07344	1.26286	Drosophila melanogaster CG12420-RA (CG12420), mRNA.	0.125	-2.02045
FBtr0086953	5.2832	5.61964	1.26264	Drosophila melanogaster CG6520-RA (CG6520), mRNA.	0.13	-1.98468
FBtr0082884	5.21062	5.54703	1.26261	Drosophila melanogaster Male-specific RNA 87F CG17956-RA (Mst87F), mRNA.	0.23	-1.45586
FBtr0075776	13.6407	13.9771	1.26254	Drosophila melanogaster CG32138-RB, transcript variant B (CG32138), mRNA.	0.082	-2.42908
FBtr0081842	8.37609	8.71241	1.26253	Drosophila melanogaster CG7352-RA (CG7352), mRNA.	0.0314	-3.50196
FBtr0087601	13.0514	13.3877	1.26252	Drosophila melanogaster Prosap CG30483-RA (Prosap), mRNA.	0.0774	-2.48774
FBtr0070485	6.20701	6.5433	1.2625	Drosophila melanogaster female sterile (1) Young arrest CG2707-RA (fs(1)Ya), mRNA.	0.382	-1.00102
FBtr0076262	13.1138	13.4501	1.26246	Drosophila melanogaster simjang CG32067-RB, transcript variant B (simj), mRNA.	0.084	-2.405
FBtr0072809	13.2512	13.5873	1.26231	Drosophila melanogaster CG7967-RA (CG7967), mRNA.	0.0388	-3.24611
FBtr0088331	6.11908	6.45506	1.26223	Drosophila melanogaster Odorant receptor 46a CG33478-PB, isoform B (Or46a) mRNA, complete cds.	0.0406	-3.19471
FBtr0086800	10.1074	10.4432	1.26204	Drosophila melanogaster CG30323-RA (CG30323), mRNA.	0.0746	-2.52604
FBtr0075629	13.8661	14.2017	1.26192	Drosophila melanogaster Proteasome 2 subunit CG3329-RA (Prosbeta2), mRNA.	0.176	-1.69839
FBtr0085936	9.883	10.2186	1.26189	Drosophila melanogaster CG6675-RA (CG6675), mRNA.	0.0443	-3.09212
FBtr0080459	10.5427	10.878	1.2617	Drosophila melanogaster CG6108-RA (CG6108), mRNA.	0.436	-0.880006
FBtr0088780	10.9599	11.2953	1.26169	Drosophila melanogaster CG8713-RA (CG8713), mRNA.	0.0872	-2.36692
FBtr0088405	12.1898	12.5251	1.26163	Drosophila melanogaster eiger CG12919-RA, transcript variant A (egr), mRNA.	0.0232	-3.89042
FBtr0078990	7.24228	7.57743	1.26151	Drosophila melanogaster CG14044-RA (CG14044), mRNA.	0.111	-2.13667
FBtr0072190	7.35151	7.68665	1.2615	Drosophila melanogaster CG13567-RB, transcript variant B (CG13567), mRNA.	0.181	-1.67122
FBtr0086501	9.00467	9.33932	1.26107	Drosophila melanogaster Oseg6 CG11237-RA (Oseg6), mRNA.	0.0203	-4.07232
FBtr0071437	6.50122	6.83582	1.26103	Drosophila melanogaster CG32690-RA (CG32690), mRNA.	0.027	-3.69216
FBtr0089767	13.3945	13.729	1.26094	Drosophila melanogaster GUK-holder CG31043-RB, transcript variant B (gukh), mRNA.	0.0217	-3.98178
FBtr0084856	4.95275	5.28706	1.26077	Drosophila melanogaster CG31099-PA (CG31099) mRNA, complete cds.	0.016	-4.4075
FBtr0072428	13.0951	13.4294	1.26074	Drosophila melanogaster kenny CG16910-RA (key), mRNA.	0.0686	-2.61301
FBtr0073835	13.4766	13.8108	1.26071	Drosophila melanogaster Chloride intracellular channel CG10997-RA (Clic), mRNA.	0.0155	-4.45227
FBtr0075737	11.3889	11.7231	1.26066	Drosophila melanogaster CG7768-RA, transcript variant A (CG7768), mRNA.	0.062	-2.7207
FBtr0075416	5.97976	6.31348	1.26026	Drosophila melanogaster CG13036-RA (CG13036), mRNA.	0.0872	-2.36733
FBtr0082772	11.9779	12.3115	1.26013	Drosophila melanogaster poly CG9829-RA (poly), mRNA.	0.0776	-2.48527
FBtr0086945	10.0611	10.3947	1.26013	Drosophila melanogaster cyclophilin-33 CG4886-RA (cyp33), mRNA.	0.0761	-2.50501
FBtr0084559	6.73427	7.06777	1.26007	Drosophila melanogaster caravaggio CG6219-RA, transcript variant A (cav), mRNA.	0.0185	-4.20365
FBtr0073659	11.0362	11.3697	1.26005	Drosophila melanogaster LIM-kinase1 CG1848-RC, transcript variant C (LIMK1), mRNA.	0.0255	-3.76691
FBtr0075360	12.8928	13.226	1.25979	Drosophila melanogaster Proteasome 26kD subunit CG4097-RA (Pros26), mRNA.	0.116	-2.0905
FBtr0081767	13.8021	14.1352	1.25972	Drosophila melanogaster CG17816-RC, transcript variant C (CG17816), mRNA.	0.0279	-3.65304
FBtr0088055	11.3855	11.7185	1.25968	Drosophila melanogaster MCPH1 CG8981-RB, transcript variant B (MCPH1), mRNA.	0.12	-2.05657
FBtr0100292	5.8335	6.16616	1.25933	Drosophila melanogaster CG40176-RA (CG40176), mRNA.	0.257	-1.35843
FBtr0075138	8.87529	9.20782	1.25922	Drosophila melanogaster CG32194-RB (CG32194), mRNA.	0.0166	-4.35706
FBtr0083690	11.6025	11.9349	1.25907	Drosophila melanogaster CG7698-RA (CG7698), mRNA.	0.0589	-2.7759
FBtr0084736	12.8808	13.2127	1.25867	Drosophila melanogaster RabX4 CG31118-RA (RabX4), mRNA.	0.0229	-3.90587
FBtr0074241	12.606	12.9379	1.25866	Drosophila melanogaster CG9911-RC, transcript variant C (CG9911), mRNA.	0.143	-1.89084
FBtr0089456	13.7772	14.109	1.25859	Drosophila melanogaster Limpet CG32171-RC, transcript variant C (Lmpt), mRNA.	0.018	-4.23974
FBtr0080428	13.8403	14.1719	1.25836	Drosophila melanogaster CG9934-RA (CG9934), mRNA.	0.513	-0.727746
FBtr0078209	12.7836	13.1148	1.25807	Drosophila melanogaster CG5104-RB (CG5104), mRNA.	0.105	-2.18708
FBtr0073070	14.3628	14.6941	1.25807	Drosophila melanogaster karst CG12008-RA, transcript variant A (kst), mRNA.	0.0235	-3.8729
FBtr0079081	13.9145	14.2455	1.25787	Drosophila melanogaster CG14023-RA (CG14023), mRNA.	0.0326	-3.45803
FBtr0084469	9.74811	10.0791	1.25786	Drosophila melanogaster Rpn9 CG10230-RA, transcript variant A (Rpn9), mRNA.	0.46	-0.830908
FBtr0070784	10.9656	11.2964	1.25768	Drosophila melanogaster RhoGAP5A CG3208-RB, transcript variant B (RhoGAP5A), mRNA.	0.0799	-2.45483
FBtr0084278	5.73762	6.0682	1.25752	Drosophila melanogaster buttonless CG5264-RA (btn), mRNA.	0.0466	-3.03581
FBtr0091838	8.91471	9.24492	1.2572	Drosophila melanogaster CG33834-RA (His1:CG33834), mRNA.	0.0576	-2.79913
FBtr0084558	8.77997	9.11015	1.25717	Drosophila melanogaster caravaggio CG6219-RA, transcript variant A (cav), mRNA.	0.185	-1.65322
FBtr0076888	13.2934	13.6231	1.25672	Drosophila melanogaster CG14830-RA (CG14830), mRNA.	0.0747	-2.52408
FBtr0088314	10.9709	11.3003	1.25647	Drosophila melanogaster CG12895-RA (CG12895), mRNA.	0.247	-1.39256
FBtr0070895	10.5243	10.8534	1.2563	Drosophila melanogaster CG3781-RA (CG3781), mRNA.	0.0841	-2.40396
FBtr0070763	10.5186	10.8477	1.25624	Drosophila melanogaster XRCC1 CG4208-RA (XRCC1), mRNA.	0.0487	-2.98546
FBtr0075775	13.593	13.922	1.25613	Drosophila melanogaster CG32138-RB, transcript variant B (CG32138), mRNA.	0.0232	-3.88988
FBtr0079435	8.96839	9.29731	1.25608	Drosophila melanogaster Wnt10 CG4971-RA (Wnt10), mRNA.	0.0365	-3.31988
FBtr0076029	10.8473	11.176	1.25592	Drosophila melanogaster CG10907-RA (CG10907), mRNA.	0.032	-3.48071
FBtr0072672	11.2228	11.5516	1.25589	Drosophila melanogaster Myosin 61F CG9155-RD, transcript variant D (Myo61F), mRNA.	0.48	-0.791328
FBtr0075902	5.5492	5.8778	1.25579	Drosophila melanogaster Odorant receptor 69a CG33264-PB, isoform B (Or69a) mRNA, complete cds.	0.396	-0.967442
FBtr0075012	9.31698	9.64542	1.25566	Drosophila melanogaster pipe CG9614-RA, transcript variant A (pip), mRNA.	0.156	-1.81163
FBtr0076067	9.75084	10.0787	1.25517	Drosophila melanogaster CG5883-RA (CG5883), mRNA.	0.163	-1.76934
FBtr0075760	9.27895	9.60677	1.25511	Drosophila melanogaster CG32135-RA (CG32135), mRNA.	0.0639	-2.68769
FBtr0084554	11.3916	11.7193	1.255	Drosophila melanogaster CHORD CG6198-RA (CHORD), mRNA.	0.0569	-2.81339
FBtr0088430	6.32538	6.65271	1.25469	Drosophila melanogaster cdc2-related-kinase CG1362-RA, transcript variant A (cdc2rk), mRNA.	0.0428	-3.1313
FBtr0088683	13.1066	13.4338	1.25465	Drosophila melanogaster CG8258-RA (CG8258), mRNA.	0.112	-2.12459
FBtr0085628	9.85129	10.178	1.25413	Drosophila melanogaster CG15536-RA (CG15536), mRNA.	0.284	-1.26656
FBtr0073298	7.56506	7.8917	1.25409	Drosophila melanogaster CG15020-RA (CG15020), mRNA.	0.567	-0.631997
FBtr0082662	9.72007	10.0463	1.25377	Drosophila melanogaster mutagen-sensitive 308 CG6019-RA (mus308), mRNA.	0.0494	-2.96938
FBtr0073897	6.57428	6.90023	1.25349	Drosophila melanogaster yolkless CG1372-RB, transcript variant B (yl), mRNA.	0.752	-0.342541
FBtr0072891	12.9889	13.3148	1.25346	Drosophila melanogaster CG13800-RA (CG13800), mRNA.	0.0913	-2.32043
FBtr0083922	10.9771	11.3028	1.25329	Drosophila melanogaster cdc2c CG10498-RB, transcript variant B (cdc2c), mRNA.	0.0262	-3.73
FBtr0083707	10.6388	10.9644	1.25313	Drosophila melanogaster deoxyribonucleoside kinase CG5452-RA (dnk), mRNA.	0.0589	-2.77624
FBtr0088802	4.87361	5.19908	1.25307	Drosophila melanogaster CG2291-RA (CG2291), mRNA.	0.0251	-3.78754
FBtr0085795	8.97818	9.30363	1.25306	Drosophila melanogaster rough deal CG1569-RA (rod), mRNA.	0.0186	-4.19167
FBtr0070420	13.9368	14.2623	1.25305	Drosophila melanogaster Vinculin CG3299-RA (Vinc), mRNA.	0.0444	-3.09012
FBtr0086144	8.80562	9.13085	1.25287	Drosophila melanogaster CG17266-RA (CG17266), mRNA.	0.374	-1.01926
FBtr0088072	9.66368	9.9889	1.25285	Drosophila melanogaster CG13198-RA (CG13198), mRNA.	0.0765	-2.49943
FBtr0078069	12.8484	13.1734	1.25268	Drosophila melanogaster CG2813-RA (CG2813), mRNA.	0.152	-1.83612
FBtr0076372	7.02253	7.34754	1.25268	hormone activity,insulin receptor binding	0.0205	-4.05753
FBtr0071665	9.58953	9.91444	1.25259	Drosophila melanogaster CG15675-RA, transcript variant A (CG15675), mRNA.	0.333	-1.12416
FBtr0079740	12.9864	13.3112	1.25249	Drosophila melanogaster CG9487-RA (CG9487), mRNA.	0.104	-2.19304
FBtr0074224	12.0492	12.374	1.25246	Drosophila melanogaster CG13957-RA (CG13957), mRNA.	0.0176	-4.27478
FBtr0081047	8.59101	8.9157	1.2524	Drosophila melanogaster beethoven CG15148-RA (btv), mRNA.	0.023	-3.90421
FBtr0089465	6.76216	7.08678	1.25234	Drosophila melanogaster CG32823-RB (Sdic:CG32823), mRNA.	0.07	-2.59205
FBtr0100648	10.5502	10.8747	1.25216	Drosophila melanogaster CG9967-RA, transcript variant A (CG9967), mRNA.	0.087	-2.36944
FBtr0072386	14.3162	14.6404	1.25197	Drosophila melanogaster CG32836-RA (CG32836), mRNA.	0.0435	-3.1127
FBtr0088306	11.598	11.9222	1.25193	Drosophila melanogaster translin CG11761-RA (translin), mRNA.	0.25	-1.38032
FBtr0082514	5.96836	6.2924	1.25183	Drosophila melanogaster CG6971-RA (CG6971), mRNA.	0.381	-1.00314
FBtr0087075	10.1145	10.4383	1.25168	Drosophila melanogaster Flap endonuclease 1 CG8648-RA (Fen1), mRNA.	0.0649	-2.67111
FBtr0100567	6.34723	6.67106	1.25165	EC:1.14.11.2,procollagen-proline 4-dioxygenase activity	0.0235	-3.87629
FBtr0078147	10.2797	10.6034	1.25156	Drosophila melanogaster CG3709-RA (CG3709), mRNA.	0.166	-1.7503
FBtr0072599	5.95588	6.27957	1.25153	Drosophila melanogaster CG13898-RA (CG13898), mRNA.	0.0553	-2.84371
FBtr0071197	13.2702	13.5939	1.25149	Drosophila melanogaster CG1440-RA (CG1440), mRNA.	0.0819	-2.43014
FBtr0078046	5.05032	5.37363	1.2512	Drosophila melanogaster lectin-21Cb CG13686-RA (lectin-21Cb), mRNA.	0.0162	-4.39161
FBtr0084704	8.46828	8.79139	1.25102	Drosophila melanogaster CG7006-RA (CG7006), mRNA.	0.235	-1.43809
FBtr0085597	11.3303	11.6534	1.25098	Drosophila melanogaster janus A CG7933-RC, transcript variant C (janA), mRNA.	0.343	-1.097
FBtr0083795	9.75849	10.0815	1.2509	Drosophila melanogaster branchless CG4608-RA (bnl), mRNA.	0.334	-1.12237
FBtr0087511	11.7955	12.1184	1.25086	Drosophila melanogaster RNA polymerase I subunit CG10122-RA (RpI1), mRNA.	0.0203	-4.07461
FBtr0086229	8.95559	9.27825	1.25063	Drosophila melanogaster CG13436-RA (CG13436), mRNA.	0.0571	-2.80997
FBtr0087319	5.27361	5.59597	1.25037	Drosophila melanogaster CG30080-RA (CG30080), mRNA.	0.159	-1.79376
FBtr0085606	11.7826	12.1049	1.25029	Drosophila melanogaster CG7911-RA (CG7911), mRNA.	0.317	-1.16782
FBtr0082167	11.4682	11.7904	1.25023	Drosophila melanogaster CG12948-RA (CG12948), mRNA.	0.0163	-4.37813
FBtr0071865	12.9087	13.2309	1.25017	Drosophila melanogaster CG4250-RA (CG4250), mRNA.	0.487	-0.77682
FBtr0077135	10.9467	11.2687	1.25004	Drosophila melanogaster Sucb CG10622-RB, transcript variant B (Sucb), mRNA.	0.0245	-3.81782
FBtr0084987	9.34628	9.66798	1.2498	Drosophila melanogaster CG6142-RA (CG6142), mRNA.	0.221	-1.49211
FBtr0073335	11.8377	12.1593	1.24974	Drosophila melanogaster CG15019-RA (CG15019), mRNA.	0.237	-1.42845
FBtr0075329	13.7752	14.0968	1.24973	Drosophila melanogaster tumor suppressor protein 101 CG9712-RA (TSG101), mRNA.	0.0203	-4.07187
FBtr0079855	8.2503	8.57178	1.24961	Drosophila melanogaster glial cells missing CG12245-RA (gcm), mRNA.	0.201	-1.57607
FBtr0081723	12.7775	13.0989	1.24957	histone lysine N-methyltransferase activity (H3-K79 specific)	0.0213	-4.00745
FBtr0082921	13.233	13.5543	1.24946	Drosophila melanogaster CG12207-RA, transcript variant A (CG12207), mRNA.	0.0183	-4.21367
FBtr0087591	14.1095	14.4306	1.24926	Drosophila melanogaster Cysteine proteinase-1 CG6692-RB, transcript variant B (Cp1), mRNA.	0.02	-4.0906
FBtr0082444	13.5279	13.849	1.24925	Drosophila melanogaster C-terminal Src kinase CG17309-RE, transcript variant E (Csk), mRNA.	0.0204	-4.0683
FBtr0083052	12.2753	12.596	1.24891	Drosophila melanogaster Chromatin assembly factor 1 subunit CG4236-RA (Caf1), mRNA.	0.0316	-3.49561
FBtr0076454	10.4505	10.7711	1.24884	Drosophila melanogaster Heat shock protein 27 CG4466-RA (Hsp27), mRNA.	0.231	-1.4516
FBtr0084135	12.2587	12.5791	1.24863	Drosophila melanogaster CG6637-RA (CG6637), mRNA.	0.0558	-2.834
FBtr0072188	13.7104	14.0307	1.2486	Drosophila melanogaster twinstar CG4254-RA (tsr), mRNA.	0.173	-1.71327
FBtr0072032	8.12855	8.44863	1.24839	Drosophila melanogaster CG30414-RA (CG30414), mRNA.	0.111	-2.13413
FBtr0078619	13.8872	14.2072	1.24836	Drosophila melanogaster Gasp CG10287-RA (Gasp), mRNA.	0.529	-0.698907
FBtr0076872	14.1935	14.5134	1.24828	Drosophila melanogaster Sh3 CG8582-RB, transcript variant B (Sh3beta), mRNA.	0.0419	-3.15608
FBtr0083616	12.3908	12.7107	1.24826	Drosophila melanogaster CG12321-RA (CG12321), mRNA.	0.0661	-2.65167
FBtr0076569	12.1723	12.4921	1.24819	Drosophila melanogaster hairy CG6494-RB, transcript variant B (h), mRNA.	0.069	-2.60644
FBtr0085640	6.22497	6.54467	1.24807	Drosophila melanogaster Cecropin B CG1878-RA (CecB), mRNA.	0.2	-1.58208
FBtr0076791	13.7421	14.061	1.24741	Drosophila melanogaster CG7546-RA, transcript variant A (CG7546), mRNA.	0.0795	-2.46058
FBtr0084358	4.41168	4.73046	1.24727	Drosophila melanogaster CG17119-RA, transcript variant A (CG17119), mRNA.	0.0455	-3.06279
FBtr0071759	8.03202	8.35055	1.24706	receptor binding	0.0678	-2.62549
FBtr0078246	8.56519	8.88368	1.24703	Drosophila melanogaster CG4186-RA (CG4186), mRNA.	0.076	-2.5064
FBtr0079561	11.7555	12.074	1.24698	Drosophila melanogaster Spz3 CG7104-RA (Spz3), mRNA.	0.619	-0.546096
FBtr0083738	8.48474	8.80308	1.24689	Drosophila melanogaster CG14280-RA (CG14280), mRNA.	0.589	-0.595626
FBtr0076394	10.8237	11.1418	1.2467	Drosophila melanogaster CG16719-RA (CG16719), mRNA.	0.0514	-2.92533
FBtr0100583	12.9643	13.2824	1.24665	Drosophila melanogaster CG8481-RB, transcript variant B (CG8481), mRNA.	0.0726	-2.55348
FBtr0072724	7.36637	7.6844	1.24663	Drosophila melanogaster CG2213-RA (CG2213), mRNA.	0.341	-1.10313
FBtr0078008	7.53681	7.8548	1.2466	Drosophila melanogaster CG31658-PA (CG31658) mRNA, complete cds.	0.329	-1.13469
FBtr0073203	12.3924	12.7098	1.24609	Drosophila melanogaster CG1136-RA (CG1136), mRNA.	0.22	-1.49504
FBtr0075434	8.50615	8.82328	1.24585	Drosophila melanogaster CG13043-RA (CG13043), mRNA.	0.831	-0.231324
FBtr0081492	8.98834	9.30541	1.2458	Drosophila melanogaster Ret oncogene CG14396-RD, transcript variant D (Ret), mRNA.	0.11	-2.13861
FBtr0075838	5.05997	5.37697	1.24573	Drosophila melanogaster CG17687-RA (CG17687), mRNA.	0.064	-2.68632
FBtr0071760	8.56307	8.87992	1.24561	Drosophila melanogaster CG30281-RA (CG30281), mRNA.	0.231	-1.45434
FBtr0076432	13.6973	14.0142	1.24559	Drosophila melanogaster Peptidoglycan recognition protein LA CG32042-RF, transcript variant F (PGRP-LA), mRNA.	0.0638	-2.68978
FBtr0072111	10.6659	10.9825	1.24539	Drosophila melanogaster Rrp4 CG3931-RA (Rrp4), mRNA.	0.258	-1.35459
FBtr0079841	14.2887	14.6053	1.24538	Drosophila melanogaster GlcAT-S CG3881-RA, transcript variant A (GlcAT-S), mRNA.	0.0862	-2.37903
FBtr0081768	13.9064	14.223	1.24538	Drosophila melanogaster CG17816-RC, transcript variant C (CG17816), mRNA.	0.0591	-2.7714
FBtr0070666	14.2916	14.6081	1.24527	Drosophila melanogaster Fasciclin 2 CG3665-RA, transcript variant A (Fas2), mRNA.	0.0322	-3.47323
FBtr0074194	13.2461	13.5625	1.24524	Drosophila melanogaster Graf CG8948-RB, transcript variant B (Graf), mRNA.	0.0224	-3.93545
FBtr0072697	13.4621	13.7785	1.24521	Drosophila melanogaster Puromycin sensitive aminopeptidase CG1009-RB, transcript variant B (Psa), mRNA.	0.548	-0.664726
FBtr0079236	14.7379	15.0543	1.24516	Drosophila melanogaster chickadee CG9553-RD, transcript variant D (chic), mRNA.	0.104	-2.19469
FBtr0071933	13.0886	13.4046	1.24486	Drosophila melanogaster CG2852-RB, transcript variant B (CG2852), mRNA.	0.233	-1.44509
FBtr0081840	12.8115	13.1275	1.24485	Drosophila melanogaster Dipeptidyl aminopeptidase III CG7415-RB, transcript variant B (DppIII), mRNA.	0.0424	-3.14288
FBtr0072800	9.48278	9.79865	1.24476	Drosophila melanogaster CG18171-RA (CG18171), mRNA.	0.17	-1.73003
FBtr0077614	7.4317	7.74725	1.24448	Drosophila melanogaster CG3485-RA (CG3485), mRNA.	0.224	-1.4807
FBtr0089550	11.2271	11.5417	1.24367	Drosophila melanogaster CG5033-RA, transcript variant A (CG5033), mRNA.	0.047	-3.0254
FBtr0072797	5.03168	5.34623	1.24362	Drosophila melanogaster Oseg4 CG2069-RA (Oseg4), mRNA.	0.0392	-3.23428
FBtr0075093	11.3202	11.6347	1.2436	Drosophila melanogaster CG13379-RA (CG13379), mRNA.	0.0326	-3.45725
FBtr0078093	12.4102	12.7246	1.24345	Drosophila melanogaster CG4213-RA (CG4213), mRNA.	0.753	-0.340836
FBtr0087002	5.79797	6.11229	1.24343	Drosophila melanogaster CG15605-RA (CG15605), mRNA.	0.0303	-3.54845
FBtr0085216	9.2725	9.5866	1.24324	Drosophila melanogaster CG12883-RA (CG12883), mRNA.	0.3	-1.21892
FBtr0080753	5.30852	5.62262	1.24324	Drosophila melanogaster CG11865-RA (CG11865), mRNA.	0.02	-4.0891
FBtr0072585	9.31368	9.62777	1.24323	Drosophila melanogaster Gustatory receptor 61a CG13888-RA (Gr61a), mRNA.	0.183	-1.66237
FBtr0070291	9.39859	9.71268	1.24323	Drosophila melanogaster stubarista CG14792-RA, transcript variant A (sta), mRNA.	0.16	-1.78735
FBtr0083594	10.9269	11.2409	1.24315	Drosophila melanogaster CG18600-RA (CG18600), mRNA.	0.166	-1.75187
FBtr0078063	11.0885	11.4024	1.24311	Drosophila melanogaster u-shaped CG2762-RA (ush), mRNA.	0.0283	-3.63317
FBtr0083275	11.7033	12.0172	1.24301	Drosophila melanogaster CG12785-RA (CG12785), mRNA.	0.0327	-3.4529
FBtr0083476	12.32	12.6337	1.24287	Drosophila melanogaster CG14322-RA (CG14322), mRNA.	0.0362	-3.3279
FBtr0078546	7.03716	7.35081	1.24284	Drosophila melanogaster CG11226-RA (CG11226), mRNA.	0.291	-1.24574
FBtr0079664	14.3461	14.6597	1.24283	Drosophila melanogaster A kinase anchor protein 200 CG13388-RC, transcript variant C (Akap200), mRNA.	0.0599	-2.75831
FBtr0081365	12.8575	13.1709	1.24265	Drosophila melanogaster CG31683-RA (CG31683), mRNA.	0.0672	-2.63492
FBtr0074389	5.88873	6.20198	1.2425	Drosophila melanogaster CG5070-RA (CG5070), mRNA.	0.573	-0.622366
FBtr0078740	10.7226	11.0357	1.24237	Drosophila melanogaster CG2911-RA (CG2911), mRNA.	0.149	-1.85037
FBtr0070545	4.99315	5.30606	1.24221	Drosophila melanogaster CG3526-RB, transcript variant B (CG3526), mRNA.	0.0689	-2.60895
FBtr0078016	12.0999	12.4127	1.24212	Drosophila melanogaster kraken CG3943-RA (kraken), mRNA.	0.369	-1.03266
FBtr0074169	13.3389	13.6516	1.24208	Drosophila melanogaster Myb oncogene-like CG9045-RB, transcript variant B (Myb), mRNA.	0.0324	-3.46556
FBtr0072712	6.96434	7.27678	1.24181	Drosophila melanogaster stem cell tumor CG33166-RA, transcript variant A (stet), mRNA.	0.119	-2.06361
FBtr0086147	11.3666	11.679	1.24181	Drosophila melanogaster geminin CG3183-RA (geminin), mRNA.	0.0636	-2.6939
FBtr0088218	14.5492	14.8616	1.24178	Drosophila melanogaster CG7220-RA, transcript variant A (CG7220), mRNA.	0.048	-3.00201
FBtr0072541	6.65197	6.96437	1.24177	Drosophila melanogaster CG13405-RA (CG13405), mRNA.	0.299	-1.22004
FBtr0073777	12.3676	12.6795	1.24139	Drosophila melanogaster CG1673-RA (CG1673), mRNA.	0.192	-1.61966
FBtr0081464	4.87243	5.18383	1.24091	Drosophila melanogaster CG9259-RA (CG9259), mRNA.	0.0538	-2.87393
FBtr0076552	6.47324	6.78447	1.24077	Drosophila melanogaster CG5280-RA (CG5280), mRNA.	0.167	-1.74739
FBtr0072463	9.00529	9.31645	1.2407	Drosophila melanogaster Larval serum protein 1 CG6821-RA (Lsp1gamma), mRNA.	0.779	-0.30463
FBtr0074682	12.7793	13.0904	1.24064	Drosophila melanogaster CG8062-RA (CG8062), mRNA.	0.138	-1.92386
FBtr0080342	11.5981	11.909	1.24047	Drosophila melanogaster CG17218-RA, transcript variant A (CG17218), mRNA.	0.0195	-4.12444
FBtr0083478	10.7477	11.0586	1.24042	Drosophila melanogaster altered disjunction CG7643-RA (ald), mRNA.	0.0211	-4.01913
FBtr0082010	12.0155	12.3263	1.24036	Drosophila melanogaster Pros3 CG11981-RA (Prosbeta3), mRNA.	0.0708	-2.57993
FBtr0076516	11.5877	11.8982	1.24018	Drosophila melanogaster CG5026-RA, transcript variant A (CG5026), mRNA.	0.0516	-2.92082
FBtr0079632	8.4608	8.77101	1.23989	Drosophila melanogaster CG8292-RA (CG8292), mRNA.	0.3	-1.21944
FBtr0076521	6.91143	7.22139	1.23967	Drosophila melanogaster Dorsocross3 CG5093-RA (Doc3), mRNA.	0.296	-1.22955
FBtr0084711	9.57185	9.88143	1.23934	Drosophila melanogaster CG31381-RA (CG31381), mRNA.	0.277	-1.28939
FBtr0076663	9.81263	10.122	1.23915	Drosophila melanogaster Oseg1 CG7161-RA (Oseg1), mRNA.	0.117	-2.08424
FBtr0089049	9.88067	10.1899	1.23905	Drosophila melanogaster CG11086-RA (CG11086), mRNA.	0.373	-1.02314
FBtr0084254	10.9621	11.2711	1.23884	Drosophila melanogaster CG7054-RA (CG7054), mRNA.	0.368	-1.03418
FBtr0080397	12.6841	12.9931	1.23884	Drosophila melanogaster CG12292-RA (CG12292), mRNA.	0.11	-2.13846
FBtr0086786	7.22127	7.53006	1.23867	Drosophila melanogaster CG5756-RA, transcript variant A (CG5756), mRNA.	0.204	-1.56253
FBtr0075314	11.2571	11.5657	1.23853	Drosophila melanogaster CG4101-RA (CG4101), mRNA.	0.333	-1.12488
FBtr0075408	12.026	12.3346	1.23849	Drosophila melanogaster argos CG4531-RA (argos), mRNA.	0.0529	-2.8939
FBtr0081076	5.81324	6.12168	1.23837	Drosophila melanogaster CG31790-RA (CG31790), mRNA.	0.0278	-3.65656
FBtr0075886	11.4229	11.7311	1.23819	Drosophila melanogaster Syntaxin 13 CG11278-RA (Syx13), mRNA.	0.111	-2.13604
FBtr0084405	11.5229	11.8307	1.23777	Drosophila melanogaster CG31457-PB (CG31457) mRNA, complete cds.	0.0789	-2.46849
FBtr0084713	4.86032	5.1679	1.23763	Drosophila melanogaster CG10845-RA (CG10845), mRNA.	0.334	-1.12133
FBtr0086667	11.7694	12.0769	1.23759	Drosophila melanogaster CG15065-RA (CG15065), mRNA.	0.61	-0.560244
FBtr0078678	11.8992	12.2067	1.23757	Drosophila melanogaster CG2091-RA (CG2091), mRNA.	0.143	-1.89014
FBtr0088012	11.8797	12.1866	1.23705	Drosophila melanogaster CG8862-RA (CG8862), mRNA.	0.0691	-2.60499
FBtr0084356	11.4726	11.779	1.23668	Drosophila melanogaster salvador CG33193-RA (sav), mRNA.	0.0775	-2.48727
FBtr0078257	13.9089	14.2153	1.23657	Drosophila melanogaster cAMP-dependent protein kinase R1 CG3263-RE, transcript variant E (Pka-R1), mRNA.	0.0251	-3.78997
FBtr0088658	12.9171	13.2232	1.23632	Drosophila melanogaster baboon CG8224-RA, transcript variant A (babo), mRNA.	0.0215	-3.99526
FBtr0078457	7.37274	7.6787	1.23624	Drosophila melanogaster CG14570-RA (CG14570), mRNA.	0.513	-0.728142
FBtr0071939	8.36831	8.6737	1.23575	Drosophila melanogaster CG4329-RB, transcript variant B (CG4329), mRNA.	0.0662	-2.65133
FBtr0079535	12.4421	12.7475	1.23569	Drosophila melanogaster CG7380-RA (CG7380), mRNA.	0.321	-1.15876
FBtr0077331	4.702	5.0073	1.23568	Drosophila melanogaster CG15460-RA (CG15460), mRNA.	0.147	-1.8636
FBtr0071622	13.6548	13.96	1.23558	Drosophila melanogaster CG18375-RA, transcript variant A (CG18375), mRNA.	0.157	-1.80148
FBtr0083853	11.9232	12.2279	1.23514	Drosophila melanogaster CG12378-RA (CG12378), mRNA.	0.0301	-3.55537
FBtr0088898	15.1597	15.4642	1.235	Drosophila melanogaster cathD CG1548-RA (cathD), mRNA.	0.0668	-2.64193
FBtr0070120	11.6488	11.953	1.23471	Drosophila melanogaster suppressor of sable CG6222-RA (su(s)), mRNA.	0.0719	-2.56444
FBtr0088825	12.8505	13.1542	1.23432	Drosophila melanogaster Vps28 CG12770-RA (Vps28), mRNA.	0.169	-1.73544
FBtr0071371	9.79	10.0936	1.2342	Drosophila melanogaster CG15317-RA (CG15317), mRNA.	0.182	-1.66965
FBtr0080696	10.6227	10.9263	1.23415	Drosophila melanogaster lethal (2) 35Bd CG3688-RA (l(2)35Bd), mRNA.	0.114	-2.10902
FBtr0072132	8.8859	9.1893	1.23405	Drosophila melanogaster CG5602-RA (CG5602), mRNA.	0.0268	-3.70259
FBtr0076305	9.54943	9.85247	1.23374	Drosophila melanogaster ectodermal CG6611-RC, transcript variant C (ect), mRNA.	0.328	-1.1373
FBtr0074861	11.6923	11.9948	1.23326	Drosophila melanogaster CG32223-PA (CG32223) mRNA, complete cds.	0.0231	-3.89751
FBtr0072612	8.64446	8.9469	1.23322	Drosophila melanogaster CG17129-RC, transcript variant C (CG17129), mRNA.	0.0391	-3.23669
FBtr0088585	8.03997	8.3424	1.23321	Drosophila melanogaster Rad51C CG2412-RA (Rad51C), mRNA.	0.0575	-2.80128
FBtr0081373	11.8622	12.1646	1.23319	Drosophila melanogaster La autoantigen-like CG10922-RA, transcript variant A (La), mRNA.	0.106	-2.17892
FBtr0084533	11.7916	12.0937	1.23293	Drosophila melanogaster spastin CG5977-RB, transcript variant B (spas), mRNA.	0.165	-1.76065
FBtr0081290	9.42102	9.72307	1.23289	Drosophila melanogaster CG10463-RA (CG10463), mRNA.	0.104	-2.20125
FBtr0080394	10.5984	10.9004	1.23283	Drosophila melanogaster CG6153-RA (CG6153), mRNA.	0.0863	-2.3774
FBtr0077631	12.6552	12.957	1.23268	Drosophila melanogaster subunit of type II geranylgeranyl transferase CG18627-RA (betaggt-II), mRNA.	0.154	-1.82019
FBtr0086551	11.2589	11.5606	1.23264	Drosophila melanogaster crammer CG10460-RA (cer), mRNA.	0.176	-1.69863
FBtr0085106	11.0176	11.3193	1.23253	Drosophila melanogaster CG5815-RB, transcript variant B (CG5815), mRNA.	0.0437	-3.10769
FBtr0080913	4.98927	5.29085	1.2325	Drosophila melanogaster CG33312-PA (CG33312) mRNA, complete cds.	0.0211	-4.01894
FBtr0081838	11.59	11.8915	1.23239	Drosophila melanogaster ADP ribosylation factor 84F CG7435-RA (Arf84F), mRNA.	0.131	-1.97311
FBtr0080354	6.00992	6.31124	1.23227	Drosophila melanogaster CG17010-RA, transcript variant A (CG17010), mRNA.	0.0236	-3.86915
FBtr0083442	10.3902	10.6912	1.23193	Drosophila melanogaster CG5873-RA (CG5873), mRNA.	0.854	-0.198439
FBtr0085481	9.12878	9.42969	1.23192	Drosophila melanogaster CG12068-RA (CG12068), mRNA.	0.0684	-2.61649
FBtr0083337	12.7766	13.0775	1.23186	Drosophila melanogaster Cct CG8977-RA, transcript variant A (Cctgamma), mRNA.	0.25	-1.38019
FBtr0077998	4.9459	5.24663	1.23177	Drosophila melanogaster lectin-21Ca CG2826-RA (lectin-21Ca), mRNA.	0.0928	-2.30499
FBtr0075411	9.30064	9.60133	1.23173	Drosophila melanogaster CG4573-RA (CG4573), mRNA.	0.213	-1.52536
FBtr0072023	5.54403	5.84463	1.23166	Drosophila melanogaster Odorant receptor 59a CG9820-RA (Or59a), mRNA.	0.208	-1.54584
FBtr0089006	13.6269	13.9273	1.23152	Drosophila melanogaster CG11166-RF, transcript variant F (CG11166), mRNA.	0.0233	-3.88393
FBtr0085062	13.2698	13.5702	1.23151	Drosophila melanogaster Histone H2A variant CG5499-RA (His2Av), mRNA.	0.14	-1.91266
FBtr0086652	10.8908	11.1911	1.23137	Drosophila melanogaster ETS-domain lacking CG15085-RA (edl), mRNA.	0.131	-1.97131
FBtr0084552	8.88322	9.18344	1.23133	Drosophila melanogaster Adenomatous polyposis coli tumor suppressor homolog 2 CG6193-RA (Apc2), mRNA.	0.134	-1.95372
FBtr0070683	11.1605	11.4604	1.23109	Drosophila melanogaster cap binding protein 80 CG7035-RB, transcript variant B (Cbp80), mRNA.	0.0682	-2.6194
FBtr0076457	13.3646	13.6644	1.23095	Drosophila melanogaster astray CG3705-RA (aay), mRNA.	0.0567	-2.81696
FBtr0088192	6.73639	7.03613	1.23092	Drosophila melanogaster CG13215-RA (CG13215), mRNA.	0.207	-1.55
FBtr0087604	12.2764	12.576	1.23082	Drosophila melanogaster tre oncogene-related protein CG8085-RC, transcript variant C (RN-tre), mRNA.	0.0887	-2.34991
FBtr0088557	13.5504	13.85	1.2308	Drosophila melanogaster CG12158-PA (CG12158) mRNA, complete cds.	0.224	-1.4799
FBtr0081469	10.9852	11.2847	1.23075	Drosophila melanogaster M-phase phosphoprotein 6 CG9250-RA (Mpp6), mRNA.	0.042	-3.15296
FBtr0084279	11.0648	11.3643	1.23074	Drosophila melanogaster CG33107-PA (CG33107) mRNA, complete cds.	0.0349	-3.37251
FBtr0087536	11.6726	11.9719	1.23055	Drosophila melanogaster CG8503-RA (CG8503), mRNA.	0.359	-1.05658
FBtr0071432	11.2324	11.5317	1.23054	Drosophila melanogaster CG12102-RA (CG12102), mRNA.	0.0235	-3.87583
FBtr0089378	7.6439	7.94294	1.23033	Drosophila melanogaster CG13064-PA (CG13064) mRNA, complete cds.	0.116	-2.08992
FBtr0081025	4.91086	5.20976	1.23021	Drosophila melanogaster CG31742-PA (CG31742) mRNA, complete cds.	0.0424	-3.14444
FBtr0085607	10.3433	10.6419	1.22998	Drosophila melanogaster CG15525-RA (CG15525), mRNA.	0.12	-2.0561
FBtr0076016	9.24869	9.54709	1.22978	Drosophila melanogaster CG5626-RA (CG5626), mRNA.	0.104	-2.19412
FBtr0072718	13.6009	13.8993	1.22977	Drosophila melanogaster Protein tyrosine phosphatase 61F CG9181-RB, transcript variant B (Ptp61F), mRNA.	0.0302	-3.55004
FBtr0083595	13.2985	13.5969	1.22977	Drosophila melanogaster lethal (3) 05822 CG7129-RA, transcript variant A (l(3)05822), mRNA.	0.0273	-3.67938
FBtr0082801	13.9991	14.2974	1.22968	Drosophila melanogaster B52 CG10851-RH, transcript variant H (B52), mRNA.	0.0451	-3.07107
FBtr0088135	8.55536	8.85342	1.22949	Drosophila melanogaster CG7763-RA (CG7763), mRNA.	0.301	-1.2155
FBtr0077960	11.0509	11.3488	1.22931	Drosophila melanogaster CG4764-RA (CG4764), mRNA.	0.246	-1.39677
FBtr0079233	15.0219	15.3197	1.22922	Drosophila melanogaster chickadee CG9553-RD, transcript variant D (chic), mRNA.	0.136	-1.94035
FBtr0070721	8.17024	8.46777	1.22904	Drosophila melanogaster CG6927-RA (CG6927), mRNA.	0.668	-0.468794
FBtr0077822	12.6937	12.991	1.22885	Drosophila melanogaster Suppressor of deltex CG4244-RB, transcript variant B (Su(dx)), mRNA.	0.0498	-2.96065
FBtr0100661	7.94785	8.24496	1.22868	Drosophila melanogaster spellchecker1 CG4215-RA, transcript variant A (spel1), mRNA.	0.0582	-2.78901
FBtr0070648	11.2423	11.5393	1.22859	Drosophila melanogaster CG2982-RB, transcript variant B (CG2982), mRNA.	0.157	-1.80669
FBtr0084452	13.9634	14.2601	1.22832	Drosophila melanogaster Tat-binding protein-1 CG10370-RA (Tbp-1), mRNA.	0.395	-0.971817
FBtr0072242	10.1307	10.427	1.22802	Drosophila melanogaster Structure specific recognition protein CG4817-RA (Ssrp), mRNA.	0.0241	-3.84237
FBtr0078806	13.4576	13.7539	1.22798	Drosophila melanogaster CG12000-RA, transcript variant A (CG12000), mRNA.	0.146	-1.87079
FBtr0083854	10.9735	11.2697	1.2279	Drosophila melanogaster Surfeit 6 CG4510-RA (Surf6), mRNA.	0.205	-1.56129
FBtr0082760	14.1781	14.4742	1.22785	Drosophila melanogaster CG9796-RA (CG9796), mRNA.	0.0977	-2.25406
FBtr0089761	9.97992	10.2759	1.22772	Drosophila melanogaster CG30159-RB, transcript variant B (CG30159), mRNA.	0.022	-3.96433
FBtr0079531	8.60975	8.90532	1.22737	Drosophila melanogaster CG7231-RC, transcript variant C (CG7231), mRNA.	0.159	-1.79425
FBtr0072016	7.49632	7.79174	1.22724	Drosophila melanogaster CG30411-RA (CG30411), mRNA.	0.313	-1.17934
FBtr0084460	13.3768	13.6722	1.2272	Drosophila melanogaster Nup98 CG10198-RA (Nup98), mRNA.	0.0513	-2.92723
FBtr0084156	7.58454	7.8799	1.22719	Drosophila melanogaster CG6569-RB, transcript variant B (CG6569), mRNA.	0.0808	-2.44433
FBtr0086073	13.5732	13.8684	1.22703	Drosophila melanogaster CG17510-RB, transcript variant B (CG17510), mRNA.	0.141	-1.90415
FBtr0083685	9.87218	10.1671	1.22682	Drosophila melanogaster CG7715-RA (CG7715), mRNA.	0.523	-0.710537
FBtr0087154	5.28221	5.57713	1.22682	Drosophila melanogaster CG6262-RE, transcript variant E (CG6262), mRNA.	0.0293	-3.59015
FBtr0077166	11.2433	11.5379	1.22657	Drosophila melanogaster CG4618-RA (CG4618), mRNA.	0.265	-1.33056
FBtr0088173	8.12486	8.41944	1.22653	Drosophila melanogaster CG13211-RA, transcript variant A (CG13211), mRNA.	0.053	-2.89009
FBtr0074475	9.86965	10.1641	1.22646	Drosophila melanogaster CG8173-RA (CG8173), mRNA.	0.0298	-3.56899
FBtr0073419	12.8783	13.1728	1.22644	Drosophila melanogaster IGF-II mRNA-binding protein CG1691-RA, transcript variant A (Imp), mRNA.	0.0714	-2.57143
FBtr0070130	11.3897	11.6838	1.22613	Drosophila melanogaster sidekick CG5227-RD, transcript variant D (sdk), mRNA.	0.182	-1.66871
FBtr0078629	13.7523	14.0464	1.2261	Drosophila melanogaster Rpn5 CG1100-RA (Rpn5), mRNA.	0.347	-1.08778
FBtr0079943	8.43867	8.73271	1.22606	Drosophila melanogaster CG4839-RA, transcript variant A (CG4839), mRNA.	0.369	-1.03354
FBtr0078420	11.7055	11.9995	1.22602	Drosophila melanogaster CG11307-RB, transcript variant B (CG11307), mRNA.	0.0331	-3.43831
FBtr0072308	10.5588	10.8528	1.22601	Drosophila melanogaster CG11416-RA (CG11416), mRNA.	0.124	-2.02385
FBtr0083479	10.1578	10.4517	1.22594	Drosophila melanogaster CG7655-RA (CG7655), mRNA.	0.0473	-3.01873
FBtr0084712	11.3254	11.6192	1.22588	Drosophila melanogaster CG11069-RA (CG11069), mRNA.	0.245	-1.40099
FBtr0081635	13.7912	14.085	1.22586	Drosophila melanogaster CG1943-RA, transcript variant A (CG1943), mRNA.	0.088	-2.35719
FBtr0088858	11.9061	12.1996	1.22562	Drosophila melanogaster spenito CG2910-RB, transcript variant B (nito), mRNA.	0.0277	-3.66071
FBtr0080227	5.41669	5.71015	1.22558	Drosophila melanogaster CG14921-RA (CG14921), mRNA.	0.107	-2.16522
FBtr0088362	11.1455	11.439	1.22555	Drosophila melanogaster Synaptobrevin CG12210-RB, transcript variant B (Syb), mRNA.	0.0793	-2.46258
FBtr0082990	12.6017	12.8951	1.22553	Drosophila melanogaster CG33330-PA (CG33330) mRNA, complete cds.	0.0216	-3.9849
FBtr0074850	12.5951	12.8884	1.22545	Drosophila melanogaster CG17233-RC, transcript variant C (CG17233), mRNA.	0.0318	-3.48805
FBtr0076299	6.65958	6.95282	1.22539	Drosophila melanogaster cannonball CG6577-RA (can), mRNA.	0.0948	-2.28341
FBtr0078480	10.171	10.4641	1.22529	Drosophila melanogaster CG14561-RA (CG14561), mRNA.	0.113	-2.1195
FBtr0077048	9.19251	9.48546	1.22514	Drosophila melanogaster CG6610-RA (CG6610), mRNA.	0.409	-0.938247
FBtr0084600	8.09108	8.38346	1.22466	Drosophila melanogaster CG13611-RA (CG13611), mRNA.	0.0447	-3.08238
FBtr0077189	14.602	14.8943	1.2246	Drosophila melanogaster Pros45 CG1489-RA (Pros45), mRNA.	0.191	-1.62255
FBtr0075811	11.5167	11.8089	1.22452	Drosophila melanogaster CG10741-RA, transcript variant A (CG10741), mRNA.	0.0541	-2.86857
FBtr0078991	12.1563	12.4484	1.22435	Drosophila melanogaster subunit of type I geranylgeranyl transferase CG3469-RA (betaggt-I), mRNA.	0.0286	-3.62171
FBtr0075827	4.51372	4.8055	1.22416	Drosophila melanogaster CG11281-RA (CG11281), mRNA.	0.228	-1.46316
FBtr0075120	11.1464	11.4382	1.22415	Drosophila melanogaster reaper CG4319-RA (rpr), mRNA.	0.682	-0.447276
FBtr0077892	5.19451	5.48627	1.22413	Drosophila melanogaster CG15358-RA (CG15358), mRNA.	0.248	-1.38709
FBtr0087829	13.7521	14.0438	1.22409	Drosophila melanogaster G protein 49B CG17759-RF, transcript variant F (Galpha49B), mRNA.	0.0457	-3.05718
FBtr0073968	10.6794	10.9711	1.22405	Drosophila melanogaster CG9053-RB, transcript variant B (CG9053), mRNA.	0.11	-2.14293
FBtr0073159	13.077	13.3687	1.22403	Drosophila melanogaster Sc2 CG10849-RA (Sc2), mRNA.	0.257	-1.35834
FBtr0083254	12.64	12.9316	1.22402	Drosophila melanogaster CG8927-RA, transcript variant A (CG8927), mRNA.	0.757	-0.336294
FBtr0075729	5.2145	5.50603	1.22394	Drosophila melanogaster CG3868-RA (CG3868), mRNA.	0.209	-1.54248
FBtr0079482	7.38192	7.67335	1.22386	Drosophila melanogaster CG7196-RB, transcript variant B (CG7196), mRNA.	0.339	-1.10938
FBtr0074411	5.10299	5.39423	1.2237	Drosophila melanogaster CG8945-RC (CG8945), mRNA.	0.0641	-2.68415
FBtr0084295	11.9141	12.2053	1.22364	Drosophila melanogaster CG12499-RA (CG12499), mRNA.	0.0542	-2.86703
FBtr0089997	12.8448	13.1359	1.22363	Drosophila melanogaster Proteasome 7 subunit CG1519-RB, transcript variant B (Prosalpha7), mRNA.	0.0881	-2.35643
FBtr0089701	7.13343	7.42425	1.22333	Drosophila melanogaster CG15645-RB, transcript variant B (CG15645), mRNA.	0.161	-1.78185
FBtr0083835	10.3724	10.6632	1.22333	Drosophila melanogaster CG4973-RA (CG4973), mRNA.	0.101	-2.2273
FBtr0088894	13.5132	13.8041	1.22332	Drosophila melanogaster CG30382-RA (CG30382), mRNA.	0.162	-1.77775
FBtr0080116	10.9597	11.2505	1.22328	Drosophila melanogaster Ubiquitin conjugating enzyme 2 CG6720-RB, transcript variant B (UbcD2), mRNA.	0.126	-2.01093
FBtr0080281	14.9249	15.2156	1.2232	Drosophila melanogaster Crystallin CG16963-RA (Cry), mRNA.	0.414	-0.928445
FBtr0075194	8.26051	8.55109	1.22313	Drosophila melanogaster CG6034-RA (CG6034), mRNA.	0.179	-1.68271
FBtr0079029	5.02598	5.31656	1.22313	Drosophila melanogaster CG14036-RA (CG14036), mRNA.	0.0249	-3.79574
FBtr0071173	6.48936	6.77957	1.22282	Drosophila melanogaster CG1387-RA (CG1387), mRNA.	0.143	-1.88938
FBtr0084873	11.2261	11.5158	1.22238	Drosophila melanogaster CG13663-RA (CG13663), mRNA.	0.177	-1.69576
FBtr0089854	13.3578	13.6473	1.22225	Drosophila melanogaster CG33298-PA, isoform A (CG33298) mRNA, complete cds.	0.062	-2.71976
FBtr0088599	12.3681	12.6576	1.22216	Drosophila melanogaster TXBP181-like CG2072-RA (TXBP181-like), mRNA.	0.0237	-3.86312
FBtr0080937	9.29732	9.58644	1.22189	Drosophila melanogaster CG17996-RA (CG17996), mRNA.	0.296	-1.23046
FBtr0087984	8.29449	8.5836	1.22189	Drosophila melanogaster CG12367-RA (CG12367), mRNA.	0.228	-1.46415
FBtr0071857	12.4056	12.6943	1.22155	Drosophila melanogaster CG4071-RA, transcript variant A (CG4071), mRNA.	0.15	-1.84876
FBtr0084016	13.1199	13.4086	1.22153	Drosophila melanogaster CG5798-RA (CG5798), mRNA.	0.0739	-2.53603
FBtr0077784	9.21202	9.50059	1.22143	Drosophila melanogaster CG15393-RA (CG15393), mRNA.	0.111	-2.13669
FBtr0080410	8.90897	9.19714	1.22109	Drosophila melanogaster CG5780-RA (CG5780), mRNA.	0.112	-2.12383
FBtr0073960	12.4326	12.7207	1.22107	Drosophila melanogaster CG5548-RA (CG5548), mRNA.	0.17	-1.7304
FBtr0080234	14.0322	14.3203	1.22101	Drosophila melanogaster Allatostatin C CG14919-RA (Ast-C), mRNA.	0.135	-1.94654
FBtr0085419	10.047	10.335	1.22101	Drosophila melanogaster 4GalNAcTB CG14517-RA (beta4GalNAcTB), mRNA.	0.0248	-3.80195
FBtr0087420	5.32211	5.61017	1.22099	Drosophila melanogaster Odorant-binding protein 51a CG30473-RA (Obp51a), mRNA.	0.122	-2.04248
FBtr0084026	9.70779	9.99534	1.22057	Drosophila melanogaster CG5810-RA (CG5810), mRNA.	0.127	-2.00637
FBtr0080684	4.53993	4.82747	1.22056	Drosophila melanogaster CG4480-RA (CG4480), mRNA.	0.0751	-2.51927
FBtr0085596	11.211	11.4985	1.2205	Drosophila melanogaster janus A CG7933-RC, transcript variant C (janA), mRNA.	0.376	-1.01452
FBtr0078550	10.8326	11.1199	1.22038	Drosophila melanogaster CG33169-RA, transcript variant A (CG33169), mRNA.	0.0926	-2.30644
FBtr0089659	14.1742	14.4613	1.22025	Drosophila melanogaster Shaker CG12348-RB, transcript variant B (Sh), mRNA.	0.155	-1.81781
FBtr0075556	7.00059	7.28773	1.22022	Drosophila melanogaster yellow-k CG7463-RA (yellow-k), mRNA.	0.0823	-2.42519
FBtr0079010	12.5621	12.8492	1.2202	Drosophila melanogaster Histone H3.3A CG5825-RA, transcript variant A (His3.3A), mRNA.	0.194	-1.60963
FBtr0079637	13.1731	13.46	1.21997	Drosophila melanogaster CG8451-RA (CG8451), mRNA.	0.0485	-2.98885
FBtr0079849	13.1732	13.4599	1.21992	Drosophila melanogaster CG31710-PA (CG31710) mRNA, complete cds.	0.056	-2.83074
FBtr0080015	6.52044	6.80702	1.21974	Drosophila melanogaster CG31718-PA (CG31718) mRNA, complete cds.	0.397	-0.966049
FBtr0077015	12.4949	12.7812	1.2195	Drosophila melanogaster CG13298-RA (CG13298), mRNA.	0.056	-2.83124
FBtr0081952	4.87576	5.1619	1.21938	Drosophila melanogaster CG33325-PA (CG33325) mRNA, complete cds.	0.267	-1.32323
FBtr0084235	9.77234	10.0584	1.21933	Drosophila melanogaster CG5379-RA (CG5379), mRNA.	0.0236	-3.86672
FBtr0088386	4.75095	5.03698	1.21928	Drosophila melanogaster CG12133-RA (CG12133), mRNA.	0.155	-1.81876
FBtr0086535	10.7109	10.9968	1.21923	Drosophila melanogaster CG7744-RA (CG7744), mRNA.	0.0343	-3.39604
FBtr0072543	13.9798	14.2657	1.21913	Drosophila melanogaster Ptpmeg CG1228-RB, transcript variant B (Ptpmeg), mRNA.	0.0425	-3.13974
FBtr0080137	7.566	7.85179	1.21908	Drosophila melanogaster CG31870-PA, isoform A (CG31870) mRNA, complete cds.	0.149	-1.85042
FBtr0079323	5.01923	5.30498	1.21904	Drosophila melanogaster CG13771-RA (CG13771), mRNA.	0.0499	-2.95777
FBtr0072042	4.89618	5.18175	1.2189	Drosophila melanogaster CG30416-RA (CG30416), mRNA.	0.195	-1.60491
FBtr0081697	11.2949	11.5805	1.21888	Drosophila melanogaster O-6-alkylguanine-DNA alkyltransferase CG1303-RA (agt), mRNA.	0.245	-1.39932
FBtr0071998	11.5436	11.8291	1.21885	Drosophila melanogaster CG13539-RA (CG13539), mRNA.	0.065	-2.66962
FBtr0081479	9.84325	10.1284	1.21856	Drosophila melanogaster Hormone receptor-like in 39 CG8676-RD, transcript variant D (Hr39), mRNA.	0.0726	-2.55477
FBtr0077694	13.0398	13.3249	1.21844	Drosophila melanogaster p16-ARC CG9881-RA (p16-ARC), mRNA.	0.164	-1.76435
FBtr0075351	11.4829	11.7678	1.21834	Drosophila melanogaster COP CG3948-RB, transcript variant B (zetaCOP), mRNA.	0.277	-1.28986
FBtr0084217	11.8236	12.1085	1.2183	Drosophila melanogaster CG31169-RB, transcript variant B (CG31169), mRNA.	0.0255	-3.76563
[truncated: 13,474 more rows]
