# Supplementary material for: Identification of Genetic Modifiers of TDP-43 Neurotoxicity in Drosophila
Source: PLoS One. 2013 Feb 27;8(2):e57214. doi: 10.1371/journal.pone.0057214 (PMC3584124; doi:10.1371/journal.pone.0057214)
Supplement: Table S2 — (XLS) [file pone.0057214.s002.xls]

## Sheet: 5 um all genes.txt
SEQ_ID	ctrl	TDP43	Fold change	P value	Description
FBtr0079605	7.42063	11.0197	12.1181	0.000364	Drosophila melanogaster CG14273-RA (CG14273), mRNA.
FBtr0081004	7.97528	10.8694	7.43384	0.161	Drosophila melanogaster CG6639-RA (CG6639), mRNA.
FBtr0076638	9.66742	12.1885	5.74013	0.00743	Drosophila melanogaster CG6372-RA (CG6372), mRNA.
FBtr0072337	9.00934	11.3331	5.00654	0.000762	Drosophila melanogaster CG4741-RA (CG4741), mRNA.
FBtr0081470	11.366	13.3259	3.89016	0.286	Drosophila melanogaster CG9248-RB, transcript variant B (CG9248), mRNA.
FBtr0072474	11.7513	13.678	3.80187	0.258	Drosophila melanogaster p130CAS CG1212-RB, transcript variant B (p130CAS), mRNA.
FBtr0070490	14.036	15.8013	3.39935	0.0113	Drosophila melanogaster white CG2759-RA (w), mRNA.
FBtr0082933	10.0169	11.7691	3.36867	0.00783	Drosophila melanogaster spindle B CG3325-RA (spn-B), mRNA.
FBtr0075489	8.03219	9.78318	3.3659	0.047	Drosophila melanogaster CG32152-RA (CG32152), mRNA.
FBtr0088869	8.39176	10.0574	3.17258	0.00394	Drosophila melanogaster Hairy/E(spl)-related with YRPW motif CG11194-RA (Hey), mRNA.
FBtr0087284	6.10493	7.76676	3.1642	0.145	Drosophila melanogaster CG33462-PA (CG33462) mRNA, complete cds.
FBtr0076185	10.4409	11.9899	2.92616	0.0046	Drosophila melanogaster CG6185-RA (CG6185), mRNA.
FBtr0078988	10.4151	11.9492	2.89611	0.0708	Drosophila melanogaster CG14636-RA (CG14636), mRNA.
FBtr0086476	10.0235	11.5484	2.87767	0.442	Drosophila melanogaster Odorant-binding protein 56a CG11797-RA (Obp56a), mRNA.
FBtr0075581	6.39625	7.90011	2.836	0.424	Drosophila melanogaster CG7579-RA (CG7579), mRNA.
FBtr0088965	8.10952	9.57449	2.76057	0.193	Drosophila melanogaster CG30501-RA (CG30501), mRNA.
FBtr0086602	7.10068	8.54373	2.71896	0.262	Drosophila melanogaster Vha100-3 CG30329-RA (Vha100-3), mRNA.
FBtr0081851	11.0708	12.5093	2.71036	0.479	Drosophila melanogaster CG31462-PA (CG31462) mRNA, complete cds.
FBtr0087109	9.64334	11.058	2.6659	0.477	Drosophila melanogaster gprs CG18471-RA (gprs), mRNA.
FBtr0086166	7.32495	8.73317	2.65408	0.0439	Drosophila melanogaster CG3358-RB, transcript variant B (CG3358), mRNA.
FBtr0072942	10.0386	11.4045	2.57747	0.389	Drosophila melanogaster CG33234-PA (CG33234) mRNA, complete cds.
FBtr0078835	10.911	12.2728	2.56993	0.461	Drosophila melanogaster CG31537-PA (CG31537) mRNA, complete cds.
FBtr0070228	11.7474	13.1035	2.55999	0.362	Drosophila melanogaster futsch CG3064-RB (futsch), mRNA.
FBtr0076028	9.10235	10.4552	2.55416	0.0485	Drosophila melanogaster CG14131-RA (CG14131), mRNA.
FBtr0076299	7.35672	8.70206	2.54091	0.0619	Drosophila melanogaster cannonball CG6577-RA (can), mRNA.
FBtr0085748	7.4057	8.74238	2.52569	0.071	Drosophila melanogaster CG31008-PA (CG31008) mRNA, complete cds.
FBtr0075923	7.20976	8.53529	2.50627	0.566	Drosophila melanogaster CG17666-RB, transcript variant B (CG17666), mRNA.
FBtr0076118	8.15696	9.47343	2.49055	0.221	Drosophila melanogaster Gustatory receptor 68a CG7303-RA (Gr68a), mRNA.
FBtr0087307	12.5209	13.8374	2.49053	0.351	Drosophila melanogaster lethal (2) k05713 CG8256-RB, transcript variant B (l(2)k05713), mRNA.
FBtr0070227	9.31117	10.5983	2.44048	0.109	Drosophila melanogaster CG14773-RA (CG14773), mRNA.
FBtr0089524	7.56122	8.82957	2.40885	0.119	Drosophila melanogaster nanchung CG5842-RA (nan), mRNA.
FBtr0082823	7.94426	9.20925	2.40324	0.481	Drosophila melanogaster CG14365-RA (CG14365), mRNA.
FBtr0081361	11.4202	12.6704	2.37875	0.337	Drosophila melanogaster CG31687-PA (CG31687) mRNA, complete cds.
FBtr0087513	8.03372	9.2741	2.36261	0.241	Drosophila melanogaster CG30076-RA (CG30076), mRNA.
FBtr0089762	7.60402	8.83245	2.34312	0.0836	Drosophila melanogaster CG30270-RB, transcript variant B (CG30270), mRNA.
FBtr0076038	7.11369	8.33488	2.33138	0.312	Drosophila melanogaster CG11588-RA (CG11588), mRNA.
FBtr0082924	8.89835	10.1116	2.31864	0.0206	Drosophila melanogaster CG3259-RA (CG3259), mRNA.
FBtr0076964	7.69522	8.89745	2.30095	0.273	Drosophila melanogaster CG33280-PA (CG33280) mRNA, complete cds.
FBtr0084845	8.69657	9.89751	2.29889	0.121	Drosophila melanogaster CG31439-PA (CG31439) mRNA, complete cds.
FBtr0100059	12.0296	13.2298	2.29766	0.418	Drosophila melanogaster CG34004-RA (CG34004), mRNA.
FBtr0072372	10.8091	12.0084	2.29618	0.378	Drosophila melanogaster CG3894-RA, transcript variant A (CG3894), mRNA.
FBtr0073316	7.24986	8.44657	2.29217	0.363	Drosophila melanogaster CG32246-RA (CG32246), mRNA.
FBtr0078632	10.8432	12.0382	2.28939	0.0954	Drosophila melanogaster CG11000-RA (CG11000), mRNA.
FBtr0079555	8.01586	9.20668	2.28284	0.219	Drosophila melanogaster CG14532-RA (CG14532), mRNA.
FBtr0084831	12.0188	13.2041	2.27416	0.354	Drosophila melanogaster CG11902-RA (CG11902), mRNA.
FBtr0087850	8.04422	9.22187	2.26207	0.252	Drosophila melanogaster CG18356-RA (CG18356), mRNA.
FBtr0100163	7.1845	8.35879	2.25681	0.538	Drosophila melanogaster CG33309-PA, isoform A (CG33309) mRNA, complete cds.
FBtr0086050	6.5904	7.76265	2.25363	0.254	Drosophila melanogaster CG30436-RA (CG30436), mRNA.
FBtr0070683	10.1966	11.3637	2.24562	0.159	Drosophila melanogaster cap binding protein 80 CG7035-RB, transcript variant B (Cbp80), mRNA.
FBtr0077565	11.2457	12.4069	2.23647	0.297	protein binding,protein heterodimerization activity
FBtr0100227	10.243	11.402	2.23305	0.275	Drosophila melanogaster oo18 RNA-binding protein CG10868-RA, transcript variant A (orb), mRNA.
FBtr0082713	11.2099	12.3668	2.22979	0.383	Drosophila melanogaster CG10148-RA (CG10148), mRNA.
FBtr0084754	10.2848	11.4384	2.22474	0.532	Drosophila melanogaster tenectin CG13648-RA (tnc), mRNA.
FBtr0085970	10.5699	11.6937	2.17907	0.345	Drosophila melanogaster CG14471-RA, transcript variant A (CG14471), mRNA.
FBtr0082224	12.133	13.2561	2.17828	0.52	Drosophila melanogaster CG3996-RA (CG3996), mRNA.
FBtr0076815	8.78677	9.9087	2.17638	0.418	Drosophila melanogaster CG32375-RA (CG32375), mRNA.
FBtr0087778	10.0253	11.1432	2.17028	0.444	Drosophila melanogaster CG33007-PA (CG33007) mRNA, complete cds.
FBtr0077280	8.4846	9.60137	2.16861	0.00749	Drosophila melanogaster CG15450-RA (CG15450), mRNA.
FBtr0074638	12.4109	13.5227	2.16121	0.502	Drosophila melanogaster CG32543-RA (CG32543), mRNA.
FBtr0083898	10.1706	11.2797	2.15718	0.387	Drosophila melanogaster CG4342-RA (CG4342), mRNA.
FBtr0075164	8.26772	9.37579	2.15557	0.155	Drosophila melanogaster CG32188-RA (CG32188), mRNA.
FBtr0088513	11.1252	12.2283	2.14814	0.456	Drosophila melanogaster CG12933-RA (CG12933), mRNA.
FBtr0071185	10.9068	12.0068	2.14345	0.394	Drosophila melanogaster CG2278-RA (CG2278), mRNA.
FBtr0072940	9.79655	10.8927	2.13786	0.556	Drosophila melanogaster CG33233-PB, isoform B (CG33233) mRNA, complete cds.
FBtr0084384	10.868	11.9636	2.13705	0.203	Drosophila melanogaster oo18 RNA-binding protein CG10868-RA, transcript variant A (orb), mRNA.
FBtr0085365	10.7981	11.8887	2.12959	0.451	Drosophila melanogaster CG11873-RA (CG11873), mRNA.
FBtr0077148	7.83783	8.92817	2.12924	0.625	Drosophila melanogaster CG4835-RA (CG4835), mRNA.
FBtr0084951	11.4554	12.5433	2.12562	0.439	Drosophila melanogaster CG8968-RA (CG8968), mRNA.
FBtr0080945	7.55092	8.63748	2.12367	0.273	Drosophila melanogaster trp CG5996-RB, transcript variant B (trpgamma), mRNA.
FBtr0078658	11.0672	12.1486	2.11602	0.512	Drosophila melanogaster CG14678-RA (CG14678), mRNA.
FBtr0088515	10.7677	11.8482	2.11481	0.241	Drosophila melanogaster CG30336-RA (CG30336), mRNA.
FBtr0084880	6.8412	7.92141	2.11435	0.468	Drosophila melanogaster CG5111-RA (CG5111), mRNA.
FBtr0071749	8.68643	9.75858	2.10256	0.318	Drosophila melanogaster CG9308-RA (CG9308), mRNA.
FBtr0088319	6.78526	7.85454	2.09839	0.32	Drosophila melanogaster CG33476-PA (CG33476) mRNA, complete cds.
FBtr0080412	6.97429	8.04085	2.09442	0.26	Drosophila melanogaster CG15485-RA (CG15485), mRNA.
FBtr0085940	11.712	12.7764	2.09134	0.42	Drosophila melanogaster CG15216-RA (CG15216), mRNA.
FBtr0088215	8.94015	10.0038	2.09016	0.515	Drosophila melanogaster CG12309-RA (CG12309), mRNA.
FBtr0077741	9.19988	10.2622	2.08833	0.00732	Drosophila melanogaster CG15398-RA (CG15398), mRNA.
FBtr0084246	8.81555	9.87784	2.08824	0.211	Drosophila melanogaster CG13861-RA (CG13861), mRNA.
FBtr0100350	6.82249	7.88316	2.0859	0.0884	protein binding,protein heterodimerization activity
FBtr0087286	8.804	9.86065	2.08009	0.109	Drosophila melanogaster CG30321-RA (CG30321), mRNA.
FBtr0084416	6.33092	7.385	2.07639	0.32	Drosophila melanogaster CG17382-RA (CG17382), mRNA.
FBtr0086239	6.61074	7.66432	2.07567	0.529	Drosophila melanogaster CG13443-RA (CG13443), mRNA.
FBtr0083988	7.79879	8.84992	2.07215	0.568	Drosophila melanogaster CG17275-RA (CG17275), mRNA.
FBtr0079370	8.34305	9.38828	2.0637	0.311	Drosophila melanogaster CG32829-RA (CG32829), mRNA.
FBtr0077039	5.90037	6.94271	2.05957	0.0762	Drosophila melanogaster CG6462-RA (CG6462), mRNA.
FBtr0078609	5.97673	7.01669	2.05617	0.188	Drosophila melanogaster CG31560-RA (CG31560), mRNA.
FBtr0078513	8.25457	9.29294	2.05391	0.0279	Drosophila melanogaster CG11404-RA (CG11404), mRNA.
FBtr0070072	7.06971	8.10602	2.05097	0.57	Drosophila melanogaster achaete CG3796-RA (ac), mRNA.
FBtr0073372	9.21524	10.2486	2.04681	0.02	Drosophila melanogaster CG12027-RA (CG12027), mRNA.
FBtr0083095	11.221	12.248	2.03775	0.368	Drosophila melanogaster CG14867-RA (CG14867), mRNA.
FBtr0080531	6.42026	7.44573	2.03562	0.422	Drosophila melanogaster CG31813-PA (CG31813) mRNA, complete cds.
FBtr0087304	9.80869	10.8335	2.03471	0.635	Drosophila melanogaster slit CG8355-RB, transcript variant B (sli), mRNA.
FBtr0072450	6.93031	7.95463	2.034	0.6	Drosophila melanogaster CG30429-RA (CG30429), mRNA.
FBtr0085229	11.4131	12.4373	2.03385	0.357	Drosophila melanogaster CG12873-RA (CG12873), mRNA.
FBtr0086046	12.632	13.6548	2.03184	0.524	Drosophila melanogaster CG7796-RA (CG7796), mRNA.
FBtr0088004	6.32399	7.34626	2.03111	0.133	Drosophila melanogaster Scavenger receptor class C, type II CG8856-RA (Sr-CII), mRNA.
FBtr0076280	6.04742	7.06898	2.03011	0.419	Drosophila melanogaster CG14151-RA (CG14151), mRNA.
FBtr0070855	11.9681	12.9871	2.02656	0.417	Drosophila melanogaster CG17758-RA (CG17758), mRNA.
FBtr0073941	6.6652	7.68386	2.02603	0.157	Drosophila melanogaster CG32595-RA (CG32595), mRNA.
FBtr0083587	10.8377	11.8537	2.02228	0.486	Drosophila melanogaster CG15803-RA (CG15803), mRNA.
FBtr0083309	10.6674	11.6818	2.02011	0.466	Drosophila melanogaster CG14897-RB, transcript variant B (CG14897), mRNA.
FBtr0091758	7.97394	8.98486	2.01518	0.0648	Drosophila melanogaster CG33757-RA (CG33757), mRNA.
FBtr0070876	12.5375	13.548	2.0147	0.532	Drosophila melanogaster CG14446-RA (CG14446), mRNA.
FBtr0071177	10.9784	11.9883	2.0137	0.258	Drosophila melanogaster nicotinic Acetylcholine Receptor alpha 7E CG2302-RA (nAcRalpha-7E), mRNA.
FBtr0075587	5.80605	6.81309	2.00979	0.37	Drosophila melanogaster Ecdysone-induced gene 71Ea CG16931-RA (Eig71Ea), mRNA.
FBtr0085050	12.3069	13.3132	2.00869	0.493	Drosophila melanogaster beat-VII CG14249-RB, transcript variant B (beat-VII), mRNA.
FBtr0082476	9.91564	10.9187	2.00432	0.438	Drosophila melanogaster CG31368-RB, transcript variant B (CG31368), mRNA.
FBtr0076631	9.19459	10.196	2.00195	0.57	Drosophila melanogaster CG32353-RA (CG32353), mRNA.
FBtr0083631	6.60008	7.59596	1.99429	0.573	Drosophila melanogaster CG7691-RA (CG7691), mRNA.
FBtr0100378	9.88047	10.8741	1.99117	0.0462	Drosophila melanogaster couch potato CG31243-RB, transcript variant B (cpo), mRNA.
FBtr0086556	9.97527	10.9638	1.98417	0.407	Drosophila melanogaster CG30127-RA (CG30127), mRNA.
FBtr0085460	10.7437	11.7318	1.98363	0.664	Drosophila melanogaster Kuzbanian-like CG1964-RA (Kul), mRNA.
FBtr0070759	10.4224	11.407	1.97883	0.464	Drosophila melanogaster CG5062-RA (CG5062), mRNA.
FBtr0079456	12.4761	13.4583	1.97552	0.471	Drosophila melanogaster CG6630-RA (CG6630), mRNA.
FBtr0071507	8.86119	9.84134	1.97266	0.321	Drosophila melanogaster CG9807-RA (CG9807), mRNA.
FBtr0076864	7.41084	8.38599	1.96583	0.221	Drosophila melanogaster CG32382-RA (CG32382), mRNA.
FBtr0078869	11.2158	12.1903	1.96496	0.649	Drosophila melanogaster CG31532-PA (CG31532) mRNA, complete cds.
FBtr0079439	7.79083	8.76441	1.96371	0.267	Drosophila melanogaster CG5171-RB, transcript variant B (CG5171), mRNA.
FBtr0075226	9.47391	10.4399	1.95335	0.489	Drosophila melanogaster CG12229-RA (CG12229), mRNA.
FBtr0089081	9.3858	10.3513	1.95273	0.378	Drosophila melanogaster CG11260-RA (CG11260), mRNA.
FBtr0080871	10.783	11.7475	1.95144	0.413	Drosophila melanogaster CG4631-RA (CG4631), mRNA.
FBtr0076575	7.77856	8.73896	1.94586	0.261	Drosophila melanogaster desert CG32025-RA (desert), mRNA.
FBtr0080675	6.77501	7.73532	1.94572	0.0167	Drosophila melanogaster CG3491-RA (CG3491), mRNA.
FBtr0076862	7.91617	8.87636	1.94556	0.599	Drosophila melanogaster CG8541-RA (CG8541), mRNA.
FBtr0088721	8.53366	9.49353	1.94514	0.32	Drosophila melanogaster CG30357-RA (CG30357), mRNA.
FBtr0076928	6.15171	7.11114	1.94454	0.319	Drosophila melanogaster CG8638-RA (CG8638), mRNA.
FBtr0083438	5.67632	6.63433	1.94264	0.451	Drosophila melanogaster CG5860-RA (CG5860), mRNA.
FBtr0073715	6.74104	7.69798	1.94119	0.489	Drosophila melanogaster CG15721-RA (CG15721), mRNA.
FBtr0079882	7.41633	8.37252	1.94017	0.157	Drosophila melanogaster CG31878-PA, isoform A (CG31878) mRNA, complete cds.
FBtr0070264	9.43143	10.3874	1.93986	0.38	Drosophila melanogaster broad CG11491-RE, transcript variant E (br), mRNA.
FBtr0081409	13.1704	14.1234	1.93588	0.206	Drosophila melanogaster CG9320-RA (CG9320), mRNA.
FBtr0084954	7.30449	8.25701	1.93525	0.409	Drosophila melanogaster E(spl) region transcript m CG8328-RA (HLHmdelta), mRNA.
FBtr0072846	11.4092	12.3614	1.93485	0.623	Drosophila melanogaster CG32310-RA (CG32310), mRNA.
FBtr0082408	9.79181	10.7432	1.93381	0.433	Drosophila melanogaster KP78b CG17216-RA (KP78b), mRNA.
FBtr0085873	7.94419	8.89485	1.93275	0.253	Drosophila melanogaster CG2053-RA (CG2053), mRNA.
FBtr0075476	7.08273	8.0331	1.93236	0.666	Drosophila melanogaster CG13049-RA, transcript variant A (CG13049), mRNA.
FBtr0078621	6.03452	6.98453	1.9319	0.0337	Drosophila melanogaster CG15580-RA, transcript variant A (CG15580), mRNA.
FBtr0080477	9.95344	10.9025	1.93059	0.632	Drosophila melanogaster CG15639-RA (CG15639), mRNA.
FBtr0089326	13.2769	14.2189	1.92119	0.379	Drosophila melanogaster CG11538-RA (CG11538), mRNA.
FBtr0086715	9.40467	10.3447	1.91857	0.368	Drosophila melanogaster CG30332-RA (CG30332), mRNA.
FBtr0088827	12.379	13.3181	1.91724	0.136	Drosophila melanogaster CG12769-RA, transcript variant A (CG12769), mRNA.
FBtr0088804	8.44686	9.3847	1.91565	0.39	Drosophila melanogaster CG14756-RA (CG14756), mRNA.
FBtr0073073	10.2393	11.177	1.91538	0.279	Drosophila melanogaster Drosomycin CG10810-RA (Drs), mRNA.
FBtr0076232	7.78716	8.72467	1.91521	0.3	EC:2.3.1.-,acyltransferase activity,fatty acid elongase activity
FBtr0080812	6.57243	7.50887	1.9138	0.571	Drosophila melanogaster CG7653-RA (CG7653), mRNA.
FBtr0080255	6.69481	7.62808	1.9096	0.511	Drosophila melanogaster CG12602-RA (CG12602), mRNA.
FBtr0078142	10.2076	11.1397	1.90808	0.251	Drosophila melanogaster CG17075-RA (CG17075), mRNA.
FBtr0079420	11.3917	12.3208	1.90411	0.419	Drosophila melanogaster CG13783-RA (CG13783), mRNA.
FBtr0074898	7.07851	8.00728	1.90365	0.517	Drosophila melanogaster CG17732-RA (CG17732), mRNA.
FBtr0088323	9.77978	10.7078	1.90269	0.558	Drosophila melanogaster CG12900-RA (CG12900), mRNA.
FBtr0072854	9.87549	10.8001	1.8981	0.381	Drosophila melanogaster CG5691-RA (CG5691), mRNA.
FBtr0079138	8.6129	9.53303	1.89229	0.455	Drosophila melanogaster CG31913-PA (CG31913) mRNA, complete cds.
FBtr0088556	9.5719	10.4907	1.8905	0.469	Drosophila melanogaster CG13954-RA (CG13954), mRNA.
FBtr0082407	10.673	11.5897	1.88788	0.433	Drosophila melanogaster KP78a CG6715-RA (KP78a), mRNA.
FBtr0071621	7.85078	8.76402	1.88326	0.223	Drosophila melanogaster CG30391-RA (CG30391), mRNA.
FBtr0078543	7.85483	8.7657	1.88017	0.521	Drosophila melanogaster CG14455-RA (CG14455), mRNA.
FBtr0080268	9.0444	9.95512	1.87998	0.375	Drosophila melanogaster CG6589-RA (CG6589), mRNA.
FBtr0088668	7.968	8.87625	1.87678	0.435	Drosophila melanogaster CG8181-RA (CG8181), mRNA.
FBtr0070192	9.62418	10.5318	1.87589	0.361	Drosophila melanogaster CG14632-RA, transcript variant A (CG14632), mRNA.
FBtr0077428	6.17598	7.08231	1.87427	0.415	Drosophila melanogaster CG15429-RA (CG15429), mRNA.
FBtr0073753	9.80437	10.709	1.87208	0.0865	Drosophila melanogaster CG4395-RA (CG4395), mRNA.
FBtr0070203	7.33441	8.23798	1.87069	0.535	Drosophila melanogaster CG11381-RA (CG11381), mRNA.
FBtr0075214	6.50252	7.40481	1.86902	0.462	Drosophila melanogaster CG13724-RA (CG13724), mRNA.
FBtr0084615	7.59056	8.49238	1.86842	0.143	Drosophila melanogaster CG13614-RB, transcript variant B (CG13614), mRNA.
FBtr0085814	6.22614	7.127	1.86719	0.162	Drosophila melanogaster CG31204-PA (CG31204) mRNA, complete cds.
FBtr0085328	11.1601	12.0605	1.86666	0.489	Drosophila melanogaster CG14529-RA (CG14529), mRNA.
FBtr0071508	9.2981	10.1984	1.86648	0.195	Drosophila melanogaster CG15295-RA (CG15295), mRNA.
FBtr0078435	8.36156	9.25637	1.85937	0.287	Drosophila melanogaster CG14564-RA (CG14564), mRNA.
FBtr0080636	9.24009	10.1321	1.85578	0.338	Drosophila melanogaster elbow B CG4220-RB, transcript variant B (elB), mRNA.
FBtr0070103	12.1749	13.0662	1.85477	0.366	Drosophila melanogaster CG13375-RA (CG13375), mRNA.
FBtr0073980	9.62816	10.5179	1.85288	0.205	Drosophila melanogaster CG9514-RA (CG9514), mRNA.
FBtr0082724	9.23715	10.1269	1.8528	0.362	Drosophila melanogaster CG14383-RA (CG14383), mRNA.
FBtr0085256	8.85392	9.74251	1.85137	0.508	Drosophila melanogaster CG31054-PA (CG31054) mRNA, complete cds.
FBtr0083895	12.0007	12.8892	1.85117	0.414	Drosophila melanogaster CG17205-RA (CG17205), mRNA.
FBtr0078545	8.8827	9.77084	1.85078	0.517	Drosophila melanogaster CG12377-RA (CG12377), mRNA.
FBtr0071426	6.02029	6.90791	1.85012	0.39	Drosophila melanogaster CG15252-RA (CG15252), mRNA.
FBtr0074217	12.1218	13.0093	1.85001	0.408	Drosophila melanogaster cabeza CG3606-RA, transcript variant A (caz), mRNA.
FBtr0077379	9.41353	10.3008	1.84965	0.274	Drosophila melanogaster CG15633-RA (CG15633), mRNA.
FBtr0091706	13.9621	14.8487	1.84876	0.45	Drosophila melanogaster Muscle-specific protein 300 CG33715-RB, transcript variant B (Msp-300), mRNA.
FBtr0075549	6.5222	7.40869	1.84867	0.613	Drosophila melanogaster Z600 CG17962-RA (Z600), mRNA.
FBtr0086336	10.5932	11.4742	1.84172	0.48	Drosophila melanogaster Toll-7 CG8595-RA (Toll-7), mRNA.
FBtr0088770	9.21968	10.0991	1.83962	0.296	Drosophila melanogaster CG30363-RA (CG30363), mRNA.
FBtr0078529	7.72848	8.60773	1.83942	0.442	Drosophila melanogaster CG32454-RA (CG32454), mRNA.
FBtr0083715	8.67587	9.5536	1.83748	0.554	Drosophila melanogaster CG6026-RA (CG6026), mRNA.
FBtr0073465	11.9173	12.7931	1.83505	0.41	Drosophila melanogaster CG11105-RA, transcript variant A (CG11105), mRNA.
FBtr0081750	10.125	10.9997	1.83366	0.327	Drosophila melanogaster CG14462-RA (CG14462), mRNA.
FBtr0074508	6.87473	7.74665	1.8301	0.47	Drosophila melanogaster CG15373-RA (CG15373), mRNA.
FBtr0083107	7.64959	8.52151	1.8301	0.24	Drosophila melanogaster CG6130-RA (CG6130), mRNA.
FBtr0080158	7.99464	8.86611	1.82953	0.147	Drosophila melanogaster Accessory gland-specific peptide 32CD CG4605-RA (Acp32CD), mRNA.
FBtr0100087	7.35617	8.22622	1.82773	0.694	Drosophila melanogaster CG34032-RA (CG34032), mRNA.
FBtr0072387	12.7705	13.6401	1.82714	0.226	Drosophila melanogaster Na channel protein 60E CG9071-RA, transcript variant A (NaCP60E), mRNA.
FBtr0077661	7.83521	8.70465	1.82695	0.29	Drosophila melanogaster CG15403-RA (CG15403), mRNA.
FBtr0075006	5.84388	6.71105	1.82408	0.108	Drosophila melanogaster pipe CG9614-RA, transcript variant A (pip), mRNA.
FBtr0085872	12.0167	12.8828	1.82274	0.309	Drosophila melanogaster CG31001-PA (CG31001) mRNA, complete cds.
FBtr0084444	6.31542	7.18152	1.82272	0.408	Drosophila melanogaster CG10301-RA (CG10301), mRNA.
FBtr0078877	7.40821	8.2729	1.82095	0.0833	Drosophila melanogaster CG31529-PA (CG31529) mRNA, complete cds.
FBtr0071490	9.00333	9.86787	1.82075	0.398	Drosophila melanogaster Rab9D CG32678-RA (Rab9D), mRNA.
FBtr0077094	12.6052	13.4695	1.82055	0.444	Drosophila melanogaster CG32414-RA (CG32414), mRNA.
FBtr0085969	9.27462	10.1387	1.82013	0.455	Drosophila melanogaster CG14471-RA, transcript variant A (CG14471), mRNA.
FBtr0086470	5.81147	6.67427	1.81856	0.356	Drosophila melanogaster CG15124-RA (CG15124), mRNA.
FBtr0075924	6.84344	7.70547	1.81759	0.57	Drosophila melanogaster CG17666-RB, transcript variant B (CG17666), mRNA.
FBtr0082610	7.47053	8.33203	1.81693	0.479	Drosophila melanogaster Tim17a1 CG10090-RA (Tim17a1), mRNA.
FBtr0072263	11.2222	12.0832	1.81626	0.0465	Drosophila melanogaster nord CG30418-RA (nord), mRNA.
FBtr0076117	7.95009	8.81087	1.81602	0.379	Drosophila melanogaster CG32087-RA (CG32087), mRNA.
FBtr0080958	8.28882	9.14708	1.81286	0.176	Drosophila melanogaster CG31805-PA (CG31805) mRNA, complete cds.
FBtr0088687	8.35274	9.21078	1.81257	0.349	Drosophila melanogaster CG30352-RA (CG30352), mRNA.
FBtr0070246	13.3952	14.2532	1.81257	0.373	Drosophila melanogaster CG3638-RA, transcript variant A (CG3638), mRNA.
FBtr0081360	12.2766	13.1346	1.81252	0.209	Drosophila melanogaster CG31688-RA (CG31688), mRNA.
FBtr0085739	10.0289	10.8863	1.81185	0.193	Drosophila melanogaster CG11318-RA (CG11318), mRNA.
FBtr0078268	13.8484	14.7059	1.81183	0.173	Drosophila melanogaster CG32432-RA (CG32432), mRNA.
FBtr0087327	6.32748	7.18438	1.81114	0.621	Drosophila melanogaster CG12960-RA (CG12960), mRNA.
FBtr0072541	7.09126	7.94814	1.81112	0.111	Drosophila melanogaster CG13405-RA (CG13405), mRNA.
FBtr0080059	9.86073	10.717	1.8103	0.132	Drosophila melanogaster Ribonucleoside diphosphate reductase large subunit CG5371-RA (RnrL), mRNA.
FBtr0074788	11.8376	12.6937	1.81019	0.465	Drosophila melanogaster CG12531-RA (CG12531), mRNA.
FBtr0100072	9.40493	10.2609	1.80997	0.509	Drosophila melanogaster CG34017-RA (CG34017), mRNA.
FBtr0081730	11.4482	12.3036	1.80932	0.552	Drosophila melanogaster CG9727-RA (CG9727), mRNA.
FBtr0080948	9.72804	10.5806	1.80571	0.465	Drosophila melanogaster CG15133-RA (CG15133), mRNA.
FBtr0077597	11.2409	12.0923	1.80423	0.548	Drosophila melanogaster CG3304-RB, transcript variant B (CG3304), mRNA.
FBtr0075163	10.3541	11.204	1.80238	0.275	Drosophila melanogaster CG32189-RA (CG32189), mRNA.
FBtr0091801	8.09195	8.9393	1.79919	0.528	Drosophila melanogaster CG33797-RA (CG33797), mRNA.
FBtr0082206	7.78755	8.63358	1.79755	0.409	Drosophila melanogaster MICAL CG33208-RA, transcript variant A (MICAL), mRNA.
FBtr0078940	8.11443	8.95973	1.79664	0.434	Drosophila melanogaster CG31522-RC, transcript variant C (CG31522), mRNA.
FBtr0074996	8.00472	8.84947	1.79594	0.415	Drosophila melanogaster CG14087-RA (CG14087), mRNA.
FBtr0075900	6.80067	7.64498	1.79541	0.492	Drosophila melanogaster CG10748-RA (CG10748), mRNA.
FBtr0076820	11.9415	12.7854	1.79496	0.563	Drosophila melanogaster CG32377-RA (CG32377), mRNA.
FBtr0084682	11.3307	12.1735	1.79359	0.0175	Drosophila melanogaster nicotinic Acetylcholine Receptor beta 96A CG6798-RA, transcript variant A (nAcRbeta-96A), mRNA.
FBtr0086052	7.33449	8.17594	1.79186	0.311	Drosophila melanogaster Odorant receptor 42a CG17250-RA (Or42a), mRNA.
FBtr0073102	6.58325	7.42452	1.79162	0.0462	Drosophila melanogaster CG33160-PA (CG33160) mRNA, complete cds.
FBtr0075101	6.25505	7.09522	1.79026	0.274	Drosophila melanogaster CG7271-RA (CG7271), mRNA.
FBtr0089844	8.62786	9.46781	1.78999	0.647	Drosophila melanogaster CG33224-PA (CG33224) mRNA, complete cds.
FBtr0100603	6.83335	7.67307	1.78971	0.408	Drosophila melanogaster Menl-2 CG7969-RA, transcript variant A (Menl-2), mRNA.
FBtr0080698	9.02456	9.86428	1.7897	0.48	Drosophila melanogaster CG33310-PA (CG33310) mRNA, complete cds.
FBtr0072518	8.03202	8.87045	1.7881	0.36	Drosophila melanogaster CG32845-PA (CG32845) mRNA, complete cds.
FBtr0080990	7.22368	8.06003	1.78553	0.54	Drosophila melanogaster CG7094-RA (CG7094), mRNA.
FBtr0077287	10.6594	11.4956	1.78534	0.124	Drosophila melanogaster CG12678-RA (CG12678), mRNA.
FBtr0074415	12.4883	13.3245	1.78525	0.42	Drosophila melanogaster CG9086-RA (CG9086), mRNA.
FBtr0071730	7.92806	8.76194	1.78247	0.494	Drosophila melanogaster CG30401-RA, transcript variant A (CG30401), mRNA.
FBtr0084747	8.46963	9.303	1.78185	0.374	Drosophila melanogaster CG31117-PA (CG31117) mRNA, complete cds.
FBtr0082229	9.72306	10.5562	1.78157	0.482	Drosophila melanogaster CG11872-RA (CG11872), mRNA.
FBtr0079941	8.80476	9.63711	1.78059	0.218	Drosophila melanogaster CG12441-RB, transcript variant B (CG12441), mRNA.
FBtr0070524	9.33651	10.1662	1.77732	0.253	Drosophila melanogaster Salivary gland secretion 4 CG12181-RB (Sgs4), mRNA.
FBtr0084247	8.58841	9.41809	1.77729	0.533	Drosophila melanogaster CG33335-PA (CG33335) mRNA, complete cds.
FBtr0088773	9.87739	10.7064	1.77647	0.546	Drosophila melanogaster CG30365-RA (CG30365), mRNA.
FBtr0085228	7.32079	8.14852	1.7749	0.466	Drosophila melanogaster CG5566-RA (CG5566), mRNA.
FBtr0083687	8.04334	8.87054	1.77423	0.114	Drosophila melanogaster CG7709-RA (CG7709), mRNA.
FBtr0074822	7.61822	8.44503	1.77376	0.585	Drosophila melanogaster CG6996-RA (CG6996), mRNA.
FBtr0082936	11.4731	12.2998	1.77364	0.346	Drosophila melanogaster CG31330-RA (CG31330), mRNA.
FBtr0080015	6.4905	7.31707	1.77346	0.0148	Drosophila melanogaster CG31718-PA (CG31718) mRNA, complete cds.
FBtr0091772	6.84081	7.66707	1.77308	0.178	Drosophila melanogaster CG33771-RA (CG33771), mRNA.
FBtr0071142	7.67007	8.49563	1.77221	0.0304	Drosophila melanogaster Nek2 CG17256-RA (Nek2), mRNA.
FBtr0075823	9.56181	10.3873	1.77215	0.37	Drosophila melanogaster CG10089-RC, transcript variant C (CG10089), mRNA.
FBtr0075617	5.6655	6.48856	1.76916	0.474	Drosophila melanogaster CG7804-RA (CG7804), mRNA.
FBtr0079451	7.55833	8.38004	1.7675	0.213	Drosophila melanogaster CG6441-RB, transcript variant B (CG6441), mRNA.
FBtr0077924	7.07352	7.89519	1.76745	0.541	Drosophila melanogaster Cytoplasmic dynein light chain 2 CG5450-RA, transcript variant A (Cdlc2), mRNA.
FBtr0075644	6.1652	6.98627	1.76671	0.462	Drosophila melanogaster CG6888-RA (CG6888), mRNA.
FBtr0071063	6.16626	6.98724	1.7666	0.331	Drosophila melanogaster CG15035-RA (CG15035), mRNA.
FBtr0086821	6.27965	7.09839	1.76387	0.26	Drosophila melanogaster CG30325-RA (CG30325), mRNA.
FBtr0083235	8.29352	9.11188	1.7634	0.019	Drosophila melanogaster CG10185-RA (CG10185), mRNA.
FBtr0085051	11.8582	12.6758	1.76246	0.48	Drosophila melanogaster beat-VII CG14249-RB, transcript variant B (beat-VII), mRNA.
FBtr0076235	8.27875	9.09616	1.76224	0.491	Drosophila melanogaster CG6279-RA (CG6279), mRNA.
FBtr0073537	6.8854	7.70257	1.76195	0.158	Drosophila melanogaster CG2533-RA (CG2533), mRNA.
FBtr0078286	7.02653	7.84286	1.76092	0.4	Drosophila melanogaster CG12984-RA (CG12984), mRNA.
FBtr0099999	10.4	11.2162	1.76079	0.426	Drosophila melanogaster Oct3R CG33959-RA, transcript variant A (Octbeta3R), mRNA.
FBtr0074458	8.67318	9.48812	1.75923	0.149	Drosophila melanogaster CG32559-RA (CG32559), mRNA.
FBtr0077874	8.62583	9.44071	1.75915	0.434	Drosophila melanogaster Odorant receptor 22b CG4231-RA (Or22b), mRNA.
FBtr0085022	12.3771	13.1918	1.75891	0.235	Drosophila melanogaster CG31082-PA (CG31082) mRNA, complete cds.
FBtr0076921	14.5736	15.3861	1.75621	0.375	Drosophila melanogaster CG32389-PA (CG32389) mRNA, complete cds.
FBtr0072322	5.65513	6.46739	1.75596	0.171	Drosophila melanogaster CG3640-RA (CG3640), mRNA.
FBtr0088509	11.3683	12.1802	1.75552	0.583	Drosophila melanogaster CG13952-RA (CG13952), mRNA.
FBtr0076788	7.16899	7.98084	1.75546	0.216	Drosophila melanogaster CG32371-RA (CG32371), mRNA.
FBtr0077918	6.30854	7.11918	1.75399	0.371	Drosophila melanogaster halo CG7428-RA (halo), mRNA.
FBtr0089256	8.81093	9.61927	1.75119	0.371	Drosophila melanogaster CG11023-RA (CG11023), mRNA.
FBtr0080217	10.6943	11.5016	1.74997	0.436	Drosophila melanogaster Ca2+-channel-protein--subunit CG6320-RA, transcript variant A (Ca-beta), mRNA.
FBtr0089271	12.9028	13.7099	1.74978	0.538	Drosophila melanogaster turtle CG15427-RA, transcript variant A (tutl), mRNA.
FBtr0087302	10.0948	10.9004	1.74786	0.697	Drosophila melanogaster slit CG8355-RB, transcript variant B (sli), mRNA.
FBtr0080476	10.6414	11.4448	1.74526	0.647	Drosophila melanogaster CG16970-RA (CG16970), mRNA.
FBtr0075615	6.12255	6.92565	1.74485	0.542	Drosophila melanogaster CG33259-PA (CG33259) mRNA, complete cds.
FBtr0073744	9.30092	10.1037	1.74452	0.614	Drosophila melanogaster CG12714-RB (CG12714), mRNA.
FBtr0078660	10.4395	11.2422	1.74435	0.587	Drosophila melanogaster CG10989-RA (CG10989), mRNA.
FBtr0070786	5.95892	6.76129	1.74396	0.344	Drosophila melanogaster CG17763-RA (CG17763), mRNA.
FBtr0085227	8.15224	8.95231	1.74118	0.452	Drosophila melanogaster CG12426-RA (CG12426), mRNA.
FBtr0079409	7.69923	8.4993	1.74118	0.683	Drosophila melanogaster CG13786-RA (CG13786), mRNA.
FBtr0073110	9.26151	10.0613	1.74081	0.191	Drosophila melanogaster CG14964-RA (CG14964), mRNA.
FBtr0071760	9.01559	9.81514	1.74056	0.0989	Drosophila melanogaster CG30281-RA (CG30281), mRNA.
FBtr0072800	8.27204	9.07117	1.74005	0.592	Drosophila melanogaster CG18171-RA (CG18171), mRNA.
FBtr0081027	5.83346	6.63252	1.73998	0.0726	Drosophila melanogaster CG15149-RA (CG15149), mRNA.
FBtr0082712	8.44773	9.2462	1.73925	0.487	Drosophila melanogaster timeout CG7855-RA (timeout), mRNA.
FBtr0077509	8.83174	9.62942	1.7383	0.55	Drosophila melanogaster CG31773-PA (CG31773) mRNA, complete cds.
FBtr0070394	6.05174	6.84909	1.7379	0.11	Drosophila melanogaster CG14052-RA (CG14052), mRNA.
FBtr0085821	10.7486	11.5452	1.73705	0.622	Drosophila melanogaster kek6 CG1804-RA (kek6), mRNA.
FBtr0076704	12.4478	13.2444	1.73697	0.473	Drosophila melanogaster CG33274-PA (CG33274) mRNA, complete cds.
FBtr0076345	10.5037	11.3	1.73667	0.639	Drosophila melanogaster CG14163-RA (CG14163), mRNA.
FBtr0083532	10.2657	11.0619	1.73653	0.394	Drosophila melanogaster CG7431-RA (CG7431), mRNA.
FBtr0076527	9.51024	10.3058	1.73574	0.513	Drosophila melanogaster Tequila CG4821-RB, transcript variant B (Tequila), mRNA.
FBtr0074843	5.91618	6.71133	1.73526	0.373	Drosophila melanogaster CG6663-RA (CG6663), mRNA.
FBtr0081669	6.07882	6.87231	1.73327	0.366	Drosophila melanogaster CG1162-RA (CG1162), mRNA.
FBtr0088908	12.4282	13.2209	1.73228	0.542	Drosophila melanogaster Corin CG2105-RA, transcript variant A (Corin), mRNA.
FBtr0087365	8.74492	9.53688	1.73142	0.514	Drosophila melanogaster CG30081-RA (CG30081), mRNA.
FBtr0077997	7.91933	8.70939	1.72915	0.0666	Drosophila melanogaster CG4375-RA (CG4375), mRNA.
FBtr0080828	9.23082	10.0196	1.72757	0.259	Drosophila melanogaster Cyp303a1 CG4163-RA (Cyp303a1), mRNA.
FBtr0086467	8.8246	9.61308	1.72726	0.445	Drosophila melanogaster CG16716-RB, transcript variant B (CG16716), mRNA.
FBtr0075905	6.60897	7.39715	1.72689	0.499	Drosophila melanogaster CG32117-RA (CG32117), mRNA.
FBtr0070120	10.9161	11.7042	1.72682	0.486	Drosophila melanogaster suppressor of sable CG6222-RA (su(s)), mRNA.
FBtr0077533	7.30128	8.08866	1.72594	0.556	Drosophila melanogaster CG2808-RB, transcript variant B (CG2808), mRNA.
FBtr0087160	6.09357	6.88064	1.72557	0.0426	Drosophila melanogaster CG7848-RA (CG7848), mRNA.
FBtr0099996	9.25782	10.0433	1.72368	0.487	Drosophila melanogaster Oct3R CG33959-RA, transcript variant A (Octbeta3R), mRNA.
FBtr0091496	6.61922	7.4045	1.72343	0.0384	Drosophila melanogaster Acp53C14c CG33530-PA (Acp53C14c) mRNA, complete cds.
FBtr0082300	6.74104	7.52532	1.72223	0.165	Drosophila melanogaster CG14693-RB, transcript variant B (CG14693), mRNA.
FBtr0073873	9.6276	10.4116	1.72194	0.792	Drosophila melanogaster CG33236-PA (Ste:CG33236) mRNA, complete cds.
FBtr0070423	11.3923	12.1763	1.72192	0.27	Drosophila melanogaster CG18031-RA (CG18031), mRNA.
FBtr0078502	9.31716	10.101	1.72169	0.565	Drosophila melanogaster CG14460-RA (CG14460), mRNA.
FBtr0087396	11.4219	12.2056	1.72159	0.46	Drosophila melanogaster CG30078-RB, transcript variant B (CG30078), mRNA.
FBtr0085946	7.85071	8.63415	1.72123	0.744	Drosophila melanogaster CG31703-PA (CG31703) mRNA, complete cds.
FBtr0070901	12.3052	13.0881	1.72062	0.648	Drosophila melanogaster CG15894-RA (CG15894), mRNA.
FBtr0087287	11.6124	12.3951	1.72038	0.267	Drosophila melanogaster tungus CG8253-RA (tun), mRNA.
FBtr0084181	6.64342	7.4259	1.72008	0.533	Drosophila melanogaster CG13407-RA (CG13407), mRNA.
FBtr0071721	8.71547	9.49775	1.71985	0.624	Drosophila melanogaster Fish-lips CG4054-RA (Fili), mRNA.
FBtr0079853	6.90225	7.68382	1.71899	0.018	Drosophila melanogaster CG31882-PA (CG31882) mRNA, complete cds.
FBtr0089041	7.97872	8.75995	1.7186	0.0408	Drosophila melanogaster Serine protease inhibitor 43Aa CG12172-RA (Spn43Aa), mRNA.
FBtr0070433	11.5415	12.3216	1.71733	0.631	Drosophila melanogaster polyhomeotic distal CG3895-RA (ph-d), mRNA.
FBtr0070284	11.0684	11.8484	1.71716	0.517	Drosophila melanogaster CG14796-RA (CG14796), mRNA.
FBtr0080810	6.83561	7.61534	1.71681	0.435	Drosophila melanogaster CG31823-PA (CG31823) mRNA, complete cds.
FBtr0076293	6.5605	7.33997	1.7165	0.419	Drosophila melanogaster CG32058-RA (CG32058), mRNA.
FBtr0073384	11.8613	12.6406	1.71637	0.616	Drosophila melanogaster CG15207-RA (CG15207), mRNA.
FBtr0072764	9.38112	10.1602	1.71598	0.0585	Drosophila melanogaster CG12011-RA (CG12011), mRNA.
FBtr0087021	9.04091	9.81989	1.71592	0.351	Drosophila melanogaster CG5267-RA (CG5267), mRNA.
FBtr0083859	11.4993	12.2782	1.71588	0.582	Drosophila melanogaster CG4562-RA (CG4562), mRNA.
FBtr0080687	8.05063	8.82954	1.71584	0.162	Drosophila melanogaster CG18420-PA (CG18420) mRNA, complete cds.
FBtr0083284	6.2819	7.05954	1.71432	0.337	Drosophila melanogaster CG31279-PA (CG31279) mRNA, complete cds.
FBtr0079404	6.35642	7.13213	1.71203	0.361	Drosophila melanogaster CG11289-RA (CG11289), mRNA.
FBtr0087554	6.25768	7.03296	1.71152	0.178	Drosophila melanogaster Odorant-binding protein 50d CG30074-RA (Obp50d), mRNA.
FBtr0084920	5.92008	6.69528	1.71143	0.566	Drosophila melanogaster CG4956-RA (CG4956), mRNA.
FBtr0081852	11.7201	12.494	1.71	0.135	Drosophila melanogaster CG11718-RA (CG11718), mRNA.
FBtr0076222	8.91471	9.68748	1.70854	0.504	Drosophila melanogaster CG32074-RA (CG32074), mRNA.
FBtr0100219	13.3209	14.0935	1.70832	0.588	Drosophila melanogaster CG7971-RA, transcript variant A (CG7971), mRNA.
FBtr0085765	9.6811	10.4534	1.70794	0.632	Drosophila melanogaster CG11339-RA (CG11339), mRNA.
FBtr0086466	7.36122	8.13325	1.70767	0.596	Drosophila melanogaster CG15122-RA (CG15122), mRNA.
FBtr0082125	11.671	12.443	1.70766	0.64	Drosophila melanogaster CG16779-RA (CG16779), mRNA.
FBtr0077239	6.68248	7.45389	1.70693	0.109	Drosophila melanogaster NPC1b CG12092-RA (NPC1b), mRNA.
FBtr0084330	6.59534	7.36639	1.70652	0.296	Drosophila melanogaster CG4907-RA (CG4907), mRNA.
FBtr0075689	7.96905	8.74	1.70639	0.351	Drosophila melanogaster CG13473-RA (CG13473), mRNA.
FBtr0073010	5.97235	6.74293	1.70596	0.0278	Drosophila melanogaster CG9970-RA (CG9970), mRNA.
FBtr0083530	8.34371	9.11373	1.7053	0.522	Drosophila melanogaster CG14318-RA (CG14318), mRNA.
FBtr0079153	6.87061	7.63985	1.70438	0.0437	Drosophila melanogaster CG14000-RA (CG14000), mRNA.
FBtr0088220	8.27908	9.04814	1.70416	0.327	Drosophila melanogaster methuselah-like 13 CG30018-RC (mthl13), mRNA.
FBtr0083864	5.90363	6.67251	1.70394	0.337	Drosophila melanogaster CG10887-RA (CG10887), mRNA.
FBtr0100060	6.61013	7.37887	1.70378	0.246	Drosophila melanogaster CG34005-RA (CG34005), mRNA.
FBtr0079141	12.1757	12.9427	1.70174	0.34	Drosophila melanogaster CG14004-RA (CG14004), mRNA.
FBtr0083431	5.74898	6.51588	1.70161	0.145	Drosophila melanogaster CG31257-PA (CG31257) mRNA, complete cds.
FBtr0083437	7.33932	8.10606	1.70142	0.631	Drosophila melanogaster CG17283-RA (CG17283), mRNA.
FBtr0078148	9.18312	9.94965	1.70118	0.729	Drosophila melanogaster CG11620-RA (CG11620), mRNA.
FBtr0086598	9.97473	10.74	1.69968	0.503	Drosophila melanogaster CG30126-RA (CG30126), mRNA.
FBtr0086104	11.1786	11.9421	1.69755	0.436	Drosophila melanogaster jing CG9403-RD, transcript variant D (jing), mRNA.
FBtr0084620	6.28635	7.04904	1.69666	0.0188	Drosophila melanogaster CG5768-RA (CG5768), mRNA.
FBtr0072509	11.8808	12.6433	1.6965	0.658	Drosophila melanogaster CG13882-RA (CG13882), mRNA.
FBtr0070868	11.6321	12.3945	1.69628	0.464	Drosophila melanogaster CG5937-RA (CG5937), mRNA.
FBtr0071701	11.219	11.98	1.69467	0.333	Drosophila melanogaster CG10496-RA (CG10496), mRNA.
FBtr0088771	9.18645	9.94711	1.69427	0.545	Drosophila melanogaster CG30366-RA (CG30366), mRNA.
FBtr0080752	12.3224	13.083	1.69425	0.578	Drosophila melanogaster kekkon-3 CG4192-RA (kek3), mRNA.
FBtr0080753	6.74684	7.50673	1.69337	0.4	Drosophila melanogaster CG11865-RA (CG11865), mRNA.
FBtr0091947	10.6041	11.3632	1.69246	0.512	Drosophila melanogaster CG33937-RA, transcript variant A (CG33937), mRNA.
FBtr0088968	7.99022	8.74926	1.69237	0.621	Drosophila melanogaster CG11112-RA, transcript variant A (CG11112), mRNA.
FBtr0078631	11.4869	12.2458	1.69213	0.449	Drosophila melanogaster CG10979-RA (CG10979), mRNA.
FBtr0080869	11.664	12.4228	1.692	0.374	Drosophila melanogaster CG13260-RA (CG13260), mRNA.
FBtr0079520	12.6454	13.4039	1.69162	0.329	Drosophila melanogaster CG13792-RA (CG13792), mRNA.
FBtr0081381	9.5404	10.2971	1.68965	0.218	Drosophila melanogaster CG15475-RA (CG15475), mRNA.
FBtr0099998	10.4233	11.1798	1.6894	0.513	Drosophila melanogaster Oct3R CG33959-RA, transcript variant A (Octbeta3R), mRNA.
FBtr0080914	8.72494	9.48074	1.68856	0.453	Drosophila melanogaster CG13272-RA (CG13272), mRNA.
FBtr0071695	10.7683	11.5239	1.6883	0.486	Drosophila melanogaster CG30287-RA (CG30287), mRNA.
FBtr0080715	6.78203	7.5376	1.68829	0.681	Drosophila melanogaster CG3994-RB, transcript variant B (CG3994), mRNA.
FBtr0084353	10.5316	11.2867	1.68784	0.18	Drosophila melanogaster CG6738-RA (CG6738), mRNA.
FBtr0078483	9.99959	10.7523	1.68496	0.375	Drosophila melanogaster CG15374-RA (CG15374), mRNA.
FBtr0089684	10.8247	11.5774	1.68489	0.417	Drosophila melanogaster Collapsin Response Mediator Protein CG1411-RA, transcript variant A (CRMP), mRNA.
FBtr0081595	10.5396	11.292	1.68465	0.555	Drosophila melanogaster CG32467-PA (CG32467) mRNA, complete cds.
FBtr0072052	5.73103	6.48259	1.68361	0.209	Drosophila melanogaster CG3162-RA (CG3162), mRNA.
FBtr0077489	11.7089	12.4602	1.68335	0.337	Drosophila melanogaster CG31772-RA (CG31772), mRNA.
FBtr0078819	10.5848	11.3356	1.68275	0.487	Drosophila melanogaster CG31538-PA (CG31538) mRNA, complete cds.
FBtr0080961	11.3007	12.0513	1.68253	0.353	Drosophila melanogaster beat-IIIa CG12621-RA (beat-IIIa), mRNA.
FBtr0075709	6.70924	7.45985	1.6825	0.0692	Drosophila melanogaster CG13471-RA (CG13471), mRNA.
FBtr0070544	8.49734	9.24774	1.68226	0.166	Drosophila melanogaster CG32794-RA (CG32794), mRNA.
FBtr0071364	11.0701	11.8204	1.68222	0.664	Drosophila melanogaster CG3003-RB (CG3003), mRNA.
FBtr0079769	6.67146	7.42174	1.68212	0.673	Drosophila melanogaster CG31609-PA (CG31609) mRNA, complete cds.
FBtr0075443	6.97133	7.72128	1.68173	0.0435	Drosophila melanogaster CG13075-RA (CG13075), mRNA.
FBtr0082906	6.3368	7.08666	1.68163	0.392	Drosophila melanogaster CG9722-RA (CG9722), mRNA.
FBtr0077827	8.61822	9.36776	1.68126	0.392	Drosophila melanogaster CG12674-RA (CG12674), mRNA.
FBtr0076955	11.5842	12.3332	1.68055	0.493	Drosophila melanogaster CG32394-PA (CG32394) mRNA, complete cds.
FBtr0078685	10.6534	11.4022	1.68039	0.607	Drosophila melanogaster CG31550-RA, transcript variant A (CG31550), mRNA.
FBtr0081705	8.54426	9.29187	1.67901	0.438	Drosophila melanogaster CG1137-RA (CG1137), mRNA.
FBtr0087015	8.97233	9.71942	1.67841	0.369	Drosophila melanogaster CG30459-RA (CG30459), mRNA.
FBtr0083310	10.2827	11.0285	1.6769	0.659	Drosophila melanogaster CG14897-RB, transcript variant B (CG14897), mRNA.
FBtr0074379	7.63542	8.38019	1.67571	0.468	Drosophila melanogaster CG12433-RA (CG12433), mRNA.
FBtr0079462	6.65568	7.39914	1.67419	0.34	Drosophila melanogaster Gustatory receptor 28b CG13788-RB, transcript variant B (Gr28b), mRNA.
FBtr0087209	12.8046	13.548	1.67409	0.435	Drosophila melanogaster SP2353 CG8403-RA (SP2353), mRNA.
FBtr0084350	9.47249	10.2148	1.67289	0.566	Drosophila melanogaster CG17110-RA (CG17110), mRNA.
FBtr0074866	6.71442	7.45645	1.67253	0.0806	Drosophila melanogaster CG7348-RA (CG7348), mRNA.
FBtr0084430	12.1833	12.9252	1.6723	0.458	Drosophila melanogaster CG4393-RA (CG4393), mRNA.
FBtr0084876	5.89762	6.6372	1.6697	0.119	Drosophila melanogaster CG13661-RA (CG13661), mRNA.
FBtr0074906	12.6123	13.3511	1.6687	0.5	Drosophila melanogaster fat2 CG7749-RB, transcript variant B (fat2), mRNA.
FBtr0089918	12.4363	13.1749	1.6686	0.397	Drosophila melanogaster CG6946-RC, transcript variant C (CG6946), mRNA.
FBtr0072725	6.80978	7.54636	1.66622	0.401	Drosophila melanogaster CG9184-RB, transcript variant B (CG9184), mRNA.
FBtr0071492	7.70456	8.44095	1.66601	0.229	Drosophila melanogaster CG2111-RA (CG2111), mRNA.
FBtr0087598	13.071	13.8074	1.66596	0.537	Drosophila melanogaster mastermind CG8118-RB, transcript variant B (mam), mRNA.
FBtr0071765	8.82289	9.55888	1.66554	0.568	Drosophila melanogaster CG11269-RA (CG11269), mRNA.
FBtr0076306	6.7426	7.47756	1.66435	0.455	Drosophila melanogaster ectodermal CG6611-RC, transcript variant C (ect), mRNA.
FBtr0084352	9.8145	10.5489	1.66374	0.103	Drosophila melanogaster CG6733-RA (CG6733), mRNA.
FBtr0082449	10.7047	11.4368	1.66108	0.291	Drosophila melanogaster CG32852-PA (CG32852) mRNA, complete cds.
FBtr0087552	6.50577	7.23789	1.66108	0.603	Drosophila melanogaster Odorant-binding protein 50b CG30073-RA (Obp50b), mRNA.
FBtr0073371	9.80987	10.5416	1.66067	0.255	Drosophila melanogaster CG32233-RA (CG32233), mRNA.
FBtr0080747	13.8084	14.5402	1.66065	0.235	Drosophila melanogaster guftagu CG11861-RC, transcript variant C (gft), mRNA.
FBtr0083500	6.21696	6.94803	1.65987	0.418	Drosophila melanogaster CG14324-RA (CG14324), mRNA.
FBtr0070580	13.0075	13.7378	1.65905	0.498	Drosophila melanogaster Mnt CG13316-RB, transcript variant B (Mnt), mRNA.
FBtr0071586	9.76821	10.4977	1.65803	0.261	Drosophila melanogaster CG15660-RA (CG15660), mRNA.
FBtr0080529	6.98002	7.70903	1.6575	0.213	Drosophila melanogaster CG7311-RB, transcript variant B (CG7311), mRNA.
FBtr0073045	12.0921	12.8196	1.65582	0.413	Drosophila melanogaster CG11505-RA, transcript variant A (CG11505), mRNA.
FBtr0075574	6.18277	6.91	1.65546	0.558	Drosophila melanogaster Eig71Ei CG7327-RA (Eig71Ei), mRNA.
FBtr0078347	9.02186	9.74841	1.65468	0.461	Drosophila melanogaster CG33288-PB (CG33288) mRNA, complete cds.
FBtr0081144	13.3971	14.1235	1.65443	0.44	Drosophila melanogaster CG10473-RB, transcript variant B (CG10473), mRNA.
FBtr0083797	7.63288	8.35893	1.65411	0.639	Drosophila melanogaster CG11659-RA (CG11659), mRNA.
FBtr0082585	12.6105	13.3362	1.65372	0.0924	Drosophila melanogaster CG5196-RA, transcript variant A (CG5196), mRNA.
FBtr0084048	6.26462	6.98985	1.65317	0.0295	Drosophila melanogaster CG10827-RA (CG10827), mRNA.
FBtr0081511	9.48095	10.2051	1.65191	0.476	Drosophila melanogaster Gustatory receptor 39a CG31622-RA, transcript variant A (Gr39a), mRNA.
FBtr0076311	8.18374	8.90731	1.65126	0.231	Drosophila melanogaster CG6628-RA (CG6628), mRNA.
FBtr0080781	6.32302	7.04616	1.65077	0.358	Drosophila melanogaster Odorant receptor 35a CG17868-RB (Or35a), mRNA.
FBtr0086642	8.01983	8.74257	1.65032	0.319	Drosophila melanogaster CG17821-RA (CG17821), mRNA.
FBtr0085950	5.75332	6.47514	1.64925	0.299	Drosophila melanogaster CG11629-RA (CG11629), mRNA.
FBtr0073047	12.2393	12.9598	1.64771	0.507	Drosophila melanogaster CG11505-RA, transcript variant A (CG11505), mRNA.
FBtr0080517	8.53662	9.25671	1.64728	0.156	Drosophila melanogaster CG16954-RB, transcript variant B (CG16954), mRNA.
FBtr0078594	6.25733	6.97642	1.64614	0.395	Drosophila melanogaster Osiris 3 CG1150-RA (Osi3), mRNA.
FBtr0082645	5.92487	6.64373	1.64588	0.201	Drosophila melanogaster CG11598-RA (CG11598), mRNA.
FBtr0070732	6.0365	6.75527	1.64578	0.327	Drosophila melanogaster CG2861-RA, transcript variant A (CG2861), mRNA.
FBtr0080340	7.48773	8.20606	1.64527	0.558	Drosophila melanogaster CG31860-PA (CG31860) mRNA, complete cds.
FBtr0085909	7.23977	7.95715	1.64419	0.597	Drosophila melanogaster CG11630-RA (CG11630), mRNA.
FBtr0072358	11.5657	12.2824	1.64339	0.672	Drosophila melanogaster CG30166-RA (CG30166), mRNA.
FBtr0088544	12.6459	13.3626	1.64336	0.678	Drosophila melanogaster CG1874-RA (CG1874), mRNA.
FBtr0075007	6.68902	7.40562	1.6433	0.497	Drosophila melanogaster pipe CG9614-RA, transcript variant A (pip), mRNA.
FBtr0082146	11.1509	11.867	1.64274	0.318	Drosophila melanogaster CG12802-RA (CG12802), mRNA.
FBtr0080674	5.97588	6.69163	1.64234	0.556	Drosophila melanogaster CG33309-PA, isoform A (CG33309) mRNA, complete cds.
FBtr0082584	11.7641	12.4797	1.64217	0.151	Drosophila melanogaster CG5196-RA, transcript variant A (CG5196), mRNA.
FBtr0071082	5.77515	6.49027	1.64162	0.395	Drosophila melanogaster CG32720-RA (CG32720), mRNA.
FBtr0071835	9.50478	10.2197	1.6414	0.0626	Drosophila melanogaster CG6018-RA (CG6018), mRNA.
FBtr0079402	13.1191	13.8334	1.64066	0.482	Drosophila melanogaster Menin 1 CG13778-RB, transcript variant B (Mnn1), mRNA.
FBtr0073009	9.66429	10.378	1.64005	0.395	Drosophila melanogaster CG32846-PA (CG32846) mRNA, complete cds.
FBtr0088318	7.11832	7.83054	1.63832	0.313	Drosophila melanogaster CG33475-PA (CG33475) mRNA, complete cds.
FBtr0072962	8.29887	9.01068	1.63785	0.452	Drosophila melanogaster CG32295-RA (CG32295), mRNA.
FBtr0073006	5.80197	6.51326	1.63727	0.2	Drosophila melanogaster always early CG2075-RA (aly), mRNA.
FBtr0085668	5.95578	6.66689	1.63707	0.535	Drosophila melanogaster CG31016-PA (CG31016) mRNA, complete cds.
FBtr0079815	10.0541	10.7649	1.63676	0.584	Drosophila melanogaster CG13111-RA (CG13111), mRNA.
FBtr0076730	7.93698	8.64766	1.63657	0.603	Drosophila melanogaster CG13675-RA (CG13675), mRNA.
FBtr0085230	7.18801	7.89758	1.63532	0.52	Drosophila melanogaster CG5572-RA (CG5572), mRNA.
FBtr0073347	9.08707	9.79662	1.63528	0.456	Drosophila melanogaster CG13711-RA (CG13711), mRNA.
FBtr0081057	10.7613	11.4707	1.63511	0.679	Drosophila melanogaster CG31786-RA (CG31786), mRNA.
FBtr0089016	12.402	13.1113	1.63494	0.339	Drosophila melanogaster Down syndrome cell adhesion molecule CG17800-RD, transcript variant D (Dscam), mRNA.
FBtr0072618	13.818	14.5271	1.63485	0.269	Drosophila melanogaster CG13908-RA (CG13908), mRNA.
FBtr0075180	11.2759	11.9847	1.63441	0.295	Drosophila melanogaster CG32184-RA (CG32184), mRNA.
FBtr0081295	9.08971	9.79815	1.63403	0.383	Drosophila melanogaster CG13958-RA (CG13958), mRNA.
FBtr0079144	12.812	13.5202	1.63379	0.465	Drosophila melanogaster blue cheese CG14001-RA (bchs), mRNA.
FBtr0070033	12.0432	12.751	1.63327	0.623	Drosophila melanogaster Dopamine 2-like receptor CG33517-RE, transcript variant E (D2R), mRNA.
FBtr0087435	9.38898	10.0961	1.63254	0.235	Drosophila melanogaster CG12865-RA (CG12865), mRNA.
FBtr0081848	11.5502	12.2571	1.63229	0.581	Drosophila melanogaster CG31369-RA (CG31369), mRNA.
FBtr0079778	6.37387	7.08043	1.63191	0.497	Drosophila melanogaster CG9582-RA (CG9582), mRNA.
FBtr0076801	7.57574	8.2817	1.63123	0.687	Drosophila melanogaster CG14838-RA (CG14838), mRNA.
FBtr0085214	12.6661	13.3716	1.6307	0.475	Drosophila melanogaster CG18437-RA (CG18437), mRNA.
FBtr0076584	10.1892	10.8944	1.63038	0.589	Drosophila melanogaster CG32026-RA (CG32026), mRNA.
FBtr0081591	6.25954	6.9647	1.63033	0.508	Drosophila melanogaster CG10029-RA (CG10029), mRNA.
FBtr0081751	11.2844	11.9891	1.62984	0.502	Drosophila melanogaster CG31187-RA (CG31187), mRNA.
FBtr0091457	10.5999	11.3026	1.62752	0.623	Drosophila melanogaster CG33515-PA (CG33515) mRNA, complete cds.
FBtr0083639	9.74707	10.4495	1.62727	0.488	Drosophila melanogaster CG14304-RA (CG14304), mRNA.
FBtr0082822	11.9879	12.69	1.62688	0.552	Drosophila melanogaster CG14366-RA (CG14366), mRNA.
FBtr0075383	7.91854	8.62059	1.62681	0.487	Drosophila melanogaster CG12255-RA (CG12255), mRNA.
FBtr0084158	6.37143	7.07344	1.62677	0.0618	Drosophila melanogaster Gustatory receptor 93d CG31335-RA (Gr93d), mRNA.
FBtr0085770	6.89202	7.59398	1.62671	0.288	Drosophila melanogaster CG15564-RA (CG15564), mRNA.
FBtr0088317	11.4972	12.1982	1.62567	0.271	Drosophila melanogaster CG12897-RA (CG12897), mRNA.
FBtr0083824	8.41356	9.11459	1.62566	0.267	Drosophila melanogaster CG31213-RA (CG31213), mRNA.
FBtr0077800	6.36079	7.06161	1.62544	0.454	Drosophila melanogaster robl22E CG10838-RA (robl22E), mRNA.
FBtr0071265	10.4876	11.1877	1.62465	0.549	Drosophila melanogaster CG12661-RA (CG12661), mRNA.
FBtr0075134	6.06911	6.76855	1.62387	0.122	Drosophila melanogaster CG13699-RA (CG13699), mRNA.
FBtr0086159	10.0806	10.7791	1.62274	0.558	Drosophila melanogaster CG18584-RA (CG18584), mRNA.
FBtr0081366	7.4032	8.10151	1.6226	0.422	Drosophila melanogaster CG15130-RA (CG15130), mRNA.
FBtr0079940	9.08818	9.78567	1.62168	0.448	Drosophila melanogaster CG13129-RA (CG13129), mRNA.
FBtr0083942	10.0111	10.708	1.62098	0.176	Drosophila melanogaster CG15923-RA (CG15923), mRNA.
FBtr0073699	10.4147	11.111	1.62028	0.262	Drosophila melanogaster CG4661-RA (CG4661), mRNA.
FBtr0073013	9.18509	9.88108	1.61999	0.496	Drosophila melanogaster CG14952-RA (CG14952), mRNA.
FBtr0072298	10.9047	11.6006	1.6199	0.505	Drosophila melanogaster CG13579-RA (CG13579), mRNA.
FBtr0074413	10.5971	11.2921	1.61884	0.666	Drosophila melanogaster CG9059-RB, transcript variant B (CG9059), mRNA.
FBtr0077254	9.38438	10.0793	1.61883	0.655	Drosophila melanogaster CG32516-RA (CG32516), mRNA.
FBtr0073704	11.2691	11.9633	1.61794	0.509	Drosophila melanogaster CG12717-RA (CG12717), mRNA.
FBtr0079757	7.7717	8.4657	1.61775	0.704	Drosophila melanogaster CG32985-PA (CG32985) mRNA, complete cds.
FBtr0083024	6.62342	7.31664	1.61688	0.66	Drosophila melanogaster Ribosomal protein L10Aa CG3843-RA (RpL10Aa), mRNA.
FBtr0080283	9.62109	10.314	1.61657	0.441	Drosophila melanogaster CG17745-RA (CG17745), mRNA.
FBtr0079473	6.51441	7.20714	1.61634	0.0882	Drosophila melanogaster Myo28B1 CG6976-RA, transcript variant A (Myo28B1), mRNA.
FBtr0085006	6.84705	7.5395	1.61602	0.488	Drosophila melanogaster CG5432-RA (CG5432), mRNA.
FBtr0080132	9.8593	10.5507	1.61481	0.384	Drosophila melanogaster CG7363-RA (CG7363), mRNA.
FBtr0079942	7.31468	8.00493	1.61356	0.143	Drosophila melanogaster CG12441-RB, transcript variant B (CG12441), mRNA.
FBtr0070812	11.0388	11.7284	1.61292	0.625	Drosophila melanogaster CG4064-RA (CG4064), mRNA.
FBtr0086690	11.7065	12.3961	1.61283	0.145	Drosophila melanogaster CG5174-RB, transcript variant B (CG5174), mRNA.
FBtr0087676	10.4189	11.1081	1.61241	0.0366	Drosophila melanogaster CG13333-RA (CG13333), mRNA.
FBtr0071901	12.4113	13.0992	1.61097	0.523	Drosophila melanogaster PIP5K59B CG3682-RB, transcript variant B (PIP5K59B), mRNA.
FBtr0071873	5.9479	6.6348	1.60982	0.475	Drosophila melanogaster CG30275-RA, transcript variant A (CG30275), mRNA.
FBtr0078934	11.8681	12.5546	1.60934	0.532	Drosophila melanogaster CG9783-RA (CG9783), mRNA.
FBtr0083234	8.82452	9.51024	1.60851	0.623	Drosophila melanogaster CG32855-PA (CG32855) mRNA, complete cds.
FBtr0081872	7.4753	8.16092	1.60839	0.17	Drosophila melanogaster Odorant receptor 85d CG11742-RA (Or85d), mRNA.
FBtr0086240	8.38825	9.07226	1.6066	0.538	Drosophila melanogaster CG13442-RA (CG13442), mRNA.
FBtr0100019	11.4308	12.1147	1.60648	0.375	amine receptor activity
FBtr0070163	8.66863	9.35193	1.60581	0.149	Drosophila melanogaster CG11664-RA (CG11664), mRNA.
FBtr0083871	11.6694	12.3527	1.60575	0.7	Drosophila melanogaster CG5060-RA (CG5060), mRNA.
FBtr0074538	9.0824	9.76474	1.60474	0.0411	Drosophila melanogaster CG15911-RA (CG15911), mRNA.
FBtr0089769	11.734	12.4152	1.60347	0.468	Drosophila melanogaster tincar CG31247-RB, transcript variant B (tinc), mRNA.
FBtr0075175	11.9456	12.6267	1.60337	0.387	Drosophila melanogaster CG7564-RA (CG7564), mRNA.
FBtr0078726	8.23751	8.9186	1.60335	0.189	Drosophila melanogaster CG2104-RA (CG2104), mRNA.
FBtr0077151	8.63342	9.31441	1.60324	0.103	Drosophila melanogaster CG32422-RA (CG32422), mRNA.
FBtr0082633	8.02442	8.70522	1.60303	0.0554	Drosophila melanogaster CG5509-RA (CG5509), mRNA.
FBtr0071505	9.00413	9.68486	1.60295	0.386	Drosophila melanogaster CG32673-RA (CG32673), mRNA.
FBtr0086595	8.36589	9.04637	1.60267	0.0513	Drosophila melanogaster CG30125-RA (CG30125), mRNA.
FBtr0085685	6.65179	7.3314	1.60171	0.522	Drosophila melanogaster prolyl-4-hydroxylase-alpha NE2 CG9720-RA (PH4alphaNE2), mRNA.
FBtr0085184	5.70638	6.3853	1.60095	0.395	Drosophila melanogaster Gustatory receptor 98a CG13976-RA (Gr98a), mRNA.
FBtr0080814	6.42701	7.10412	1.59894	0.569	Drosophila melanogaster CG18518-RA (CG18518), mRNA.
FBtr0078306	9.81537	10.4922	1.59866	0.462	Drosophila melanogaster Ecdysone-induced protein 78C CG18023-RA, transcript variant A (Eip78C), mRNA.
FBtr0071401	12.3075	12.9837	1.59786	0.451	Drosophila melanogaster CG15321-RA (CG15321), mRNA.
FBtr0074025	6.30691	6.98304	1.59785	0.0313	Drosophila melanogaster CG32588-RA (CG32588), mRNA.
FBtr0089285	11.928	12.6037	1.59731	0.594	Drosophila melanogaster sprint CG33175-RA, transcript variant A (spri), mRNA.
FBtr0077944	6.82492	7.5004	1.59713	0.0951	Drosophila melanogaster CG5565-RA (CG5565), mRNA.
FBtr0086967	10.5645	11.2395	1.59665	0.615	Drosophila melanogaster Apaf-1-related-killer CG6829-RA, transcript variant A (Ark), mRNA.
FBtr0078735	9.5824	10.2569	1.59605	0.393	Drosophila melanogaster CG31545-PA (CG31545) mRNA, complete cds.
FBtr0072296	5.74315	6.41755	1.59593	0.242	Drosophila melanogaster CG3494-RA, transcript variant A (CG3494), mRNA.
FBtr0079814	10.9411	11.6151	1.5955	0.576	Drosophila melanogaster CG4450-RA (CG4450), mRNA.
FBtr0081359	13.2256	13.8989	1.59473	0.0378	Drosophila melanogaster CG11019-RA (CG11019), mRNA.
FBtr0087464	6.48101	7.15411	1.59449	0.0606	Drosophila melanogaster CG10202-RA (CG10202), mRNA.
FBtr0073837	10.9587	11.6305	1.59307	0.227	Drosophila melanogaster CG10993-RA (CG10993), mRNA.
FBtr0079621	11.2475	11.9193	1.59302	0.502	Drosophila melanogaster CG8086-RC, transcript variant C (CG8086), mRNA.
FBtr0087917	7.40831	8.08001	1.59295	0.511	Drosophila melanogaster CG8502-RC, transcript variant C (CG8502), mRNA.
FBtr0083874	6.49191	7.16353	1.59286	0.0824	Drosophila melanogaster CG17199-RA (CG17199), mRNA.
FBtr0077416	11.2084	11.8799	1.59276	0.305	Drosophila melanogaster CG3225-RA (CG3225), mRNA.
FBtr0083147	9.72769	10.3986	1.59211	0.066	Drosophila melanogaster CG5205-RA (CG5205), mRNA.
FBtr0083774	7.44835	8.11901	1.59181	0.502	Drosophila melanogaster CG31404-PA (CG31404) mRNA, complete cds.
FBtr0078320	11.2305	11.9011	1.59172	0.573	Drosophila melanogaster CG12976-RA (CG12976), mRNA.
FBtr0081917	9.90798	10.5784	1.59154	0.476	Drosophila melanogaster CG11775-RA (CG11775), mRNA.
FBtr0083294	9.18385	9.85376	1.59097	0.505	Drosophila melanogaster Guanylyl cyclase at 89Db CG14886-RA (Gyc-89Db), mRNA.
FBtr0081508	9.6621	10.3317	1.59059	0.624	Drosophila melanogaster Gustatory receptor 39a CG31622-RA, transcript variant A (Gr39a), mRNA.
FBtr0073523	11.9027	12.5722	1.59053	0.697	Drosophila melanogaster Protein tyrosine phosphatase 10D CG1817-RA, transcript variant A (Ptp10D), mRNA.
FBtr0089465	7.95466	8.62415	1.59051	0.442	Drosophila melanogaster CG32823-RB (Sdic:CG32823), mRNA.
FBtr0080661	6.2394	6.90811	1.58966	0.373	Drosophila melanogaster CG3473-RA (CG3473), mRNA.
FBtr0073257	12.117	12.7857	1.58959	0.575	Drosophila melanogaster CG18676-RA (CG18676), mRNA.
FBtr0088066	10.4286	11.0971	1.58937	0.05	Drosophila melanogaster CG12444-RB, transcript variant B (CG12444), mRNA.
FBtr0073280	8.24685	8.91502	1.58906	0.665	Drosophila melanogaster CG32254-RA (CG32254), mRNA.
FBtr0071092	13.63	14.2976	1.58836	0.312	Drosophila melanogaster CG1514-RA (CG1514), mRNA.
FBtr0075030	8.0959	8.76276	1.58762	0.486	Drosophila melanogaster CG32203-RA (CG32203), mRNA.
FBtr0075008	5.73371	6.40058	1.58762	0.131	Drosophila melanogaster pipe CG9614-RA, transcript variant A (pip), mRNA.
FBtr0081646	6.60334	7.26953	1.58688	0.341	Drosophila melanogaster Antennapedia CG1028-RH, transcript variant H (Antp), mRNA.
FBtr0091462	11.8647	12.5297	1.58558	0.644	Drosophila melanogaster Dopamine 2-like receptor CG33517-RE, transcript variant E (D2R), mRNA.
FBtr0086709	11.4003	12.0651	1.58528	0.273	Drosophila melanogaster sec6 CG5341-RA (sec6), mRNA.
FBtr0076953	10.4139	11.0786	1.58526	0.702	Drosophila melanogaster dikar CG32393-RA, transcript variant A (dikar), mRNA.
FBtr0087934	11.4022	12.0666	1.58496	0.587	Drosophila melanogaster CG8545-RA (CG8545), mRNA.
FBtr0080066	6.29603	6.96038	1.58485	0.297	Drosophila melanogaster CG13138-RB, transcript variant B (CG13138), mRNA.
FBtr0087305	11.3673	12.0312	1.58446	0.608	Drosophila melanogaster CG33464-PA (CG33464) mRNA, complete cds.
FBtr0089265	6.56705	7.23056	1.58394	0.663	Drosophila melanogaster CG12636-RA (CG12636), mRNA.
FBtr0091911	10.8002	11.4632	1.58341	0.811	Drosophila melanogaster CG33907-RA (His4:CG33907), mRNA.
FBtr0081047	8.36781	9.03054	1.58307	0.458	Drosophila melanogaster beethoven CG15148-RA (btv), mRNA.
FBtr0075937	5.71076	6.37327	1.58283	0.413	Drosophila melanogaster CG32107-RA (CG32107), mRNA.
FBtr0089091	12.5177	13.1801	1.58273	0.535	Drosophila melanogaster CG11360-RA (CG11360), mRNA.
FBtr0088769	9.5512	10.2134	1.58252	0.219	Drosophila melanogaster CG30362-RA (CG30362), mRNA.
FBtr0081935	12.7064	13.3682	1.58205	0.586	Drosophila melanogaster CG11776-RA (CG11776), mRNA.
FBtr0083366	7.01431	7.67534	1.58121	0.727	Drosophila melanogaster CG14909-RA (CG14909), mRNA.
FBtr0071809	10.3093	10.9686	1.57941	0.413	Drosophila melanogaster CG13499-RD, transcript variant D (CG13499), mRNA.
FBtr0078928	10.5209	11.1797	1.57885	0.584	Drosophila melanogaster CG1078-RA (CG1078), mRNA.
FBtr0089470	11.0442	11.7029	1.57873	0.472	Drosophila melanogaster CG33204-PA (CG33204) mRNA, complete cds.
FBtr0077756	7.54046	8.19895	1.57844	0.607	Drosophila melanogaster CG4271-RA (CG4271), mRNA.
FBtr0080600	6.58955	7.24738	1.57772	0.721	Drosophila melanogaster CG32972-RB, transcript variant B (CG32972), mRNA.
FBtr0075616	7.03841	7.69611	1.57757	0.552	Drosophila melanogaster ran-like CG7815-RA (ran-like), mRNA.
FBtr0071916	12.0776	12.7349	1.57706	0.547	Drosophila melanogaster CG3536-RA (CG3536), mRNA.
FBtr0073141	7.95169	8.60847	1.57656	0.615	Drosophila melanogaster Ecdysone-inducible gene E2 CG1934-RA (ImpE2), mRNA.
FBtr0075576	5.93473	6.5913	1.57632	0.548	Drosophila melanogaster CG7304-RA, transcript variant A (CG7304), mRNA.
FBtr0085566	7.33033	7.98556	1.57487	0.127	Drosophila melanogaster CG31031-PA (CG31031) mRNA, complete cds.
FBtr0083869	9.75837	10.4131	1.57429	0.703	Drosophila melanogaster CG31499-PA (CG31499) mRNA, complete cds.
FBtr0083531	10.0513	10.7056	1.57376	0.653	Drosophila melanogaster CG7397-RA (CG7397), mRNA.
FBtr0089748	8.13786	8.79133	1.57295	0.0617	Drosophila melanogaster CG2336-RA (CG2336), mRNA.
FBtr0073402	8.86618	9.51911	1.57235	0.405	Drosophila melanogaster CG32671-PA (CG32671) mRNA, complete cds.
FBtr0081725	12.0517	12.7043	1.57202	0.656	histone lysine N-methyltransferase activity (H3-K79 specific)
FBtr0085183	6.31829	6.96944	1.57042	0.51	Drosophila melanogaster Cyp6a18 CG13977-RA (Cyp6a18), mRNA.
FBtr0082714	10.0746	10.7255	1.57013	0.626	Drosophila melanogaster CG17319-RA (CG17319), mRNA.
FBtr0085346	8.67224	9.32309	1.57009	0.609	Drosophila melanogaster CG31047-PA (CG31047) mRNA, complete cds.
FBtr0085169	9.38121	10.032	1.57001	0.553	Drosophila melanogaster CG12509-RA (CG12509), mRNA.
FBtr0079904	9.97933	10.6287	1.56851	0.49	Drosophila melanogaster CG33300-PA (CG33300) mRNA, partial cds.
FBtr0071696	8.83386	9.48292	1.56814	0.595	Drosophila melanogaster CG30286-RA (CG30286), mRNA.
FBtr0087889	12.3468	12.9958	1.56804	0.651	Drosophila melanogaster Sin3A CG8815-RD, transcript variant D (Sin3A), mRNA.
FBtr0091691	5.72951	6.37745	1.56693	0.346	Drosophila melanogaster CG33703-RA (CG33703), mRNA.
FBtr0077896	6.64856	7.29623	1.56664	0.529	Drosophila melanogaster CG31933-PA (CG31933) mRNA, complete cds.
FBtr0077357	14.0939	14.7412	1.56616	0.392	Drosophila melanogaster lethal (1) G0196 CG14616-RE, transcript variant E (l(1)G0196), mRNA.
FBtr0084277	11.9118	12.557	1.56395	0.285	Drosophila melanogaster CG31156-RA, transcript variant A (CG31156), mRNA.
FBtr0075932	8.9471	9.59224	1.56389	0.698	Drosophila melanogaster CG11008-RA (CG11008), mRNA.
FBtr0088476	9.68552	10.3306	1.56383	0.528	Drosophila melanogaster lectin-46Ca CG1656-RA (lectin-46Ca), mRNA.
FBtr0071440	8.98986	9.63451	1.56335	0.545	Drosophila melanogaster CG32689-RA (CG32689), mRNA.
FBtr0078957	11.2049	11.8485	1.56224	0.44	Drosophila melanogaster CG9778-RA (CG9778), mRNA.
FBtr0074890	12.2782	12.9213	1.56168	0.331	Drosophila melanogaster CG8334-RA (CG8334), mRNA.
FBtr0073713	7.35276	7.99555	1.56135	0.729	Drosophila melanogaster CG32642-RC (CG32642), mRNA.
FBtr0087329	6.16794	6.81062	1.56123	0.617	Drosophila melanogaster CG30468-RA (CG30468), mRNA.
FBtr0073647	7.01694	7.65925	1.56082	0.277	Drosophila melanogaster CG15927-RA (CG15927), mRNA.
FBtr0084098	10.5205	11.1624	1.56037	0.0532	Drosophila melanogaster CG10823-RB, transcript variant B (CG10823), mRNA.
FBtr0080792	9.5488	10.1901	1.55978	0.333	Drosophila melanogaster CG13244-RA (CG13244), mRNA.
FBtr0082252	6.59093	7.232	1.55948	0.671	Drosophila melanogaster CG31397-PA (CG31397) mRNA, complete cds.
FBtr0074865	6.53548	7.17594	1.55883	0.233	Drosophila melanogaster CG7335-RA (CG7335), mRNA.
FBtr0079734	6.5273	7.16692	1.55793	0.662	Drosophila melanogaster CG32986-RA (CG32986), mRNA.
FBtr0075881	8.6062	9.24549	1.55757	0.739	Drosophila melanogaster Ribosomal protein S12 CG11271-RE, transcript variant E (RpS12), mRNA.
FBtr0075442	7.86065	8.49904	1.5566	0.304	Drosophila melanogaster CG33258-RA (CR33258), mRNA.
FBtr0081110	13.7887	14.426	1.55536	0.0735	Drosophila melanogaster CG17321-RA (CG17321), mRNA.
FBtr0085273	13.1134	13.7501	1.55485	0.335	Drosophila melanogaster CG12425-RA (CG12425), mRNA.
FBtr0081311	8.24013	8.87564	1.55349	0.374	Drosophila melanogaster CG10481-RA, transcript variant A (CG10481), mRNA.
FBtr0071117	11.1778	11.8127	1.55287	0.625	Drosophila melanogaster Upf2 CG2253-RA (Upf2), mRNA.
FBtr0078929	9.74664	10.3811	1.5524	0.662	Drosophila melanogaster CG31526-PA (CG31526) mRNA, complete cds.
FBtr0075682	10.233	10.8674	1.5524	0.422	Drosophila melanogaster CG32143-RA, transcript variant A (CG32143), mRNA.
FBtr0080254	5.57706	6.21138	1.55221	0.0844	Drosophila melanogaster CG4988-RA (CG4988), mRNA.
FBtr0077488	12.6031	13.2372	1.552	0.37	Drosophila melanogaster CG31959-PB (CG31959) mRNA, complete cds.
FBtr0070073	6.21337	6.84746	1.55195	0.646	Drosophila melanogaster scute CG3827-RA (sc), mRNA.
FBtr0086703	10.0183	10.6524	1.55194	0.626	Drosophila melanogaster Rgk2 CG15069-RB, transcript variant B (Rgk2), mRNA.
FBtr0091512	12.6117	13.2452	1.55132	0.418	Drosophila melanogaster GST-containing FLYWCH zinc-finger protein CG33546-RB, transcript variant B (gfzf), mRNA.
FBtr0070373	7.70263	8.33577	1.55093	0.0424	Drosophila melanogaster CG14811-RA (CG14811), mRNA.
FBtr0071420	8.20609	8.83906	1.55076	0.347	Drosophila melanogaster Gr9a CG32693-RA (Gr9a), mRNA.
FBtr0082938	9.8028	10.4357	1.55066	0.712	Drosophila melanogaster CG14846-RA (CG14846), mRNA.
FBtr0088027	10.7707	11.4034	1.55048	0.0493	Drosophila melanogaster CG8964-RA (CG8964), mRNA.
FBtr0083163	6.21622	6.84827	1.54976	0.398	Drosophila melanogaster CG31446-PA (CG31446) mRNA, complete cds.
FBtr0080596	7.107	7.73869	1.54938	0.574	Drosophila melanogaster CG16879-RA (CG16879), mRNA.
FBtr0084948	6.88213	7.51372	1.54928	0.445	Drosophila melanogaster CG14540-RA (CG14540), mRNA.
FBtr0070002	6.27893	6.91037	1.54911	0.141	Drosophila melanogaster CG9570-RA (CG9570), mRNA.
FBtr0075653	7.10329	7.73412	1.54845	0.725	Drosophila melanogaster CG13457-RB, transcript variant B (CG13457), mRNA.
FBtr0080402	6.47252	7.10301	1.54809	0.295	Drosophila melanogaster CG15483-RA (CG15483), mRNA.
FBtr0076024	10.8561	11.4866	1.54804	0.528	Drosophila melanogaster CG5645-RA (CG5645), mRNA.
FBtr0100029	7.53468	8.1646	1.54748	0.721	Drosophila melanogaster CG33984-RA (CG33984), mRNA.
FBtr0076371	11.5218	12.1516	1.54743	0.172	Drosophila melanogaster insulin-like peptide 5 CG33273-PA (Ilp5) mRNA, complete cds.
FBtr0080270	8.59073	9.22057	1.54739	0.583
FBtr0076827	5.83335	6.4631	1.5473	0.498	Drosophila melanogaster CG32376-RA (CG32376), mRNA.
FBtr0075872	6.89955	7.52863	1.54658	0.646	Drosophila melanogaster CG11262-RA (CG11262), mRNA.
FBtr0075832	12.1975	12.8259	1.54585	0.553	Drosophila melanogaster capricious CG11282-RB, transcript variant B (caps), mRNA.
FBtr0085010	5.5844	6.21275	1.54579	0.31	Drosophila melanogaster Hex-t1 CG33102-RA (Hex-t1), mRNA.
FBtr0081670	5.66093	6.28897	1.54546	0.0508	Drosophila melanogaster zerknullt CG1046-RA (zen), mRNA.
FBtr0081771	13.8336	14.461	1.54484	0.182	Drosophila melanogaster CG2993-RA (CG2993), mRNA.
FBtr0071433	7.95089	8.57787	1.54433	0.0561	Drosophila melanogaster CG12645-RA (CG12645), mRNA.
FBtr0087919	6.23142	6.85814	1.54404	0.547	Drosophila melanogaster CG30048-RB, transcript variant B (CG30048), mRNA.
FBtr0078847	14.282	14.9084	1.54373	0.0674	Drosophila melanogaster CG2016-RB (CG2016), mRNA.
FBtr0075401	9.6015	10.2278	1.54357	0.402	Drosophila melanogaster CG12436-RA (CG12436), mRNA.
FBtr0077380	12.3301	12.9562	1.54334	0.362	Drosophila melanogaster CG11928-RA (CG11928), mRNA.
FBtr0088091	13.0805	13.7059	1.54269	0.53	Drosophila melanogaster toutatis CG10897-RB, transcript variant B (tou), mRNA.
FBtr0087911	6.52857	7.15351	1.54215	0.602	Drosophila melanogaster CG13160-RA (CG13160), mRNA.
FBtr0100189	11.6425	12.2672	1.54191	0.436	Drosophila melanogaster Neu3 CG7649-RA, transcript variant A (Neu3), mRNA.
FBtr0079231	12.4353	13.0597	1.54157	0.438	Drosophila melanogaster little imaginal discs CG9088-RA, transcript variant A (lid), mRNA.
FBtr0100106	10.3718	10.9959	1.54129	0.128	Drosophila melanogaster CG34051-RA (CG34051), mRNA.
FBtr0075826	6.53778	7.16184	1.54121	0.719	Drosophila melanogaster CG33262-PA (CG33262) mRNA, complete cds.
FBtr0082850	11.8968	12.5205	1.54082	0.393	Drosophila melanogaster Task6 CG9637-RA (Task6), mRNA.
FBtr0089806	11.5527	12.1757	1.54006	0.355	Drosophila melanogaster CG32705-RA (CG32705), mRNA.
FBtr0077213	6.81104	7.43379	1.53981	0.0807	Drosophila melanogaster CG14584-RA (CG14584), mRNA.
FBtr0079407	8.37636	8.99889	1.53957	0.591	Drosophila melanogaster CG13785-RA (CG13785), mRNA.
FBtr0083873	13.2098	13.8319	1.53911	0.545	Drosophila melanogaster CG10883-RA (CG10883), mRNA.
FBtr0091522	7.23661	7.85857	1.53896	0.564	Drosophila melanogaster CG33552-PA (CG33552) mRNA, complete cds.
FBtr0088080	6.44774	7.06943	1.53868	0.527	Drosophila melanogaster CG13195-RA (CG13195), mRNA.
FBtr0100458	11.8661	12.4873	1.53814	0.437	Drosophila melanogaster CG14372-RB (CG14372), mRNA.
FBtr0074436	8.28146	8.90242	1.5379	0.624	Drosophila melanogaster CG8568-RA (CG8568), mRNA.
FBtr0078271	13.19	13.8103	1.5372	0.36	Drosophila melanogaster CG3618-RA (CG3618), mRNA.
FBtr0086047	12.3227	12.9429	1.53716	0.422	Drosophila melanogaster dpr12 CG14469-RA (dpr12), mRNA.
FBtr0070523	7.48993	8.10952	1.53644	0.606	Drosophila melanogaster new glue 1 CG10781-RA (ng1), mRNA.
FBtr0080704	6.55675	7.17469	1.53469	0.374	Drosophila melanogaster CG15269-RA (CG15269), mRNA.
FBtr0088442	10.1483	10.7662	1.53465	0.249	Drosophila melanogaster Myocyte enhancing factor 2 CG1429-RE, transcript variant E (Mef2), mRNA.
FBtr0075618	6.40157	7.01936	1.53452	0.66	Drosophila melanogaster Bestrophin 3 CG12327-RA (Best3), mRNA.
FBtr0075776	12.5484	13.1658	1.53408	0.638	Drosophila melanogaster CG32138-RB, transcript variant B (CG32138), mRNA.
FBtr0072531	12.1688	12.7859	1.53372	0.591	Drosophila melanogaster rhinoceros CG7036-RA, transcript variant A (rno), mRNA.
FBtr0077419	7.83722	8.45373	1.53317	0.508	Drosophila melanogaster CG15631-RA (CG15631), mRNA.
FBtr0100121	5.80738	6.42365	1.53291	0.516	Drosophila melanogaster CG9002-RA, transcript variant A (CG9002), mRNA.
FBtr0084240	7.18695	7.80299	1.53266	0.259	Drosophila melanogaster CG5386-RA (CG5386), mRNA.
FBtr0074158	13.6427	14.2581	1.532	0.499	Drosophila melanogaster CG15603-PA (CG15603) mRNA, complete cds.
FBtr0072360	11.6095	12.2246	1.53168	0.657	Drosophila melanogaster CG30164-RA (CG30164), mRNA.
FBtr0085151	7.27625	7.89106	1.53136	0.0519	Drosophila melanogaster CG6283-RA (CG6283), mRNA.
FBtr0075572	7.36731	7.98204	1.53127	0.755	Drosophila melanogaster Ecdysone-induced gene 71Ed CG7350-RA (Eig71Ed), mRNA.
FBtr0085029	7.94226	8.55667	1.53094	0.134	Drosophila melanogaster CG5468-RA (CG5468), mRNA.
FBtr0083498	5.42334	6.03765	1.53082	0.133	Drosophila melanogaster CG14323-RA (CG14323), mRNA.
FBtr0083519	8.53283	9.14533	1.5289	0.617	Drosophila melanogaster CG12347-RA (CG12347), mRNA.
FBtr0070726	5.93915	6.55139	1.52863	0.0923	Drosophila melanogaster CG12680-RA (CG12680), mRNA.
FBtr0073403	12.0097	12.6215	1.52819	0.449	Drosophila melanogaster CG1582-RA (CG1582), mRNA.
FBtr0088030	13.6431	14.254	1.52719	0.372	Drosophila melanogaster thisbe CG12443-RA (ths), mRNA.
FBtr0075726	10.2527	10.8635	1.52702	0.667	Drosophila melanogaster CG9587-RA (CG9587), mRNA.
FBtr0100424	12.6884	13.2984	1.52631	0.684	Drosophila melanogaster CG6995-RB, transcript variant B (CG6995), mRNA.
FBtr0080482	8.71667	9.32585	1.52539	0.756	Drosophila melanogaster CG15480-RA (CG15480), mRNA.
FBtr0072499	12.9596	13.5677	1.52429	0.146	Drosophila melanogaster CG33229-PA (CG33229) mRNA, complete cds.
FBtr0091458	9.80781	10.4157	1.52402	0.549	Drosophila melanogaster dpr3 CG33516-PA (dpr3) mRNA, complete cds.
FBtr0071075	6.21	6.8175	1.52362	0.137	Drosophila melanogaster CG12663-RA (CG12663), mRNA.
FBtr0078575	10.0111	10.618	1.52301	0.354	Drosophila melanogaster ADP ribosylation factor 79F CG8385-RE, transcript variant E (Arf79F), mRNA.
FBtr0081583	6.84172	7.44845	1.52281	0.432	Drosophila melanogaster nuclear export factor 4 CG31501-RA (nxf4), mRNA.
FBtr0086825	6.82875	7.43535	1.52267	0.0497	Drosophila melanogaster three rows CG5785-RB (thr), mRNA.
FBtr0077028	6.4148	7.02107	1.52232	0.622	Drosophila melanogaster CG32408-RA (CG32408), mRNA.
FBtr0084095	13.0666	13.6716	1.52098	0.306	Drosophila melanogaster CG16791-RA (CG16791), mRNA.
FBtr0082973	11.881	12.4859	1.52086	0.353	Drosophila melanogaster Neu3 CG7649-RA, transcript variant A (Neu3), mRNA.
FBtr0073978	9.90993	10.5148	1.52085	0.353	Drosophila melanogaster CG9509-RA (CG9509), mRNA.
FBtr0087912	9.82179	10.4265	1.52067	0.719	Drosophila melanogaster CG13159-RA (CG13159), mRNA.
FBtr0075901	5.78718	6.39165	1.52042	0.405	Drosophila melanogaster Odorant receptor 69a CG33264-PB, isoform B (Or69a) mRNA, complete cds.
FBtr0091770	6.12927	6.73361	1.52028	0.409	Drosophila melanogaster CG33769-RA (CG33769), mRNA.
FBtr0080355	6.20832	6.81234	1.51995	0.367	Drosophila melanogaster CG17010-RA, transcript variant A (CG17010), mRNA.
FBtr0070717	10.7927	11.3962	1.51938	0.34	Drosophila melanogaster CG12681-RA (CG12681), mRNA.
FBtr0084922	6.81948	7.42294	1.51935	0.49	Drosophila melanogaster CG17196-RA (CG17196), mRNA.
FBtr0078896	7.04262	7.64563	1.51889	0.751	Drosophila melanogaster CG32945-PA (CG32945) mRNA, complete cds.
FBtr0087702	11.3996	12.0025	1.51874	0.0376	Drosophila melanogaster arrow CG5912-RA (arr), mRNA.
FBtr0080591	10.5146	11.1174	1.5186	0.428	Drosophila melanogaster CG4500-RA (CG4500), mRNA.
FBtr0100018	13.2802	13.8825	1.51819	0.0461	Drosophila melanogaster CG33975-RA (CG33975), mRNA.
FBtr0078931	10.9685	11.5706	1.51792	0.579	Drosophila melanogaster CG14652-RA (CG14652), mRNA.
FBtr0081817	13.2904	13.8922	1.51754	0.456	Drosophila melanogaster CG2747-RB, transcript variant B (CG2747), mRNA.
FBtr0078503	7.79475	8.39515	1.51614	0.301	Drosophila melanogaster CG11449-RA (CG11449), mRNA.
FBtr0089835	11.3107	11.911	1.51604	0.241	Drosophila melanogaster CG33096-PB, isoform B (CG33096) mRNA, complete cds.
FBtr0084667	8.65521	9.25543	1.51594	0.635	Drosophila melanogaster CG5794-RB, transcript variant B (CG5794), mRNA.
FBtr0085602	13.5925	14.1926	1.51579	0.307	Drosophila melanogaster Mgat2 CG7921-RA, transcript variant A (Mgat2), mRNA.
FBtr0070534	7.81037	8.41025	1.51559	0.213	Drosophila melanogaster CG12535-RB, transcript variant B (CG12535), mRNA.
FBtr0082100	7.02307	7.62267	1.5153	0.0653	Drosophila melanogaster CG9492-RA (CG9492), mRNA.
FBtr0089274	12.8035	13.403	1.51512	0.209	Drosophila melanogaster Shaker cognate w CG2822-RB, transcript variant B (Shaw), mRNA.
FBtr0078507	11.6125	12.2119	1.51511	0.467	Drosophila melanogaster CG11425-RA (CG11425), mRNA.
FBtr0079779	5.71376	6.31301	1.51493	0.0512	Drosophila melanogaster CG9573-RA (CG9573), mRNA.
FBtr0078544	12.8836	13.4823	1.51443	0.25	Drosophila melanogaster CG14459-RA (CG14459), mRNA.
FBtr0076375	6.71637	7.31498	1.51425	0.0456	Drosophila melanogaster Odorant receptor 67a CG12526-RA (Or67a), mRNA.
FBtr0076300	6.25447	6.85304	1.51421	0.228	Drosophila melanogaster Odorant receptor 67c CG14156-RA (Or67c), mRNA.
FBtr0081612	11.3435	11.9415	1.51366	0.448	Drosophila melanogaster Alhambra CG1070-RB, transcript variant B (Alh), mRNA.
FBtr0088753	7.19035	7.78839	1.51366	0.117	Drosophila melanogaster CG14754-RA (CG14754), mRNA.
FBtr0087640	6.04142	6.6393	1.51349	0.315	Drosophila melanogaster CG30485-RA (CG30485), mRNA.
FBtr0083822	9.012	9.6098	1.5134	0.119	Drosophila melanogaster CG4770-RA (CG4770), mRNA.
FBtr0081483	11.9214	12.5186	1.51275	0.299	Drosophila melanogaster CG8671-RB, transcript variant B (CG8671), mRNA.
FBtr0072849	12.9861	13.5827	1.51214	0.56	Drosophila melanogaster sallimus CG1915-RC, transcript variant C (sls), mRNA.
FBtr0081123	11.3588	11.9554	1.51211	0.623	Drosophila melanogaster hamlet CG31753-RA (ham), mRNA.
FBtr0080463	8.2754	8.87164	1.51177	0.711	Drosophila melanogaster CG16825-RA (CG16825), mRNA.
FBtr0076866	7.6208	8.2162	1.5109	0.257	Drosophila melanogaster CG14835-RA (CG14835), mRNA.
FBtr0078102	9.63024	10.2255	1.51072	0.11	Drosophila melanogaster CG11374-RA (CG11374), mRNA.
FBtr0087126	7.00132	7.59642	1.51057	0.655	Drosophila melanogaster CG7813-RA (CG7813), mRNA.
FBtr0070720	11.9963	12.5913	1.51047	0.446	Drosophila melanogaster CG32770-RA (CG32770), mRNA.
FBtr0082838	8.15569	8.75044	1.51021	0.421	Drosophila melanogaster CG9602-RA (CG9602), mRNA.
FBtr0086045	5.96152	6.55581	1.50973	0.282	Drosophila melanogaster Tetraspanin 42A CG14468-RA (Tsp42A), mRNA.
FBtr0085147	10.2184	10.8122	1.5092	0.352	Drosophila melanogaster Neprilysin 5 CG6265-RA, transcript variant A (Nep5), mRNA.
FBtr0081554	9.1558	9.74956	1.50918	0.138	Drosophila melanogaster CG1287-RA (CG1287), mRNA.
FBtr0074003	10.3869	10.9807	1.50913	0.739	Drosophila melanogaster CG15032-RA (CG15032), mRNA.
FBtr0100423	10.4465	11.0395	1.50836	0.6	Drosophila melanogaster CG14299-RA, transcript variant A (CG14299), mRNA.
FBtr0081241	8.41827	9.01033	1.5074	0.239	Drosophila melanogaster CG13083-RA, transcript variant A (CG13083), mRNA.
FBtr0087535	12.267	12.8588	1.50711	0.558	Drosophila melanogaster CG8494-RA (CG8494), mRNA.
FBtr0080140	7.0737	7.66541	1.50704	0.551	Drosophila melanogaster CG17134-RA (CG17134), mRNA.
FBtr0076012	11.6189	12.2103	1.50666	0.497	Drosophila melanogaster CG5620-RB, transcript variant B (CG5620), mRNA.
FBtr0086718	12.365	12.9562	1.50647	0.587	Drosophila melanogaster CG30116-RA, transcript variant A (CG30116), mRNA.
FBtr0070892	6.91139	7.50231	1.50621	0.331	Drosophila melanogaster female sterile (1) M3 CG4790-RA (fs(1)M3), mRNA.
FBtr0078998	10.7923	11.3832	1.50618	0.67	Drosophila melanogaster CG31653-PA (CG31653) mRNA, complete cds.
FBtr0086468	9.00179	9.59248	1.50597	0.546	Drosophila melanogaster CG16716-RB, transcript variant B (CG16716), mRNA.
FBtr0077620	5.72386	6.31448	1.5059	0.254	Drosophila melanogaster CG2983-RA (CG2983), mRNA.
FBtr0100074	8.8232	9.41369	1.50576	0.304	Drosophila melanogaster CG34019-RA (CG34019), mRNA.
FBtr0080551	6.06169	6.65195	1.50553	0.127	Drosophila melanogaster CG7968-RA (CG7968), mRNA.
FBtr0070269	11.9162	12.5062	1.50526	0.516	Drosophila melanogaster deep orange CG3093-RA (dor), mRNA.
FBtr0070262	10.9722	11.562	1.50506	0.454	Drosophila melanogaster broad CG11491-RE, transcript variant E (br), mRNA.
FBtr0081534	9.0966	9.68534	1.50392	0.32	Drosophila melanogaster CG14598-RA (CG14598), mRNA.
FBtr0078659	9.38796	9.97632	1.50353	0.631	Drosophila melanogaster CG14677-RA (CG14677), mRNA.
FBtr0089914	5.78599	6.37323	1.50236	0.333	Drosophila melanogaster CG6475-RA (CG6475), mRNA.
FBtr0100490	10.0641	10.6513	1.50233	0.667	Drosophila melanogaster Nitric oxide synthase CG6713-RA, transcript variant A (Nos), mRNA.
FBtr0085963	8.54304	9.13009	1.50218	0.513	Drosophila melanogaster CG5929-RA (CG5929), mRNA.
FBtr0082881	5.97806	6.56445	1.50149	0.6	Drosophila melanogaster CG14362-RA (CG14362), mRNA.
FBtr0083770	8.99997	9.58625	1.50137	0.628	Drosophila melanogaster CG3517-RA (CG3517), mRNA.
FBtr0081242	9.48744	10.0714	1.49894	0.236	Drosophila melanogaster CG13083-RA, transcript variant A (CG13083), mRNA.
FBtr0078596	7.79768	8.38161	1.49893	0.676	Drosophila melanogaster Osiris 6 CG1151-RA (Osi6), mRNA.
FBtr0080954	6.55295	7.1368	1.49885	0.166	Drosophila melanogaster CG15136-RA (CG15136), mRNA.
FBtr0083039	11.1686	11.7521	1.4985	0.645	Drosophila melanogaster CG6934-RA (CG6934), mRNA.
FBtr0088330	7.23109	7.81411	1.49799	0.179	Drosophila melanogaster Odorant receptor 46a CG33478-PB, isoform B (Or46a) mRNA, complete cds.
FBtr0085738	7.67551	8.25807	1.4975	0.0879	Drosophila melanogaster Pros3T CG1736-RA (Prosalpha3T), mRNA.
FBtr0071457	9.37726	9.95968	1.49737	0.144	Drosophila melanogaster CG32680-PB (CG32680) mRNA, complete cds.
FBtr0073581	7.52491	8.10693	1.49694	0.329	Drosophila melanogaster CG18130-RA (CG18130), mRNA.
FBtr0099995	9.59729	10.1791	1.49676	0.558	Drosophila melanogaster Oct3R CG33959-RA, transcript variant A (Octbeta3R), mRNA.
FBtr0088055	10.5033	11.0849	1.49649	0.462	Drosophila melanogaster MCPH1 CG8981-RB, transcript variant B (MCPH1), mRNA.
FBtr0085233	8.78317	9.3647	1.49644	0.35	Drosophila melanogaster CG12875-RA (CG12875), mRNA.
FBtr0084938	9.09641	9.67763	1.49611	0.36	Drosophila melanogaster CG5913-RA (CG5913), mRNA.
FBtr0086901	7.25198	7.83319	1.4961	0.169	Drosophila melanogaster RhoGAP54D CG6477-RB, transcript variant B (RhoGAP54D), mRNA.
FBtr0075838	5.89717	6.47832	1.49604	0.288	Drosophila melanogaster CG17687-RA (CG17687), mRNA.
FBtr0100503	7.93977	8.52027	1.49537	0.358	Drosophila melanogaster Odorant-binding protein 22a CG31941-RA, transcript variant A (Obp22a), mRNA.
FBtr0070463	12.2871	12.8675	1.49523	0.496	Drosophila melanogaster CG14045-RA (CG14045), mRNA.
FBtr0072697	12.3835	12.9633	1.49462	0.277	Drosophila melanogaster Puromycin sensitive aminopeptidase CG1009-RB, transcript variant B (Psa), mRNA.
FBtr0073894	9.33629	9.91517	1.49369	0.51	Drosophila melanogaster CG32603-RA (CG32603), mRNA.
FBtr0073955	11.2777	11.8565	1.49362	0.572	Drosophila melanogaster ether a go-go CG10952-RA (eag), mRNA.
FBtr0076919	12.6767	13.255	1.49308	0.421	Drosophila melanogaster CG32387-RA, transcript variant A (CG32387), mRNA.
FBtr0080401	13.8135	14.3913	1.49254	0.226	Drosophila melanogaster kekkon-1 CG12283-RA (kek1), mRNA.
FBtr0087725	11.2188	11.7962	1.49213	0.486	Drosophila melanogaster Cap-G CG17054-RB, transcript variant B (Cap-G), mRNA.
FBtr0070662	8.78772	9.36497	1.492	0.656	Drosophila melanogaster CG32774-RA (CG32774), mRNA.
FBtr0076180	6.69102	7.26798	1.4917	0.704	Drosophila melanogaster CG6149-RA (CG6149), mRNA.
FBtr0081059	10.1606	10.7371	1.49118	0.644	Drosophila melanogaster CG15157-RA (CG15157), mRNA.
FBtr0077171	10.6322	11.208	1.49052	0.435	Drosophila melanogaster CG4669-RA (CG4669), mRNA.
FBtr0073252	8.30034	8.87577	1.49012	0.272	Drosophila melanogaster CG15008-RA (CG15008), mRNA.
FBtr0089740	6.72973	7.30512	1.49008	0.232	Drosophila melanogaster CG1863-RB, transcript variant B (CG1863), mRNA.
FBtr0085894	9.64728	10.2222	1.48963	0.875	Drosophila melanogaster CG31613-PA (His3:CG31613) mRNA, complete cds.
FBtr0072496	14.1158	14.6905	1.48931	0.588	Drosophila melanogaster CG16971-RC, transcript variant C (CG16971), mRNA.
FBtr0080417	7.58616	8.16036	1.48885	0.677	Drosophila melanogaster CG16800-RA (CG16800), mRNA.
FBtr0083872	13.1487	13.7228	1.48869	0.487	Drosophila melanogaster capicua CG5067-RA (cic), mRNA.
FBtr0075367	6.46578	7.03968	1.48854	0.32	Drosophila melanogaster CG32160-RA (CG32160), mRNA.
FBtr0073330	6.73006	7.30311	1.48766	0.0432	Drosophila melanogaster CG32241-RA (CG32241), mRNA.
FBtr0077297	7.64591	8.21891	1.48761	0.446	Drosophila melanogaster CG1631-RA (CG1631), mRNA.
FBtr0088706	5.5095	6.08233	1.48744	0.133	Drosophila melanogaster CG12376-RA (CG12376), mRNA.
FBtr0079965	8.71325	9.28578	1.48713	0.537	Drosophila melanogaster CG13136-RA (CG13136), mRNA.
FBtr0070627	12.6639	13.2364	1.48711	0.068	Drosophila melanogaster CG2938-RB (CG2938), mRNA.
FBtr0081542	12.0773	12.6495	1.48677	0.605	Drosophila melanogaster CG14597-RA (CG14597), mRNA.
FBtr0074004	11.707	12.2788	1.4864	0.68	Drosophila melanogaster germ cell-expressed bHLH-PAS CG6211-RA (gce), mRNA.
FBtr0073856	9.61623	10.1877	1.48604	0.856	Drosophila melanogaster Stellate 12D orphon CG32616-RA (Ste12DOR), mRNA.
FBtr0080991	6.24758	6.81897	1.48596	0.525	Drosophila melanogaster CG15145-RA (CG15145), mRNA.
FBtr0082459	12.1531	12.7242	1.48565	0.651	Drosophila melanogaster CG6791-RA, transcript variant A (CG6791), mRNA.
FBtr0087068	8.73484	9.30578	1.48548	0.65	Drosophila melanogaster CG33455-PA (CG33455) mRNA, complete cds.
FBtr0074899	5.973	6.54393	1.48548	0.127	Drosophila melanogaster schumacher-levy CG17736-RA (schuy), mRNA.
FBtr0072264	7.21752	7.78814	1.48516	0.618	Drosophila melanogaster CG13575-RA (CG13575), mRNA.
FBtr0083868	10.6255	11.1959	1.48495	0.661	Drosophila melanogaster CG5030-RA (CG5030), mRNA.
FBtr0084110	6.3941	6.9643	1.48473	0.0831	Drosophila melanogaster CG31179-PA (CG31179) mRNA, complete cds.
FBtr0075947	6.66719	7.23727	1.48461	0.589	Drosophila melanogaster CG32106-RA (CG32106), mRNA.
FBtr0074721	10.2502	10.8203	1.48457	0.735	Drosophila melanogaster CG14200-RA (CG14200), mRNA.
FBtr0070769	13.7354	14.3054	1.48445	0.361	Drosophila melanogaster small conductance calcium-activated potassium channel CG10706-RE, transcript variant E (SK), mRNA.
FBtr0075654	7.10363	7.67324	1.48413	0.726	Drosophila melanogaster CG13457-RB, transcript variant B (CG13457), mRNA.
FBtr0082947	12.7059	13.2755	1.48411	0.442	Drosophila melanogaster trithorax CG8651-RE, transcript variant E (trx), mRNA.
FBtr0073915	7.85653	8.42609	1.48406	0.512	Drosophila melanogaster CG18313-RA (CG18313), mRNA.
FBtr0070425	12.5845	13.1539	1.48387	0.0883	Drosophila melanogaster Nonsense-mediated mRNA 3 CG3460-RA (Nmd3), mRNA.
FBtr0074907	9.167	9.73621	1.48371	0.463	Drosophila melanogaster CG14183-RA (CG14183), mRNA.
FBtr0078472	13.1629	13.732	1.48366	0.275	Drosophila melanogaster CG14562-RA (CG14562), mRNA.
FBtr0070194	10.5143	11.0835	1.48364	0.601	Drosophila melanogaster CG14633-RA (CG14633), mRNA.
FBtr0070955	6.29849	6.86761	1.48362	0.0791	Drosophila melanogaster CG4095-RA (CG4095), mRNA.
FBtr0083683	11.9644	12.5333	1.48342	0.681	Drosophila melanogaster Mekk1 CG7717-RB, transcript variant B (Mekk1), mRNA.
FBtr0088210	11.5827	12.1514	1.4832	0.177	Drosophila melanogaster luna CG33473-PB (luna) mRNA, complete cds.
FBtr0071903	10.7262	11.2949	1.4832	0.485	Drosophila melanogaster Mediator complex subunit 23 CG3695-RA (MED23), mRNA.
FBtr0081435	8.34436	8.91235	1.48245	0.282	Drosophila melanogaster CG9270-RA, transcript variant A (CG9270), mRNA.
FBtr0070143	13.1609	13.7285	1.48202	0.641	Drosophila melanogaster CG12467-RA (CG12467), mRNA.
FBtr0075966	11.4658	12.032	1.48065	0.049	Drosophila melanogaster Transferrin 2 CG10620-RA (Tsf2), mRNA.
FBtr0076407	10.3898	10.956	1.48062	0.561	Drosophila melanogaster CG32044-RA (CG32044), mRNA.
FBtr0087326	12.2087	12.7749	1.48055	0.38	Drosophila melanogaster CG30470-RA (CG30470), mRNA.
FBtr0070731	7.00098	7.56677	1.48019	0.112	Drosophila melanogaster CG2861-RA, transcript variant A (CG2861), mRNA.
FBtr0077236	12.7044	13.2701	1.48005	0.464	Drosophila melanogaster CG32521-RC, transcript variant C (CG32521), mRNA.
FBtr0083764	11.7592	12.3245	1.47971	0.702	Drosophila melanogaster dystrophin CG31175-RB, transcript variant B (Dys), mRNA.
FBtr0070728	12.8764	13.4414	1.4794	0.437	Drosophila melanogaster CG4068-RB, transcript variant B (CG4068), mRNA.
FBtr0073012	10.8088	11.3738	1.47933	0.607	Drosophila melanogaster CG9973-RA (CG9973), mRNA.
FBtr0077690	5.62361	6.18853	1.4793	0.473	Drosophila melanogaster CG18558-RA (CG18558), mRNA.
FBtr0100391	12.8646	13.4294	1.47922	0.474	Drosophila melanogaster par-1 CG8201-PM, isoform M (par-1) mRNA, complete cds.
FBtr0089689	8.46084	9.02539	1.47892	0.536	Drosophila melanogaster CG14692-RA (CG14692), mRNA.
FBtr0084245	7.59475	8.15868	1.4783	0.475	Drosophila melanogaster CG13860-RA (CG13860), mRNA.
FBtr0084159	5.99864	6.56253	1.47825	0.277	Drosophila melanogaster Gustatory receptor 93c CG31173-RA (Gr93c), mRNA.
FBtr0084441	6.35434	6.91767	1.47768	0.42	Drosophila melanogaster CG31148-RA (CG31148), mRNA.
FBtr0081605	12.5046	13.067	1.47673	0.2	Drosophila melanogaster CG10055-RA (CG10055), mRNA.
FBtr0083162	11.0033	11.5655	1.47657	0.469	Drosophila melanogaster pxb CG33207-RA, transcript variant A (pxb), mRNA.
FBtr0082994	6.80522	7.36706	1.47615	0.0901	Drosophila melanogaster CG3610-RA (CG3610), mRNA.
FBtr0081849	9.85443	10.4161	1.47601	0.151	Drosophila melanogaster Odorant-binding protein 85a CG11732-RA (Obp85a), mRNA.
FBtr0083027	9.63719	10.1987	1.47585	0.658	Drosophila melanogaster Guanylyl cyclase at 88E CG4154-RA, transcript variant A (Gyc88E), mRNA.
FBtr0072285	11.8509	12.4121	1.47549	0.609	Drosophila melanogaster CG4049-RA (CG4049), mRNA.
FBtr0081087	13.3142	13.8753	1.47543	0.571	Drosophila melanogaster bicoid stability factor CG10302-RA (bsf), mRNA.
FBtr0071436	13.0361	13.5971	1.47531	0.64	Drosophila melanogaster CG15311-RA (CG15311), mRNA.
FBtr0076865	7.48211	8.04306	1.47525	0.126	Drosophila melanogaster CG32383-RA (CG32383), mRNA.
FBtr0076150	7.47122	8.03216	1.47522	0.666	Drosophila melanogaster CG33271-PA (CG33271) mRNA, complete cds.
FBtr0081803	9.80667	10.3674	1.47497	0.0697	Drosophila melanogaster CG15864-RA (CG15864), mRNA.
FBtr0076162	9.59146	10.1521	1.47495	0.186	Drosophila melanogaster CG14142-RA (CG14142), mRNA.
FBtr0076328	9.05999	9.62047	1.47476	0.29	Drosophila melanogaster Ilp1 CG14173-RA (Ilp1), mRNA.
FBtr0085731	7.22191	7.7823	1.47467	0.605	Drosophila melanogaster CG15548-RA (CG15548), mRNA.
FBtr0076549	13.1836	13.7436	1.47427	0.15	Drosophila melanogaster smaug CG5263-RC, transcript variant C (smg), mRNA.
FBtr0073368	11.3417	11.9016	1.47418	0.733	Drosophila melanogaster axotactin CG18296-RA (axo), mRNA.
FBtr0083353	12.814	13.3736	1.47388	0.141	Drosophila melanogaster CG31217-RA (CG31217), mRNA.
FBtr0082937	10.3313	10.8909	1.47377	0.732	Drosophila melanogaster CG14847-RA (CG14847), mRNA.
FBtr0079483	7.29349	7.85258	1.47333	0.182	Drosophila melanogaster CG7196-RB, transcript variant B (CG7196), mRNA.
FBtr0078933	9.25597	9.81501	1.47329	0.686	Drosophila melanogaster CG12584-RA (CG12584), mRNA.
FBtr0071941	12.8929	13.452	1.47328	0.528	Drosophila melanogaster CG4294-RA (CG4294), mRNA.
FBtr0070663	7.94513	8.50368	1.47279	0.798	Drosophila melanogaster Femcoat CG15573-RB (Femcoat), mRNA.
FBtr0075131	7.19745	7.75596	1.47274	0.192	Drosophila melanogaster CG13700-RA (CG13700), mRNA.
FBtr0100103	9.35628	9.91466	1.47262	0.684	Drosophila melanogaster CG34048-RA (CG34048), mRNA.
FBtr0075330	12.2634	12.8217	1.47254	0.561	Drosophila melanogaster CG9715-RA (CG9715), mRNA.
FBtr0087949	6.83518	7.39329	1.47234	0.278	Drosophila melanogaster CG30334-RA (CG30334), mRNA.
FBtr0072560	7.56566	8.12356	1.47212	0.418	Drosophila melanogaster CG32345-RA (CG32345), mRNA.
FBtr0084194	11.3041	11.8618	1.47186	0.75	Drosophila melanogaster CG33334-PA (CG33334) mRNA, complete cds.
FBtr0072808	12.9719	13.5293	1.47159	0.149	Drosophila melanogaster CG7971-RA, transcript variant A (CG7971), mRNA.
FBtr0075797	12.3252	12.8825	1.47153	0.597	Drosophila melanogaster CG17368-RA (CG17368), mRNA.
FBtr0080919	12.3097	12.8667	1.47123	0.308	Drosophila melanogaster CG31739-PA (CG31739) mRNA, complete cds.
FBtr0078566	12.988	13.5449	1.47113	0.463	Drosophila melanogaster CG32458-PA (CG32458) mRNA, complete cds.
FBtr0072243	5.94539	6.50205	1.47087	0.429	Drosophila melanogaster CG13561-RA (CG13561), mRNA.
FBtr0071517	5.33395	5.89058	1.47083	0.123	Drosophila melanogaster CG9235-RA (CG9235), mRNA.
FBtr0088535	8.40002	8.95648	1.47066	0.505	Drosophila melanogaster CG30340-RA (CG30340), mRNA.
FBtr0071146	6.3145	6.87094	1.47063	0.257	Drosophila melanogaster defective chorion 1 CG2175-RC, transcript variant C (dec-1), mRNA.
FBtr0087210	13.082	13.6376	1.46974	0.694	Drosophila melanogaster CG8405-RA (CG8405), mRNA.
FBtr0070035	5.46967	6.02402	1.46851	0.105	Drosophila melanogaster CG17003-RA (CG17003), mRNA.
FBtr0084683	13.4565	14.0108	1.46841	0.636	Drosophila melanogaster slowpoke CG10693-RA, transcript variant A (slo), mRNA.
FBtr0073700	11.8608	12.4148	1.46817	0.391	Drosophila melanogaster CG3754-RA (CG3754), mRNA.
FBtr0075485	6.75855	7.31234	1.46793	0.523	Drosophila melanogaster CG13073-RB, transcript variant B (CG13073), mRNA.
FBtr0076857	7.01114	7.56479	1.46779	0.101	Drosophila melanogaster CG33278-PA (CG33278) mRNA, complete cds.
FBtr0077217	9.86447	10.4179	1.4676	0.602	Drosophila melanogaster CG14583-RA (CG14583), mRNA.
FBtr0082944	12.0969	12.6502	1.46745	0.502	Drosophila melanogaster CG8538-RA (CG8538), mRNA.
FBtr0082201	5.96248	6.51578	1.46744	0.0866	Drosophila melanogaster CG5361-RA (CG5361), mRNA.
FBtr0100649	12.4318	12.9834	1.46571	0.0685	Drosophila melanogaster CG13376-PA (CG13376) mRNA, complete cds.
FBtr0086227	12.0394	12.5904	1.46514	0.209	Drosophila melanogaster CG16742-RA, transcript variant A (CG16742), mRNA.
FBtr0075407	11.6756	12.2263	1.46478	0.541	Drosophila melanogaster CG32158-RA, transcript variant A (CG32158), mRNA.
FBtr0070555	7.91253	8.46274	1.4643	0.416	Drosophila melanogaster CG14422-RA (CG14422), mRNA.
FBtr0087817	5.69605	6.24607	1.46411	0.144	Drosophila melanogaster CG30486-RA (CG30486), mRNA.
FBtr0076828	6.64162	7.19142	1.46388	0.377	Drosophila melanogaster CG32374-RA (CG32374), mRNA.
FBtr0077496	10.6595	11.2092	1.46373	0.466	Drosophila melanogaster CG3921-RA (CG3921), mRNA.
FBtr0081675	6.78581	7.33511	1.46338	0.0876	Drosophila melanogaster CG15185-RA (CG15185), mRNA.
FBtr0078501	9.61376	10.1627	1.46301	0.644	Drosophila melanogaster CG32450-RA (CG32450), mRNA.
FBtr0081299	12.2442	12.7932	1.46298	0.48	Drosophila melanogaster CG10662-RA (CG10662), mRNA.
FBtr0089242	7.39291	7.94168	1.46284	0.534	Drosophila melanogaster CG11231-RA (CG11231), mRNA.
FBtr0076738	11.6338	12.1819	1.46216	0.228	Drosophila melanogaster CG7565-RA (CG7565), mRNA.
FBtr0080139	7.18467	7.73262	1.46201	0.483	Drosophila melanogaster CG6508-RA (CG6508), mRNA.
FBtr0078265	10.262	10.8097	1.4618	0.48	Drosophila melanogaster CG11458-RA (CG11458), mRNA.
FBtr0086028	10.9728	11.5205	1.46174	0.308	Drosophila melanogaster dream CG7863-RA (dream), mRNA.
FBtr0082758	6.20216	6.74884	1.46072	0.393	Drosophila melanogaster yellow-e2 CG17044-RA (yellow-e2), mRNA.
FBtr0075851	11.4397	11.9859	1.46021	0.617	Drosophila melanogaster CG10732-RA, transcript variant A (CG10732), mRNA.
FBtr0087543	10.9779	11.5239	1.46002	0.668	Drosophila melanogaster CG13942-RA (CG13942), mRNA.
FBtr0075843	6.7174	7.26306	1.45969	0.744	Drosophila melanogaster Ecdysone-inducible gene L1 CG10717-RB, transcript variant B (ImpL1), mRNA.
FBtr0070037	8.15364	8.69914	1.45952	0.741	Drosophila melanogaster CG32821-RA (CG32821), mRNA.
FBtr0080822	5.75432	6.29974	1.45945	0.145	Drosophila melanogaster CG12455-RB, transcript variant B (CG12455), mRNA.
FBtr0078401	8.77977	9.32443	1.45867	0.136
FBtr0079474	9.89603	10.4406	1.4586	0.347	Drosophila melanogaster Myo28B1 CG6976-RA, transcript variant A (Myo28B1), mRNA.
FBtr0071731	9.27103	9.81551	1.45849	0.349	Drosophila melanogaster CG30401-RA, transcript variant A (CG30401), mRNA.
FBtr0088511	12.0861	12.6302	1.4581	0.533	Drosophila melanogaster Calmodulin-binding transcription activator CG8809-RA (Camta), mRNA.
FBtr0071887	7.568	8.1116	1.45761	0.714	Drosophila melanogaster CG30266-RA (CG30266), mRNA.
FBtr0082328	12.3994	12.9426	1.45715	0.549	Drosophila melanogaster CG4695-RA (CG4695), mRNA.
FBtr0078038	10.6321	11.1749	1.45688	0.331	Drosophila melanogaster CG3862-RA (CG3862), mRNA.
FBtr0074327	7.92917	8.47185	1.45668	0.469	Drosophila melanogaster CG32569-RA (CG32569), mRNA.
FBtr0080821	5.58528	6.12769	1.45641	0.482	Drosophila melanogaster CG31819-RA (CG31819), mRNA.
FBtr0077931	5.88057	6.42288	1.45629	0.533	Drosophila melanogaster CG31926-PA (CG31926) mRNA, complete cds.
FBtr0075462	5.65763	6.19987	1.45623	0.274	Drosophila melanogaster CG13070-RA (CG13070), mRNA.
FBtr0084354	13.8945	14.4364	1.45587	0.549	Drosophila melanogaster CG13830-RA (CG13830), mRNA.
FBtr0079249	11.7512	12.2928	1.45563	0.549	Drosophila melanogaster Gef26 CG9491-RA (Gef26), mRNA.
FBtr0081543	12.633	13.1743	1.45526	0.486	Drosophila melanogaster CG32465-RB (CG32465), mRNA.
FBtr0081058	8.74828	9.28942	1.45512	0.403	Drosophila melanogaster CG31802-PA (CG31802) mRNA, complete cds.
FBtr0079807	10.6447	11.1858	1.45507	0.0687	Drosophila melanogaster CG3759-RA (CG3759), mRNA.
FBtr0083775	7.89733	8.43832	1.45497	0.624	Drosophila melanogaster CG3581-RA (CG3581), mRNA.
FBtr0088772	10.3968	10.9377	1.45491	0.148	Drosophila melanogaster CG30364-RA (CG30364), mRNA.
FBtr0082538	6.80008	7.34095	1.45485	0.486	Drosophila melanogaster CG14735-RA (CG14735), mRNA.
FBtr0100575	11.6244	12.1651	1.45464	0.585	Drosophila melanogaster lingerer CG8715-RA, transcript variant A (lig), mRNA.
FBtr0083476	12.1442	12.6848	1.45457	0.284	Drosophila melanogaster CG14322-RA (CG14322), mRNA.
FBtr0087718	6.35597	6.8958	1.4538	0.379	Drosophila melanogaster CG17049-RA (CG17049), mRNA.
FBtr0079438	6.03001	6.5693	1.45326	0.0505	Drosophila melanogaster CG5155-RA (CG5155), mRNA.
FBtr0086969	13.7783	14.3174	1.45306	0.466	Drosophila melanogaster RhoGEF2 CG9635-RE, transcript variant E (RhoGEF2), mRNA.
FBtr0084959	5.71963	6.2584	1.45273	0.301	Drosophila melanogaster E(spl) region transcript m6 CG8354-RA (m6), mRNA.
FBtr0078542	6.41567	6.95417	1.45246	0.58	Drosophila melanogaster CG14454-RA (CG14454), mRNA.
FBtr0088331	7.1012	7.63955	1.45231	0.175	Drosophila melanogaster Odorant receptor 46a CG33478-PB, isoform B (Or46a) mRNA, complete cds.
FBtr0085421	11.9474	12.4857	1.45222	0.481	Drosophila melanogaster CG11517-RA (CG11517), mRNA.
FBtr0076929	6.83433	7.37201	1.45164	0.136	Drosophila melanogaster CG8640-RA (CG8640), mRNA.
FBtr0077459	10.6419	11.1795	1.45153	0.626	Drosophila melanogaster CG15431-RA (CG15431), mRNA.
FBtr0076148	7.95243	8.48721	1.44872	0.672	Drosophila melanogaster CG33269-PA (CG33269) mRNA, complete cds.
FBtr0076721	7.96911	8.50382	1.44865	0.56	Drosophila melanogaster CG7366-RA (CG7366), mRNA.
FBtr0082565	8.0095	8.54407	1.44852	0.596	Drosophila melanogaster CG17738-RA (CG17738), mRNA.
FBtr0084641	7.30024	7.83481	1.4485	0.505	Drosophila melanogaster CG13617-RA (CG13617), mRNA.
FBtr0091937	7.53431	8.06887	1.4485	0.516	citrate transporter activity,pyruvate transporter activity,sodium:dicarboxylate symporter activity,succinate transporter activity
FBtr0077590	6.2961	6.83051	1.44835	0.0584	Drosophila melanogaster CG8840-RA (CG8840), mRNA.
FBtr0088356	8.88222	9.41654	1.44826	0.619	Drosophila melanogaster CG12902-RA, transcript variant A (CG12902), mRNA.
FBtr0088322	12.4406	12.9746	1.44788	0.559	Drosophila melanogaster CG12899-RA (CG12899), mRNA.
FBtr0079326	12.4204	12.9543	1.44781	0.638	Drosophila melanogaster CG31635-RA (CG31635), mRNA.
FBtr0072616	12.6232	13.157	1.44773	0.406	Drosophila melanogaster Glucose transporter 1 CG1086-RA, transcript variant A (Glut1), mRNA.
FBtr0071448	6.28055	6.81417	1.44756	0.208	Drosophila melanogaster RabX2 CG2885-RA (RabX2), mRNA.
FBtr0083171	8.22736	8.76048	1.44706	0.706	Drosophila melanogaster CG5614-RA (CG5614), mRNA.
FBtr0082679	11.8601	12.393	1.44687	0.354	Drosophila melanogaster Heat-shock-protein-70Ba CG31449-RA (Hsp70Ba), mRNA.
FBtr0084026	8.44756	8.98046	1.44684	0.401	Drosophila melanogaster CG5810-RA (CG5810), mRNA.
FBtr0075211	8.76271	9.29498	1.4462	0.291	Drosophila melanogaster CG32175-RA (CG32175), mRNA.
FBtr0072605	12.1097	12.6419	1.44615	0.369	Drosophila melanogaster CG13895-RA (CG13895), mRNA.
FBtr0078134	9.72713	10.2592	1.44599	0.227	Drosophila melanogaster CG11592-RA (CG11592), mRNA.
FBtr0087393	7.49832	8.03023	1.44584	0.489	Drosophila melanogaster CG8102-RA, transcript variant A (CG8102), mRNA.
FBtr0088450	13.3802	13.9121	1.44583	0.488	Drosophila melanogaster CG1513-RA (CG1513), mRNA.
FBtr0085906	11.3517	11.8834	1.44568	0.336	Drosophila melanogaster teashirt CG1374-RA, transcript variant A (tsh), mRNA.
FBtr0075866	6.31186	6.84287	1.44494	0.202	Drosophila melanogaster CG14107-RA (CG14107), mRNA.
FBtr0077516	6.4729	7.00384	1.44487	0.162	Drosophila melanogaster CG2772-RA (CG2772), mRNA.
FBtr0073601	12.165	12.6958	1.4447	0.381	Drosophila melanogaster CG2025-RA (CG2025), mRNA.
FBtr0084622	6.13825	6.66851	1.44419	0.123	Drosophila melanogaster CG17780-RB, transcript variant B (CG17780), mRNA.
FBtr0072668	12.0863	12.6166	1.44419	0.677	Drosophila melanogaster CG2469-RB, transcript variant B (CG2469), mRNA.
FBtr0071880	9.1331	9.66167	1.4425	0.625	Drosophila melanogaster CG13527-RA (CG13527), mRNA.
FBtr0078434	6.44646	6.9749	1.44237	0.0657	Drosophila melanogaster CG14572-RA (CG14572), mRNA.
FBtr0076817	12.4205	12.9488	1.44214	0.747	Drosophila melanogaster Ank2 CG7462-RC, transcript variant C (Ank2), mRNA.
FBtr0080955	6.31668	6.84476	1.44201	0.645	Drosophila melanogaster CG6304-RA (CG6304), mRNA.
FBtr0079450	7.97763	8.50563	1.44193	0.593	Drosophila melanogaster CG6441-RB, transcript variant B (CG6441), mRNA.
FBtr0089641	13.3508	13.8788	1.44188	0.42	Drosophila melanogaster CG11319-RA (CG11319), mRNA.
FBtr0078517	8.4878	9.01568	1.4418	0.208	Drosophila melanogaster CG14457-RB, transcript variant B (CG14457), mRNA.
FBtr0087137	6.8319	7.35955	1.44158	0.0607	Drosophila melanogaster CG15705-RA (CG15705), mRNA.
FBtr0089739	7.82711	8.35407	1.44089	0.213	Drosophila melanogaster CG1863-RB, transcript variant B (CG1863), mRNA.
FBtr0070940	13.3479	13.8744	1.44046	0.728	Drosophila melanogaster CG3950-RA (CG3950), mRNA.
FBtr0071810	10.7397	11.266	1.44019	0.413	Drosophila melanogaster CG13499-RD, transcript variant D (CG13499), mRNA.
FBtr0087650	9.33253	9.85817	1.43957	0.627	Drosophila melanogaster CG6220-RA (CG6220), mRNA.
FBtr0072951	13.4169	13.9424	1.43944	0.556	Drosophila melanogaster Peroxidasin CG12002-RA, transcript variant A (Pxn), mRNA.
FBtr0085418	11.5156	12.0407	1.43906	0.371	Drosophila melanogaster CG1420-RA (CG1420), mRNA.
FBtr0087003	5.95955	6.48449	1.43888	0.242	Drosophila melanogaster CG10956-RA (CG10956), mRNA.
FBtr0084220	10.4602	10.9847	1.43837	0.26	Drosophila melanogaster CG7059-RC, transcript variant C (CG7059), mRNA.
FBtr0074725	12.0121	12.5359	1.43775	0.293	Drosophila melanogaster CG32534-RA (CG32534), mRNA.
FBtr0100079	6.18807	6.71183	1.43769	0.461	Drosophila melanogaster CG34024-RA (CG34024), mRNA.
FBtr0085639	7.04695	7.57039	1.43737	0.413	Drosophila melanogaster CG9737-RA (CG9737), mRNA.
FBtr0087397	11.4644	11.9873	1.43679	0.644	Drosophila melanogaster CG30079-RA (CG30079), mRNA.
FBtr0083041	12.7335	13.2561	1.43657	0.638	Drosophila melanogaster CG6966-RA (CG6966), mRNA.
FBtr0088964	8.14914	8.67104	1.43585	0.483	Drosophila melanogaster CG30500-RA (CG30500), mRNA.
FBtr0071434	11.4332	11.955	1.43575	0.538	Drosophila melanogaster CG12644-RA (CG12644), mRNA.
FBtr0077308	11.8735	12.395	1.43545	0.742	Drosophila melanogaster CG1695-RA, transcript variant A (CG1695), mRNA.
FBtr0073314	11.9818	12.5033	1.43542	0.468	Drosophila melanogaster CG13719-RA (CG13719), mRNA.
FBtr0076628	12.6243	13.1457	1.43526	0.665	Drosophila melanogaster CG32352-RA, transcript variant A (CG32352), mRNA.
FBtr0080630	11.5609	12.0812	1.43423	0.201	Drosophila melanogaster spellchecker1 CG4215-RA, transcript variant A (spel1), mRNA.
FBtr0079463	6.25243	6.77269	1.43421	0.58	Drosophila melanogaster Gustatory receptor 28a CG13787-RA (Gr28a), mRNA.
FBtr0081943	11.9073	12.4275	1.43415	0.312	Drosophila melanogaster CG11768-RA (CG11768), mRNA.
FBtr0079943	8.55367	9.07358	1.43386	0.297	Drosophila melanogaster CG4839-RA, transcript variant A (CG4839), mRNA.
FBtr0073466	12.0904	12.61	1.43357	0.386	Drosophila melanogaster CG11105-RA, transcript variant A (CG11105), mRNA.
FBtr0079312	9.31804	9.83764	1.43356	0.268	Drosophila melanogaster Thrombospondin CG11326-RE, transcript variant E (Tsp), mRNA.
FBtr0084923	5.39206	5.91154	1.43343	0.386	Drosophila melanogaster CG17197-RA (CG17197), mRNA.
FBtr0081850	11.9817	12.5011	1.43337	0.421	Drosophila melanogaster Poly-glutamine tract binding protein 1 CG31264-RA (PQBP-1), mRNA.
FBtr0100501	13.0183	13.5377	1.43337	0.118	Drosophila melanogaster sequoia CG32904-RA, transcript variant A (seq), mRNA.
FBtr0083270	7.13413	7.65283	1.43266	0.385	Drosophila melanogaster CG17929-RA (CG17929), mRNA.
FBtr0087490	7.03691	7.5556	1.43265	0.697	Drosophila melanogaster CG17389-RA (CG17389), mRNA.
FBtr0070530	8.36032	8.87836	1.43201	0.58	Drosophila melanogaster CG16781-RA (CG16781), mRNA.
FBtr0075060	6.98154	7.49911	1.43154	0.528	Drosophila melanogaster CG6865-RA (CG6865), mRNA.
FBtr0071668	5.52093	6.03847	1.43151	0.37	Drosophila melanogaster CG15676-RA (CG15676), mRNA.
FBtr0080969	10.8172	11.3347	1.43139	0.524	Drosophila melanogaster CG6860-RB, transcript variant B (CG6860), mRNA.
FBtr0075186	12.2474	12.7642	1.43084	0.426	Drosophila melanogaster Ccn CG32183-RA, transcript variant A (Ccn), mRNA.
FBtr0079142	11.4459	11.9628	1.43081	0.334	Drosophila melanogaster CG31645-RA (CG31645), mRNA.
FBtr0072947	10.8478	11.3645	1.4307	0.718	Drosophila melanogaster CG14950-RA (CG14950), mRNA.
FBtr0081013	12.8346	13.3513	1.43069	0.63	Drosophila melanogaster Cadherin-N CG7100-RI, transcript variant I (CadN), mRNA.
FBtr0073370	11.7315	12.2477	1.43021	0.694	Drosophila melanogaster CG32234-RA (CG32234), mRNA.
FBtr0082551	12.9637	13.4794	1.42969	0.565	Drosophila melanogaster CG14741-RA (CG14741), mRNA.
FBtr0072498	14.9595	15.4742	1.42875	0.372	Drosophila melanogaster CG16971-RC, transcript variant C (CG16971), mRNA.
FBtr0079171	8.77298	9.28755	1.42857	0.703	Drosophila melanogaster Vitelline membrane 26Ab CG9046-RA (Vm26Ab), mRNA.
FBtr0070719	11.4957	12.0097	1.42801	0.671	Drosophila melanogaster CG32771-RA (CG32771), mRNA.
FBtr0082791	5.76961	6.28359	1.42798	0.247	Drosophila melanogaster CG12538-RA (CG12538), mRNA.
FBtr0078333	5.64993	6.1639	1.42797	0.39	Drosophila melanogaster CG10587-RA (CG10587), mRNA.
FBtr0077343	7.21879	7.73259	1.42781	0.398	Drosophila melanogaster CG12446-RA (CG12446), mRNA.
FBtr0086722	6.52814	7.04163	1.4275	0.23	Drosophila melanogaster CG17669-RA (CG17669), mRNA.
FBtr0072171	11.5183	12.0314	1.42709	0.157	Drosophila melanogaster CG13563-RA (CG13563), mRNA.
FBtr0076824	5.39804	5.91099	1.42697	0.102	Drosophila melanogaster CG7716-RA (CG7716), mRNA.
FBtr0087677	5.53504	6.04783	1.42681	0.129	Drosophila melanogaster CG13334-RA (CG13334), mRNA.
FBtr0070853	10.4001	10.9128	1.42674	0.656	Drosophila melanogaster CG15776-RA (CG15776), mRNA.
FBtr0081877	8.75225	9.26444	1.42622	0.773	Drosophila melanogaster CG8007-RA, transcript variant A (CG8007), mRNA.
FBtr0082957	8.05591	8.56785	1.42596	0.701	Drosophila melanogaster CG14852-RA (CG14852), mRNA.
FBtr0100045	9.3854	9.89716	1.42579	0.629
FBtr0081033	7.05509	7.56599	1.42494	0.764	Drosophila melanogaster CG5755-RA (CG5755), mRNA.
FBtr0075472	7.18447	7.69504	1.42461	0.623	Drosophila melanogaster CG13045-RA (CG13045), mRNA.
FBtr0091463	12.6762	13.1867	1.4246	0.49	Drosophila melanogaster munin CG33518-PA (mun) mRNA, complete cds.
FBtr0081876	8.39629	8.90651	1.42427	0.72	Drosophila melanogaster CG8007-RA, transcript variant A (CG8007), mRNA.
FBtr0088791	13.0011	13.5111	1.42412	0.525	Drosophila melanogaster CG33087-RC (CG33087), mRNA.
FBtr0088187	5.95244	6.46222	1.42383	0.0611	Drosophila melanogaster CG13214-RA, transcript variant A (CG13214), mRNA.
FBtr0077185	12.6157	13.1252	1.42351	0.368	Drosophila melanogaster CG14580-RA (CG14580), mRNA.
FBtr0087898	10.2868	10.7957	1.42297	0.553	Drosophila melanogaster gartenzwerg CG8487-RA, transcript variant A (garz), mRNA.
FBtr0081590	7.0267	7.53555	1.42291	0.728	Drosophila melanogaster CG17944-RA, transcript variant A (CG17944), mRNA.
FBtr0091461	9.52839	10.0367	1.42238	0.513	Drosophila melanogaster Dopamine 2-like receptor CG33517-RE, transcript variant E (D2R), mRNA.
FBtr0075004	6.03858	6.54606	1.42156	0.588	Drosophila melanogaster pipe CG9614-RA, transcript variant A (pip), mRNA.
FBtr0072974	13.6314	14.1388	1.42146	0.347	Drosophila melanogaster Shaker cognate b CG1066-RB, transcript variant B (Shab), mRNA.
FBtr0072347	13.5951	14.1022	1.42127	0.575	Drosophila melanogaster CG4589-RB, transcript variant B (CG4589), mRNA.
FBtr0086575	6.14096	6.64807	1.42119	0.109	Drosophila melanogaster CG15109-RB, transcript variant B (CG15109), mRNA.
FBtr0072309	12.1754	12.6822	1.42091	0.314	Drosophila melanogaster CG3511-RA (CG3511), mRNA.
FBtr0086311	7.12987	7.63666	1.42088	0.626	Drosophila melanogaster CG18416-RA (CG18416), mRNA.
FBtr0072851	6.49627	7.00287	1.4207	0.744	Drosophila melanogaster CG32308-RB, transcript variant B (CG32308), mRNA.
FBtr0075620	6.65295	7.15924	1.42039	0.644	Drosophila melanogaster Twin of m4 CG5185-RA (Tom), mRNA.
FBtr0100281	5.96382	6.47001	1.42029	0.206	Drosophila melanogaster CG12481-RB (CG12481), mRNA.
FBtr0075390	10.6562	11.1623	1.42019	0.103	Drosophila melanogaster CG33158-RB (CG33158), mRNA.
FBtr0087977	11.6115	12.1173	1.4199	0.561	Drosophila melanogaster RNA polymerase III 128kD subunit CG8344-RA (RpIII128), mRNA.
FBtr0082485	10.206	10.7113	1.41948	0.276	Drosophila melanogaster CG12201-RB, transcript variant B (CG12201), mRNA.
FBtr0089268	11.6559	12.161	1.41924	0.603	Drosophila melanogaster turtle CG15427-RA, transcript variant A (tutl), mRNA.
FBtr0087942	10.0499	10.5549	1.41906	0.16	Drosophila melanogaster achintya CG8819-RC, transcript variant C (achi), mRNA.
FBtr0074693	12.2238	12.7287	1.41906	0.505	Drosophila melanogaster Ulp1 CG12359-RA (Ulp1), mRNA.
FBtr0085449	7.1549	7.65937	1.4186	0.509	Drosophila melanogaster CG18110-RA (CG18110), mRNA.
FBtr0086818	6.93329	7.43744	1.41828	0.53	Drosophila melanogaster CG14492-RA (CG14492), mRNA.
FBtr0078975	6.94454	7.44847	1.41807	0.49	Drosophila melanogaster CG14639-RA (CG14639), mRNA.
FBtr0075250	6.48237	6.98627	1.41805	0.0986	Drosophila melanogaster CG6497-RA (CG6497), mRNA.
FBtr0073503	12.0756	12.5791	1.41765	0.581	Drosophila melanogaster Cyp4g15 CG11715-RA, transcript variant A (Cyp4g15), mRNA.
FBtr0073253	7.51861	8.0221	1.41763	0.217	Drosophila melanogaster CG15007-RA (CG15007), mRNA.
FBtr0085168	11.5594	12.0629	1.41762	0.647	Drosophila melanogaster sidestep CG31062-RA (side), mRNA.
FBtr0073219	13.1974	13.7008	1.41754	0.081	Drosophila melanogaster temperature-induced paralytic E CG1232-RA, transcript variant A (tipE), mRNA.
FBtr0073130	12.9579	13.4612	1.41753	0.57	Drosophila melanogaster CG14973-RA (CG14973), mRNA.
FBtr0074884	10.7589	11.2613	1.41659	0.777	Drosophila melanogaster kohtalo CG8491-RA (kto), mRNA.
FBtr0091804	6.21923	6.72111	1.41605	0.427	Drosophila melanogaster CG33800-RA (CG33800), mRNA.
FBtr0071805	7.50022	8.00198	1.41594	0.127	Drosophila melanogaster CG13500-RA (CG13500), mRNA.
FBtr0075844	7.35538	7.85668	1.41548	0.367	Drosophila melanogaster CG14110-RA (CG14110), mRNA.
FBtr0077045	10.0493	10.5502	1.41514	0.529	Drosophila melanogaster CG6596-RA (CG6596), mRNA.
FBtr0074156	12.2498	12.7507	1.41505	0.706	Drosophila melanogaster mind-meld CG9163-RB, transcript variant B (mmd), mRNA.
FBtr0086471	6.18771	6.68828	1.41477	0.602	Drosophila melanogaster CG15125-RA (CG15125), mRNA.
FBtr0085330	9.59415	10.0942	1.41423	0.395	Drosophila melanogaster CG14527-RA (CG14527), mRNA.
FBtr0084471	7.9744	8.47405	1.41387	0.345	Drosophila melanogaster CG10232-RA (CG10232), mRNA.
FBtr0079206	12.9032	13.4022	1.41329	0.53	Drosophila melanogaster CG31640-RA (CG31640), mRNA.
FBtr0079526	7.0416	7.54064	1.41327	0.707	Drosophila melanogaster CG14537-RA (CG14537), mRNA.
FBtr0078832	12.4208	12.9192	1.41264	0.607	Drosophila melanogaster canoe CG2534-RA, transcript variant A (cno), mRNA.
FBtr0077648	10.9574	11.4552	1.41201	0.0721	Drosophila melanogaster CG3542-RB, transcript variant B (CG3542), mRNA.
FBtr0077950	9.45577	9.9529	1.4114	0.706	Drosophila melanogaster CG31923-PA (CG31923) mRNA, complete cds.
FBtr0083870	9.71736	10.2142	1.4111	0.598	Drosophila melanogaster CG31209-RA (CG31209), mRNA.
FBtr0078076	11.8227	12.3193	1.41085	0.459	Drosophila melanogaster CG11835-RA (CG11835), mRNA.
FBtr0075784	11.614	12.1097	1.41003	0.627	Drosophila melanogaster CG32133-RA (CG32133), mRNA.
FBtr0079054	6.1407	6.63572	1.40934	0.393	EC:3.4.21.-,EC:3.4.21.1,EC:3.4.21.4,chymotrypsin activity,elastase activity,pancreatic elastase activity,serine-type endopeptidase activity,trypsin activity
FBtr0078597	5.53714	6.03195	1.40914	0.0838	Drosophila melanogaster Osiris 7 CG1153-RA (Osi7), mRNA.
FBtr0075194	8.59031	9.08491	1.40893	0.287	Drosophila melanogaster CG6034-RA (CG6034), mRNA.
FBtr0075331	7.47725	7.97123	1.40832	0.21	Drosophila melanogaster CG32161-RA (CG32161), mRNA.
FBtr0080381	8.78587	9.27976	1.40824	0.551	Drosophila melanogaster CG31858-PA (CG31858) mRNA, complete cds.
FBtr0089324	14.1783	14.6718	1.40783	0.537	Drosophila melanogaster Larval serum protein 2 CG6806-RA (Lsp2), mRNA.
FBtr0091946	10.4801	10.9736	1.40782	0.586	Drosophila melanogaster CG33937-RA, transcript variant A (CG33937), mRNA.
FBtr0083432	7.3803	7.87363	1.4077	0.8	Drosophila melanogaster CG31418-RA (CG31418), mRNA.
FBtr0070624	6.82468	7.318	1.40768	0.321	Drosophila melanogaster CG6414-RA (CG6414), mRNA.
FBtr0079349	12.9718	13.4651	1.40767	0.205	Drosophila melanogaster Stromalin CG3423-RA (SA), mRNA.
FBtr0085339	7.20199	7.69516	1.40754	0.181	Drosophila melanogaster CG14520-RA (CG14520), mRNA.
FBtr0086764	10.3462	10.8393	1.40748	0.492	Drosophila melanogaster CG14505-RA (CG14505), mRNA.
FBtr0080067	6.50003	6.9928	1.40715	0.568	Drosophila melanogaster CG13138-RB, transcript variant B (CG13138), mRNA.
FBtr0075112	5.6074	6.09992	1.40689	0.297	Drosophila melanogaster terminus CG4216-RA (term), mRNA.
FBtr0079020	8.00216	8.49433	1.40656	0.13	Drosophila melanogaster CG14035-RA (CG14035), mRNA.
FBtr0080842	8.12453	8.61667	1.40653	0.323	Drosophila melanogaster CG31817-RA (CG31817), mRNA.
FBtr0083434	10.8922	11.3843	1.40651	0.444	Drosophila melanogaster CG14333-RA (CG14333), mRNA.
FBtr0078024	7.40197	7.89405	1.40647	0.686	Drosophila melanogaster CG11297-RA (CG11297), mRNA.
FBtr0086281	13.3598	13.8513	1.4059	0.326	Drosophila melanogaster CG8920-RC, transcript variant C (CG8920), mRNA.
FBtr0087981	5.90035	6.39151	1.40557	0.43	Drosophila melanogaster CG13186-RA (CG13186), mRNA.
FBtr0074298	13.8651	14.3561	1.4054	0.301	Drosophila melanogaster paralytic CG9907-RA (para), mRNA.
FBtr0073998	13.7849	14.2757	1.40526	0.535	Drosophila melanogaster CG15029-RA (CG15029), mRNA.
FBtr0073092	5.72653	6.21687	1.40478	0.311	Drosophila melanogaster CG12078-RA (CG12078), mRNA.
FBtr0074095	11.6656	12.1555	1.40437	0.0834	Drosophila melanogaster Rhophilin CG8497-RB, transcript variant B (Rhp), mRNA.
FBtr0071658	11.3187	11.8081	1.4038	0.62	Drosophila melanogaster CG10080-RA (CG10080), mRNA.
FBtr0085929	6.44978	6.93864	1.40333	0.548	Drosophila melanogaster CG1428-RA (CG1428), mRNA.
FBtr0077702	6.28561	6.77415	1.40302	0.726	Drosophila melanogaster Gustatory receptor 23a CG15396-RB, transcript variant B (Gr23a), mRNA.
FBtr0072970	12.0997	12.5876	1.40238	0.447	Drosophila melanogaster Autophagy-specific gene 2 CG1241-RA (Atg2), mRNA.
FBtr0077891	8.69503	9.18289	1.40236	0.571	Drosophila melanogaster CG7295-RA (CG7295), mRNA.
FBtr0075751	8.07811	8.56591	1.4023	0.379	Drosophila melanogaster Tetraspanin 68C CG32136-RB, transcript variant B (Tsp68C), mRNA.
FBtr0080813	5.91277	6.40056	1.4023	0.59	Drosophila melanogaster CG31822-PA (CG31822) mRNA, complete cds.
FBtr0078579	8.71179	9.19949	1.40221	0.128	Drosophila melanogaster CG32462-RA (CG32462), mRNA.
FBtr0080245	6.06777	6.55538	1.40213	0.627	Drosophila melanogaster CG14930-RA (CG14930), mRNA.
FBtr0081530	6.55343	7.04098	1.40207	0.74	Drosophila melanogaster CG31513-PA (CG31513) mRNA, complete cds.
FBtr0072508	9.53939	10.0268	1.40198	0.71	Drosophila melanogaster CG13881-RA (CG13881), mRNA.
FBtr0078752	12.2572	12.7446	1.4019	0.708	Drosophila melanogaster CG2926-RA (CG2926), mRNA.
FBtr0076291	11.0915	11.5786	1.40157	0.185	Drosophila melanogaster CG6527-RA (CG6527), mRNA.
FBtr0085274	12.4239	12.9109	1.40154	0.453	Drosophila melanogaster CG4787-RA (CG4787), mRNA.
FBtr0086596	6.57302	7.0597	1.40122	0.615	Drosophila melanogaster CG15116-RA (CG15116), mRNA.
FBtr0076968	10.7884	11.2751	1.40117	0.49	Drosophila melanogaster sulfateless CG8339-RA (sfl), mRNA.
FBtr0070605	7.4779	7.96453	1.40117	0.638	Drosophila melanogaster CG2901-RA (CG2901), mRNA.
FBtr0079437	13.2092	13.6955	1.40084	0.521	Drosophila melanogaster neither inactivation nor afterpotential C CG5125-RA, transcript variant A (ninaC), mRNA.
FBtr0086229	8.67917	9.16532	1.4007	0.586	Drosophila melanogaster CG13436-RA (CG13436), mRNA.
FBtr0070856	13.8954	14.3814	1.40057	0.524	Drosophila melanogaster CG17761-RA (CG17761), mRNA.
FBtr0079736	6.55272	7.03829	1.40014	0.742	Drosophila melanogaster CG32988-PA (CG32988) mRNA, complete cds.
FBtr0080965	6.09696	6.58202	1.39964	0.608	Drosophila melanogaster Gr36d CG31750-RA (Gr36d), mRNA.
FBtr0077074	11.5022	11.9871	1.3995	0.404	Drosophila melanogaster Bj1 protein CG10480-RA, transcript variant A (Bj1), mRNA.
FBtr0074637	11.5089	11.9938	1.39947	0.823	Drosophila melanogaster CG7095-RA (CG7095), mRNA.
FBtr0088516	14.4806	14.9654	1.39941	0.447	Drosophila melanogaster CG30337-RA, transcript variant A (CG30337), mRNA.
FBtr0073224	11.2755	11.7603	1.3994	0.522	Drosophila melanogaster CG1332-RA (CG1332), mRNA.
FBtr0073606	7.13852	7.62308	1.39916	0.422	Drosophila melanogaster CG15741-RA (CG15741), mRNA.
FBtr0083705	13.4346	13.9186	1.39856	0.484	Drosophila melanogaster CG31222-PA (CG31222) mRNA, complete cds.
FBtr0080909	9.03565	9.51959	1.39855	0.119	Drosophila melanogaster Ugt36Ba CG13270-RA (Ugt36Ba), mRNA.
FBtr0080787	6.98257	7.46636	1.39842	0.785	Drosophila melanogaster CG13243-RA (CG13243), mRNA.
FBtr0073548	7.04227	7.52574	1.3981	0.301	Drosophila melanogaster Odorant receptor 10a CG17867-RA (Or10a), mRNA.
FBtr0083269	6.84589	7.32926	1.39801	0.0921	Drosophila melanogaster CG6901-RA (CG6901), mRNA.
FBtr0071069	12.1431	12.6262	1.39775	0.272	Drosophila melanogaster cut CG11387-RA, transcript variant A (ct), mRNA.
FBtr0100114	7.37463	7.85738	1.3974	0.619	Drosophila melanogaster Menl-1 CG7964-RA, transcript variant A (Menl-1), mRNA.
FBtr0078380	5.98459	6.46729	1.39735	0.322	Drosophila melanogaster CG7173-RA (CG7173), mRNA.
FBtr0072649	13.4675	13.9502	1.39734	0.383	Drosophila melanogaster trio CG18214-RE, transcript variant E (trio), mRNA.
FBtr0082586	12.337	12.8196	1.3973	0.741	Drosophila melanogaster CG6525-RA (CG6525), mRNA.
FBtr0082509	13.6064	14.089	1.3973	0.448	Drosophila melanogaster CG12213-RA, transcript variant A (CG12213), mRNA.
FBtr0084370	9.7982	10.2808	1.39724	0.584	Drosophila melanogaster CG13836-RA (CG13836), mRNA.
FBtr0081488	10.1621	10.6446	1.39718	0.543	Drosophila melanogaster CG8679-RA (CG8679), mRNA.
FBtr0087671	13.476	13.9581	1.39677	0.698	Drosophila melanogaster CG13330-RA (CG13330), mRNA.
FBtr0086732	12.3642	12.8462	1.39672	0.375	Drosophila melanogaster CG5098-RA (CG5098), mRNA.
FBtr0085874	12.6881	13.17	1.3966	0.0918	Drosophila melanogaster modulo CG2050-RA (mod), mRNA.
FBtr0081014	12.7734	13.2546	1.39593	0.669	Drosophila melanogaster Cadherin-N CG7100-RI, transcript variant I (CadN), mRNA.
FBtr0091721	5.64974	6.13085	1.39581	0.145	Drosophila melanogaster CG33723-RA (CG33723), mRNA.
FBtr0077007	11.3609	11.8418	1.39557	0.375	Drosophila melanogaster CG13300-RA (CG13300), mRNA.
FBtr0071283	12.31	12.7908	1.39551	0.579	Drosophila melanogaster CG4040-RA (CG4040), mRNA.
FBtr0073183	6.01095	6.49144	1.39522	0.688	Drosophila melanogaster CG32263-RA (CG32263), mRNA.
FBtr0070439	14.5374	15.0176	1.39496	0.237	Drosophila melanogaster egghead CG9659-RB, transcript variant B (egh), mRNA.
FBtr0070301	6.82318	7.3033	1.39486	0.262	Drosophila melanogaster CG32806-RB, transcript variant B (CG32806), mRNA.
FBtr0074459	8.40068	8.88076	1.39483	0.629	Drosophila melanogaster CG15816-RA (CG15816), mRNA.
FBtr0070697	6.01476	6.49477	1.39476	0.396	Drosophila melanogaster CG12684-RA (CG12684), mRNA.
FBtr0079306	13.7894	14.2693	1.3947	0.181	Drosophila melanogaster homer CG11324-RA, transcript variant A (homer), mRNA.
FBtr0075247	6.49961	6.97948	1.39463	0.129	Drosophila melanogaster Odorant receptor 74a CG13726-RA (Or74a), mRNA.
FBtr0084600	7.83894	8.3186	1.39442	0.147	Drosophila melanogaster CG13611-RA (CG13611), mRNA.
FBtr0082775	6.95741	7.43675	1.39411	0.604	Drosophila melanogaster wnt inhibitor of Dorsal CG8458-RA (wntD), mRNA.
FBtr0077216	10.082	10.5612	1.39406	0.674	Drosophila melanogaster CG12564-RA (CG12564), mRNA.
FBtr0086176	7.99162	8.47089	1.39405	0.422	Drosophila melanogaster Tetraspanin 42Eb CG18816-RA, transcript variant A (Tsp42Eb), mRNA.
FBtr0087002	7.01332	7.49237	1.39383	0.72	Drosophila melanogaster CG15605-RA (CG15605), mRNA.
FBtr0070299	12.6111	13.0899	1.3936	0.446	Drosophila melanogaster Adenosine deaminase acting on RNA CG12598-RB, transcript variant B (Adar), mRNA.
FBtr0082793	12.4877	12.9665	1.39357	0.47	Drosophila melanogaster yurt CG9764-RA (yrt), mRNA.
FBtr0079829	9.95873	10.4368	1.39288	0.103	Drosophila melanogaster CG31883-PA (CG31883) mRNA, complete cds.
FBtr0091753	5.84413	6.32218	1.39286	0.381	Drosophila melanogaster CG33752-RA (CG33752), mRNA.
FBtr0078450	11.9095	12.3872	1.39245	0.684	Drosophila melanogaster Syntrophin-like 1 CG7152-RB, transcript variant B (Syn1), mRNA.
FBtr0072594	12.3526	12.8301	1.39232	0.379	Drosophila melanogaster dpr20 CG12191-RA (dpr20), mRNA.
FBtr0075527	12.2896	12.767	1.3923	0.528	Drosophila melanogaster CG5931-RA (CG5931), mRNA.
FBtr0072944	12.1762	12.6533	1.39195	0.403	Drosophila melanogaster Myocardin-related transcription factor CG32296-RA (Mrtf), mRNA.
FBtr0070402	12.1531	12.63	1.39181	0.479	Drosophila melanogaster proximal to raf CG2841-RC, transcript variant C (ptr), mRNA.
FBtr0071570	5.41858	5.89531	1.39159	0.164	Drosophila melanogaster CG9406-RA (CG9406), mRNA.
FBtr0083865	6.46773	6.94396	1.3911	0.366	Drosophila melanogaster Gustatory receptor 92a CG31208-RA (Gr92a), mRNA.
FBtr0087323	11.6052	12.0814	1.39108	0.519	Drosophila melanogaster CG12958-RA (CG12958), mRNA.
FBtr0077354	12.479	12.9548	1.39069	0.561	Drosophila melanogaster lethal (1) G0196 CG14616-RE, transcript variant E (l(1)G0196), mRNA.
FBtr0078211	7.02144	7.4969	1.39037	0.221	Drosophila melanogaster CG13250-RA (CG13250), mRNA.
FBtr0080949	9.43672	9.91172	1.38992	0.809	Drosophila melanogaster CG15134-RA (CG15134), mRNA.
FBtr0073909	11.7462	12.2211	1.38985	0.626	Drosophila melanogaster narrow abdomen CG1517-RC, transcript variant C (na), mRNA.
FBtr0086730	8.62183	9.09636	1.38946	0.7	Drosophila melanogaster CG14496-RA (CG14496), mRNA.
FBtr0070919	11.3285	11.8029	1.38942	0.652	Drosophila melanogaster CG12543-RA (CG12543), mRNA.
FBtr0077370	14.6008	15.0751	1.3893	0.109	Drosophila melanogaster DISCO Interacting Protein 1 CG17686-RA, transcript variant A (DIP1), mRNA.
FBtr0080365	6.68916	7.1635	1.38928	0.107	Drosophila melanogaster Polycystic kidney disease gene-2 CG6504-RA (Pkd2), mRNA.
FBtr0084884	10.9629	11.4371	1.38913	0.456	Drosophila melanogaster CG5071-RB, transcript variant B (CG5071), mRNA.
FBtr0073883	9.95415	10.4283	1.38913	0.874	Drosophila melanogaster CG33246-PA (Ste:CG33246) mRNA, complete cds.
FBtr0076197	5.73589	6.20995	1.38901	0.374	Drosophila melanogaster CG32079-RA (CG32079), mRNA.
FBtr0079295	11.4158	11.8897	1.38884	0.724	Drosophila melanogaster CG11098-RB, transcript variant B (CG11098), mRNA.
FBtr0077869	12.4105	12.8843	1.38878	0.469	Drosophila melanogaster CG15356-RA (CG15356), mRNA.
FBtr0082216	6.11235	6.58614	1.38875	0.155	Drosophila melanogaster Gustatory receptor 85a CG31405-RA (Gr85a), mRNA.
FBtr0072455	6.30109	6.77459	1.38848	0.744	Drosophila melanogaster Protein ejaculatory bulb II CG2665-PA (PebII) mRNA, complete cds.
FBtr0080642	6.66357	7.13689	1.3883	0.13	Drosophila melanogaster CG18125-RA (CG18125), mRNA.
FBtr0070949	9.34406	9.81723	1.38816	0.453	Drosophila melanogaster CG14443-RA (CG14443), mRNA.
FBtr0073810	11.4391	11.9123	1.38815	0.464	Drosophila melanogaster CG15760-RA (CG15760), mRNA.
FBtr0075012	8.21647	8.68959	1.3881	0.274	Drosophila melanogaster pipe CG9614-RA, transcript variant A (pip), mRNA.
FBtr0075717	5.94651	6.41951	1.38799	0.604	Drosophila melanogaster CG9592-RA (CG9592), mRNA.
FBtr0073326	7.63627	8.10903	1.38776	0.634	Drosophila melanogaster CG32242-RA (CG32242), mRNA.
FBtr0099987	12.9709	13.4433	1.38737	0.263	Drosophila melanogaster eyes shut CG33955-RB (eys), mRNA.
FBtr0085312	7.76997	8.24227	1.38732	0.315	Drosophila melanogaster CG14531-RA (CG14531), mRNA.
FBtr0086051	5.77126	6.24337	1.38713	0.188	Drosophila melanogaster Odorant receptor 42b CG12754-RA (Or42b), mRNA.
FBtr0085081	6.97462	7.44655	1.38696	0.413	Drosophila melanogaster Gustatory receptor 97a CG33083-RA (Gr97a), mRNA.
FBtr0088779	7.50441	7.97631	1.38693	0.619	Drosophila melanogaster sugar transporter 3 CG17976-RA (sut3), mRNA.
FBtr0074833	14.4721	14.944	1.38691	0.317	Drosophila melanogaster retinal degeneration C CG6571-RD, transcript variant D (rdgC), mRNA.
FBtr0080750	7.40091	7.87266	1.38679	0.665	Drosophila melanogaster CG31829-PA (CG31829) mRNA, complete cds.
FBtr0081959	11.519	11.9907	1.38672	0.523	Drosophila melanogaster CG11970-RA (CG11970), mRNA.
FBtr0083166	5.9345	6.40585	1.38641	0.412	Drosophila melanogaster CG31461-PA (CG31461) mRNA, complete cds.
FBtr0085931	6.02094	6.49217	1.38629	0.51	Drosophila melanogaster CG31693-PA, isoform A (CG31693) mRNA, complete cds.
FBtr0077486	5.72043	6.19158	1.38621	0.602	Drosophila melanogaster Odorant receptor 24a CG11767-RA (Or24a), mRNA.
FBtr0078515	7.26105	7.73178	1.38581	0.228	Drosophila melanogaster CG6914-RA (CG6914), mRNA.
FBtr0077008	10.1804	10.651	1.38569	0.309	Drosophila melanogaster Ecdysone-inducible gene L3 CG10160-RA (ImpL3), mRNA.
FBtr0071989	6.47335	6.94393	1.38567	0.636	Drosophila melanogaster CG9897-RA (CG9897), mRNA.
FBtr0078248	12.5878	13.0583	1.3856	0.768	Drosophila melanogaster Pitslre CG4268-RD, transcript variant D (Pitslre), mRNA.
FBtr0080683	5.99526	6.46565	1.38549	0.509	Drosophila melanogaster CG15278-RA (CG15278), mRNA.
FBtr0070567	7.37149	7.84141	1.38504	0.385	Drosophila melanogaster CG14416-RA (CG14416), mRNA.
FBtr0083242	6.76513	7.23381	1.38384	0.622	Drosophila melanogaster CG5478-RA (CG5478), mRNA.
FBtr0080549	6.87881	7.34728	1.38365	0.513	Drosophila melanogaster CG7916-RA (CG7916), mRNA.
FBtr0080632	6.01433	6.48278	1.38363	0.197	Drosophila melanogaster CG15283-RA (CG15283), mRNA.
FBtr0073385	11.4338	11.9021	1.3835	0.784	Drosophila melanogaster CG11203-RA (CG11203), mRNA.
FBtr0071250	11.7943	12.2626	1.3834	0.359	Drosophila melanogaster CG1785-RA (CG1785), mRNA.
FBtr0081225	6.09051	6.55846	1.38314	0.0821	Drosophila melanogaster CG17564-RB (CG17564), mRNA.
FBtr0080577	9.5688	10.0365	1.38293	0.188	EC:5.-.-.-,EC:5.1.-.-,EC:5.1.3.3,aldose 1-epimerase activity,isomerase activity,racemase and epimerase activity
FBtr0075132	6.55506	7.02243	1.38258	0.728	Drosophila melanogaster CG5103-RA (CG5103), mRNA.
FBtr0076581	5.81714	6.28436	1.38245	0.193	Drosophila melanogaster CG13308-RA (CG13308), mRNA.
FBtr0073566	11.4365	11.9035	1.38228	0.5	Drosophila melanogaster ATP7 CG1886-RA (ATP7), mRNA.
FBtr0082920	6.01026	6.47681	1.38181	0.298	Drosophila melanogaster CG14839-RA (CG14839), mRNA.
FBtr0084950	8.85761	9.32404	1.38169	0.639	Drosophila melanogaster CG14541-RA (CG14541), mRNA.
FBtr0075270	10.4265	10.8928	1.38158	0.83	Drosophila melanogaster CG14060-RA (CG14060), mRNA.
FBtr0078340	12.2422	12.7082	1.3813	0.675	Drosophila melanogaster Rab26 CG7605-RA (Rab26), mRNA.
FBtr0082282	9.10523	9.57116	1.38121	0.657	Drosophila melanogaster CG4655-RA, transcript variant A (CG4655), mRNA.
FBtr0081136	8.81436	9.27997	1.38091	0.206	Drosophila melanogaster CG15169-RA (CG15169), mRNA.
FBtr0084725	13.1205	13.5861	1.38081	0.3	Drosophila melanogaster CG3744-RB, transcript variant B (CG3744), mRNA.
FBtr0083015	8.767	9.23248	1.38078	0.509	Drosophila melanogaster CG7362-RA (CG7362), mRNA.
FBtr0080505	11.0702	11.5356	1.38069	0.706	Drosophila melanogaster CG16850-RA (CG16850), mRNA.
FBtr0071661	13.3882	13.8535	1.38058	0.515	Drosophila melanogaster CG10082-RB, transcript variant B (CG10082), mRNA.
FBtr0071002	11.3087	11.7736	1.38028	0.656	Drosophila melanogaster CG14431-RA (CG14431), mRNA.
FBtr0074098	7.66282	8.12766	1.38016	0.522	Drosophila melanogaster CG8509-RA (CG8509), mRNA.
FBtr0070330	11.5678	12.0326	1.38011	0.202	Drosophila melanogaster CG4061-RA (CG4061), mRNA.
FBtr0076367	12.8099	13.2745	1.37993	0.303	Drosophila melanogaster GTPase-activating protein 1 CG6721-RB, transcript variant B (Gap1), mRNA.
FBtr0081026	5.98438	6.44857	1.37954	0.561	Drosophila melanogaster CG5693-RA (CG5693), mRNA.
FBtr0083892	6.20397	6.66807	1.37946	0.457	Drosophila melanogaster CG4323-RB, transcript variant B (CG4323), mRNA.
FBtr0086339	5.90874	6.37262	1.37925	0.571	Drosophila melanogaster CG10822-RA (CG10822), mRNA.
FBtr0075792	11.3946	11.8582	1.379	0.543	Drosophila melanogaster CG8833-RA (CG8833), mRNA.
FBtr0089667	7.3146	7.77813	1.37891	0.603	Drosophila melanogaster CG13027-PA (CG13027) mRNA, complete cds.
FBtr0075428	11.1603	11.6238	1.3789	0.465	Drosophila melanogaster CG4925-RA (CG4925), mRNA.
FBtr0070885	10.2808	10.7443	1.37882	0.79	Drosophila melanogaster raptor CG4320-RA (raptor), mRNA.
FBtr0086610	10.1797	10.6431	1.3788	0.701	Drosophila melanogaster CG33148-PB (Mctp) mRNA, complete cds.
FBtr0085783	11.6776	12.1408	1.37865	0.593	Drosophila melanogaster CG15566-RA (CG15566), mRNA.
FBtr0080806	11.2209	11.6842	1.37864	0.141	Drosophila melanogaster beaten path Ia CG4846-RA (beat-Ia), mRNA.
FBtr0085198	11.5153	11.9784	1.3785	0.349	Drosophila melanogaster CG31058-RA (CG31058), mRNA.
FBtr0078792	12.8883	13.3513	1.37843	0.136	Drosophila melanogaster CG1172-RA (CG1172), mRNA.
FBtr0083987	11.9336	12.3964	1.37832	0.609	Drosophila melanogaster CG3822-RA (CG3822), mRNA.
FBtr0084084	12.3247	12.7874	1.37819	0.177	Drosophila melanogaster modifier of mdg4 CG32491-RG, transcript variant G (mod(mdg4)), mRNA.
FBtr0091686	6.26188	6.7244	1.37795	0.0874	Drosophila melanogaster CG33698-RA (CG33698), mRNA.
FBtr0071915	12.3189	12.7814	1.37793	0.382	Drosophila melanogaster CG13530-RA (CG13530), mRNA.
FBtr0084267	13.5128	13.975	1.37764	0.0875	Drosophila melanogaster CG31158-RA, transcript variant A (CG31158), mRNA.
FBtr0079589	11.8032	12.2653	1.37751	0.386	Drosophila melanogaster CG8419-RA (CG8419), mRNA.
FBtr0078562	7.65957	8.12155	1.37744	0.494	Drosophila melanogaster Mes2 CG11100-RA, transcript variant A (Mes2), mRNA.
FBtr0076171	7.70714	8.16846	1.3768	0.416	Drosophila melanogaster CG7573-RA, transcript variant A (CG7573), mRNA.
FBtr0084834	10.081	10.5422	1.37671	0.404	Drosophila melanogaster CG31437-PA (CG31437) mRNA, complete cds.
FBtr0071234	11.1419	11.6031	1.37668	0.173	Drosophila melanogaster lethal (1) G0095 CG12113-RA (l(1)G0095), mRNA.
FBtr0085892	12.2349	12.696	1.37664	0.829	Drosophila melanogaster CG31617-PA (His1:CG31617) mRNA, complete cds.
FBtr0071513	6.86672	7.32786	1.37663	0.699	Drosophila melanogaster CG15225-RA (CG15225), mRNA.
FBtr0080507	7.26745	7.72843	1.37647	0.124	Drosophila melanogaster CG16852-RA (CG16852), mRNA.
FBtr0088765	9.59403	10.0549	1.37637	0.735	Drosophila melanogaster CG2127-RA, transcript variant A (CG2127), mRNA.
FBtr0086301	7.13457	7.59526	1.3762	0.533	Drosophila melanogaster CG9036-RA (CG9036), mRNA.
FBtr0078325	6.30796	6.76809	1.37566	0.123	Drosophila melanogaster CG33285-PA (CG33285) mRNA, complete cds.
FBtr0076978	11.0101	11.4702	1.37555	0.489	Drosophila melanogaster CG8398-RA, transcript variant A (CG8398), mRNA.
FBtr0088227	10.9612	11.4212	1.37549	0.583	Drosophila melanogaster CG12325-RA (CG12325), mRNA.
FBtr0087582	13.9244	14.3844	1.37549	0.251	Drosophila melanogaster CG8233-RC, transcript variant C (CG8233), mRNA.
FBtr0085902	13.3904	13.8503	1.37547	0.627	Drosophila melanogaster CG31619-RB, transcript variant B (CG31619), mRNA.
FBtr0077993	12.1314	12.5913	1.37545	0.317	Drosophila melanogaster Star CG4385-RA, transcript variant A (S), mRNA.
FBtr0072134	10.2637	10.7233	1.37512	0.594	Drosophila melanogaster CG5591-RA (CG5591), mRNA.
FBtr0087818	6.26818	6.72753	1.37492	0.492	Drosophila melanogaster CG30488-RA (CG30488), mRNA.
FBtr0084271	9.53888	9.99822	1.37491	0.646	Drosophila melanogaster CG31161-PA (CG31161) mRNA, complete cds.
FBtr0089880	11.0221	11.4814	1.37489	0.747	Drosophila melanogaster CG4509-RB (CG4509), mRNA.
FBtr0071467	11.589	12.0478	1.37445	0.759	Drosophila melanogaster CG32686-RA, transcript variant A (CG32686), mRNA.
FBtr0091474	13.3301	13.7886	1.37407	0.443	Drosophila melanogaster scaf6 CG33522-PB, isoform B (scaf6) mRNA, complete cds.
FBtr0072023	6.50566	6.96388	1.37385	0.663	Drosophila melanogaster Odorant receptor 59a CG9820-RA (Or59a), mRNA.
FBtr0072897	8.43019	8.88817	1.37362	0.666	Drosophila melanogaster CG32298-RA (CG32298), mRNA.
FBtr0081746	10.1667	10.6245	1.37354	0.531	Drosophila melanogaster CG10928-RA (CG10928), mRNA.
FBtr0081174	12.4444	12.9015	1.37274	0.323	Drosophila melanogaster CG10702-RC, transcript variant C (CG10702), mRNA.
FBtr0073231	5.83447	6.29149	1.3727	0.219	Drosophila melanogaster CG1273-RB (CG1273), mRNA.
FBtr0083759	9.81646	10.2731	1.37236	0.593	Drosophila melanogaster CG5316-RA, transcript variant A (CG5316), mRNA.
FBtr0085844	12.5035	12.9599	1.37208	0.353	Drosophila melanogaster fat facets CG1945-RA, transcript variant A (faf), mRNA.
FBtr0074645	7.86845	8.32451	1.37179	0.743	Drosophila melanogaster CG17757-RA (CG17757), mRNA.
FBtr0100613	12.4805	12.9362	1.3714	0.348
FBtr0081455	6.38328	6.8389	1.37137	0.514	Drosophila melanogaster CG33322-PA (CG33322) mRNA, complete cds.
FBtr0074999	7.11893	7.57454	1.37137	0.0879	Drosophila melanogaster CG33062-PA (CG33062) mRNA, complete cds.
FBtr0080595	13.3423	13.7978	1.37123	0.131	Drosophila melanogaster nicotinic Acetylcholine Receptor 34E CG32975-RA, transcript variant A (nAcRalpha-34E), mRNA.
FBtr0087245	12.7701	13.2255	1.37113	0.255	Drosophila melanogaster CG8445-RA, transcript variant A (CG8445), mRNA.
FBtr0081723	12.1479	12.6032	1.37109	0.609	histone lysine N-methyltransferase activity (H3-K79 specific)
FBtr0087399	12.3862	12.8414	1.371	0.269	Drosophila melanogaster Hexokinase C CG8094-RA (Hex-C), mRNA.
FBtr0100443	13.7956	14.25	1.3702	0.493	Drosophila melanogaster Trithorax-like CG33261-PE, isoform E (Trl) mRNA, complete cds.
FBtr0077789	8.1505	8.60486	1.37018	0.0994	Drosophila melanogaster CG18641-RA (CG18641), mRNA.
FBtr0072041	6.07815	6.53221	1.36989	0.583	Drosophila melanogaster CG30417-RA (CG30417), mRNA.
FBtr0072394	12.6063	13.0603	1.36984	0.619	Drosophila melanogaster CG12851-RA (CG12851), mRNA.
FBtr0076037	8.12192	8.57591	1.36982	0.537	Drosophila melanogaster CG14127-RA (CG14127), mRNA.
FBtr0074557	13.0073	13.461	1.36957	0.403	Drosophila melanogaster Cyclic-AMP response element binding protein B at 17A CG6103-RE, transcript variant E (CrebB-17A), mRNA.
FBtr0073313	14.6494	15.1028	1.36932	0.437	Drosophila melanogaster CG32245-RA, transcript variant A (CG32245), mRNA.
FBtr0070277	11.265	11.7177	1.36859	0.37	Drosophila melanogaster Sarcoglycan CG14808-RA (Scgdelta), mRNA.
FBtr0080593	13.4653	13.9179	1.36855	0.515	Drosophila melanogaster nicotinic Acetylcholine Receptor 34E CG32975-RA, transcript variant A (nAcRalpha-34E), mRNA.
FBtr0072891	11.3367	11.7894	1.36855	0.732	Drosophila melanogaster CG13800-RA (CG13800), mRNA.
FBtr0100248	6.35828	6.81024	1.3679	0.622	Drosophila melanogaster CG40172-RA (CG40172), mRNA.
FBtr0074970	12.5635	13.0152	1.36772	0.619	Drosophila melanogaster absent, small, or homeotic discs 1 CG8887-RA (ash1), mRNA.
FBtr0083133	11.8859	12.3376	1.36765	0.502	Drosophila melanogaster telomere fusion CG6535-RA (tefu), mRNA.
FBtr0085317	6.06213	6.51335	1.36719	0.425	Drosophila melanogaster CG31050-PA (CG31050) mRNA, complete cds.
FBtr0072606	12.0019	12.4529	1.36696	0.0798	Drosophila melanogaster CG13894-RA (CG13894), mRNA.
FBtr0088023	6.62868	7.07917	1.3665	0.146	Drosophila melanogaster CG30039-RA (CG30039), mRNA.
FBtr0075424	13.7216	14.1717	1.36621	0.201	Drosophila melanogaster CG4784-RA (CG4784), mRNA.
FBtr0083788	13.735	14.1849	1.36594	0.106	GABA receptor activity,GABA-A receptor activity,glutamate-gated chloride channel activity
FBtr0072295	5.98831	6.43793	1.36568	0.311	Drosophila melanogaster CG3494-RA, transcript variant A (CG3494), mRNA.
FBtr0084489	12.5197	12.9692	1.36559	0.664	Drosophila melanogaster CG12492-RA (CG12492), mRNA.
FBtr0078793	8.63316	9.08246	1.36538	0.377	Drosophila melanogaster CG12147-RA (CG12147), mRNA.
FBtr0070679	6.86536	7.31459	1.36532	0.332	Drosophila melanogaster CG3546-RA (CG3546), mRNA.
FBtr0083023	6.49263	6.94184	1.36529	0.69	Drosophila melanogaster CG14861-RA (CG14861), mRNA.
FBtr0081003	8.55272	9.00132	1.36471	0.19	Drosophila melanogaster CG18563-RA (CG18563), mRNA.
FBtr0070573	10.7003	11.1488	1.3646	0.105	Drosophila melanogaster CG32792-RC, transcript variant C (CG32792), mRNA.
FBtr0075622	6.17256	6.62102	1.36459	0.638	Drosophila melanogaster Ocho CG3396-RA (Ocho), mRNA.
FBtr0087458	12.3957	12.8442	1.36459	0.666	Drosophila melanogaster lethal (2) k08015 CG10228-RA (l(2)k08015), mRNA.
FBtr0077356	11.5034	11.9517	1.36442	0.672	Drosophila melanogaster lethal (1) G0196 CG14616-RE, transcript variant E (l(1)G0196), mRNA.
FBtr0076220	8.44198	8.89024	1.36439	0.512	Drosophila melanogaster CG6216-RA, transcript variant A (CG6216), mRNA.
FBtr0070659	5.72125	6.1694	1.3643	0.462	Drosophila melanogaster CG15578-RA (CG15578), mRNA.
FBtr0085934	5.83431	6.28244	1.36427	0.514	Drosophila melanogaster CG31702-PA (CG31702) mRNA, complete cds.
FBtr0073464	11.195	11.643	1.36415	0.679	Drosophila melanogaster CG12625-RA (CG12625), mRNA.
FBtr0073992	13.1106	13.5584	1.36398	0.754	Drosophila melanogaster rutabaga CG9533-RA (rut), mRNA.
FBtr0076702	11.6022	12.0499	1.36391	0.328	Drosophila melanogaster CG13673-RA (CG13673), mRNA.
FBtr0074556	13.1844	13.6321	1.3639	0.519	Drosophila melanogaster Cyclic-AMP response element binding protein B at 17A CG6103-RE, transcript variant E (CrebB-17A), mRNA.
FBtr0091685	5.95167	6.39904	1.36355	0.162	Drosophila melanogaster CG33697-RA (CG33697), mRNA.
FBtr0079620	12.9485	13.395	1.36279	0.375	Drosophila melanogaster CG8086-RC, transcript variant C (CG8086), mRNA.
FBtr0080238	8.62669	9.07319	1.36273	0.501	Drosophila melanogaster CG14928-RA (CG14928), mRNA.
FBtr0091616	11.0615	11.508	1.36271	0.313	Drosophila melanogaster CG33639-RA (CG33639), mRNA.
FBtr0100509	12.867	13.3134	1.36263	0.647	Drosophila melanogaster fat2 CG7749-RB, transcript variant B (fat2), mRNA.
FBtr0076074	6.24548	6.69178	1.36254	0.493	Drosophila melanogaster CG12521-RA (CG12521), mRNA.
FBtr0100440	12.7925	13.2383	1.36202	0.676	Drosophila melanogaster Dek CG5935-RB, transcript variant B (Dek), mRNA.
FBtr0084408	8.60291	9.04862	1.36199	0.495	Drosophila melanogaster DNA polymerase CG6768-RA (DNApol-epsilon), mRNA.
FBtr0073563	12.8956	13.3413	1.36199	0.663	Drosophila melanogaster CG32663-PA (CG32663) mRNA, complete cds.
FBtr0088558	10.1765	10.6219	1.36172	0.524	Drosophila melanogaster CG13739-RA (CG13739), mRNA.
FBtr0089270	13.9514	14.3966	1.36153	0.467	Drosophila melanogaster turtle CG15427-RA, transcript variant A (tutl), mRNA.
FBtr0085754	6.51014	6.95505	1.36123	0.742	Drosophila melanogaster bottleneck CG1480-RA (bnk), mRNA.
FBtr0080416	5.88566	6.33039	1.36106	0.627	Drosophila melanogaster ACXE CG17178-RA (ACXE), mRNA.
FBtr0077500	10.236	10.6805	1.36089	0.0903	Drosophila melanogaster sloppy paired 2 CG2939-RA (slp2), mRNA.
FBtr0084068	12.0729	12.5173	1.3607	0.0901	Drosophila melanogaster modifier of mdg4 CG32491-RG, transcript variant G (mod(mdg4)), mRNA.
FBtr0080235	10.4796	10.9239	1.36059	0.696	Drosophila melanogaster spalt-related CG4881-RA, transcript variant A (salr), mRNA.
FBtr0079964	6.67192	7.11612	1.36055	0.7	Drosophila melanogaster CG31874-PA (CG31874) mRNA, complete cds.
FBtr0072941	10.7161	11.1603	1.36049	0.632	Drosophila melanogaster CG33233-PB, isoform B (CG33233) mRNA, complete cds.
FBtr0074797	6.26241	6.70616	1.36014	0.486	Drosophila melanogaster skpC CG11941-RA (skpC), mRNA.
FBtr0078266	7.38979	7.83344	1.36004	0.483	Drosophila melanogaster CG10589-RA (CG10589), mRNA.
FBtr0088500	12.5838	13.0274	1.35999	0.718	Drosophila melanogaster Matrix metalloproteinase 2 CG1794-RB, transcript variant B (Mmp2), mRNA.
FBtr0075218	11.3676	11.8111	1.35984	0.493
FBtr0076418	11.7196	12.1629	1.35967	0.705	Drosophila melanogaster furry CG32045-RA, transcript variant A (fry), mRNA.
FBtr0077029	5.99135	6.43446	1.35953	0.521	Drosophila melanogaster CG5592-RA (CG5592), mRNA.
FBtr0073719	12.4963	12.9392	1.35936	0.49	Drosophila melanogaster CG18646-RA (CG18646), mRNA.
FBtr0082151	13.1688	13.6115	1.3592	0.183	Drosophila melanogaster CG12806-RA (CG12806), mRNA.
FBtr0087639	6.39255	6.83523	1.35912	0.369	Drosophila melanogaster CG30484-RA (CG30484), mRNA.
FBtr0081046	5.782	6.22465	1.3591	0.138	Drosophila melanogaster elfless CG15150-RA (elfless), mRNA.
FBtr0076969	9.79088	10.2334	1.35895	0.559	Drosophila melanogaster CG32396-RA (CG32396), mRNA.
FBtr0085347	12.4591	12.9014	1.35872	0.171	Drosophila melanogaster CG14521-RA (CG14521), mRNA.
FBtr0080800	6.40069	6.84275	1.35854	0.7	Drosophila melanogaster CG10839-RA (CG10839), mRNA.
FBtr0082359	8.74961	9.19155	1.35843	0.694	Drosophila melanogaster CG31386-PA (CG31386) mRNA, complete cds.
FBtr0075493	12.1929	12.6344	1.358	0.454	Drosophila melanogaster Zn72D CG5215-RA, transcript variant A (Zn72D), mRNA.
FBtr0071598	11.0231	11.4641	1.35755	0.601	Drosophila melanogaster CG30386-RA (CG30386), mRNA.
FBtr0070303	10.8625	11.3032	1.35728	0.549	Drosophila melanogaster CG14799-RA (CG14799), mRNA.
FBtr0071660	12.5911	13.0315	1.35697	0.372	Drosophila melanogaster CG10321-RA (CG10321), mRNA.
FBtr0072355	5.28645	5.72658	1.35673	0.438	Drosophila melanogaster CG4563-RA (CG4563), mRNA.
FBtr0087756	6.55644	6.9964	1.35656	0.295	Drosophila melanogaster CG4714-RA (CG4714), mRNA.
FBtr0070432	12.335	12.7748	1.35644	0.455	Drosophila melanogaster polyhomeotic proximal CG18412-RA (ph-p), mRNA.
FBtr0076839	12.2035	12.6433	1.35643	0.301	Drosophila melanogaster mutagen-sensitive 312 CG8601-RA, transcript variant A (mus312), mRNA.
FBtr0078715	13.7478	14.1875	1.35634	0.566	Drosophila melanogaster CG1347-RB, transcript variant B (CG1347), mRNA.
FBtr0091498	6.38632	6.82596	1.35627	0.387	Drosophila melanogaster lectin-37Da CG33532-PA (lectin-37Da) mRNA, complete cds.
FBtr0080337	9.43713	9.87654	1.35605	0.0843	Drosophila melanogaster Gustatory receptor 33a CG17213-RA (Gr33a), mRNA.
FBtr0083082	12.8825	13.3218	1.35592	0.497	Drosophila melanogaster ENL/AF9-related CG4913-RA (ear), mRNA.
FBtr0073822	14.0974	14.5366	1.35589	0.414	Drosophila melanogaster retinal degeneration B CG11111-RB, transcript variant B (rdgB), mRNA.
FBtr0088352	8.79872	9.23782	1.35575	0.661	Drosophila melanogaster Gustatory receptor 47a CG12906-RA (Gr47a), mRNA.
FBtr0076680	11.7502	12.1889	1.3553	0.664	Drosophila melanogaster CG13680-RA (CG13680), mRNA.
FBtr0075005	5.61996	6.05834	1.35508	0.246	Drosophila melanogaster pipe CG9614-RA, transcript variant A (pip), mRNA.
FBtr0089712	11.5205	11.9588	1.35501	0.591	Drosophila melanogaster CG1677-RA (CG1677), mRNA.
FBtr0070193	8.9806	9.4188	1.35491	0.172	Drosophila melanogaster CG14632-RA, transcript variant A (CG14632), mRNA.
FBtr0082533	12.2798	12.7178	1.35477	0.487	Drosophila melanogaster CG6930-RA (CG6930), mRNA.
FBtr0076203	12.7568	13.1947	1.35465	0.332	Drosophila melanogaster Suppressor of Under-Replication CG7869-RA (SuUR), mRNA.
FBtr0080101	6.75823	7.19563	1.35416	0.766	Drosophila melanogaster CG17097-RB, transcript variant B (CG17097), mRNA.
FBtr0081735	11.986	12.423	1.35377	0.713	Drosophila melanogaster CG33097-PA (CG33097) mRNA, complete cds.
FBtr0088357	8.94464	9.38157	1.35372	0.618	Drosophila melanogaster CG12902-RA, transcript variant A (CG12902), mRNA.
FBtr0082339	12.5846	13.0214	1.35364	0.248	Drosophila melanogaster CG4757-RA (CG4757), mRNA.
FBtr0082419	9.66671	10.1033	1.35337	0.166	Drosophila melanogaster CG31389-PA (CG31389) mRNA, complete cds.
FBtr0077146	9.97462	10.4111	1.35334	0.353	Drosophila melanogaster CG4814-RA (CG4814), mRNA.
FBtr0088929	8.3725	8.80898	1.3533	0.273	Drosophila melanogaster CG1946-RA (CG1946), mRNA.
FBtr0073140	6.24382	6.6802	1.35321	0.548	Drosophila melanogaster CG14974-RA (CG14974), mRNA.
FBtr0070166	11.5174	11.9532	1.3526	0.656	Drosophila melanogaster CG32815-RA (CG32815), mRNA.
FBtr0079578	8.3194	8.75491	1.35239	0.235	Drosophila melanogaster CG31606-PA, isoform A (CG31606) mRNA, complete cds.
FBtr0071370	11.1686	11.6039	1.35222	0.35	Drosophila melanogaster CG32702-PA (CG32702) mRNA, complete cds.
FBtr0080718	14.506	14.9413	1.3522	0.347	Drosophila melanogaster vasa intronic gene CG4170-RD, transcript variant D (vig), mRNA.
FBtr0071011	9.54256	9.97762	1.35196	0.726	Drosophila melanogaster nullo CG14426-RA (nullo), mRNA.
FBtr0075798	12.6925	13.1274	1.35185	0.586	Drosophila melanogaster CG8760-RA (CG8760), mRNA.
FBtr0082536	11.8451	12.2799	1.35174	0.651	Drosophila melanogaster CG3532-RA (CG3532), mRNA.
FBtr0100325	5.97297	6.40779	1.35174	0.173	Drosophila melanogaster CG13914-RB, transcript variant B (CG13914), mRNA.
FBtr0077420	7.03317	7.46798	1.35173	0.211	Drosophila melanogaster TBP-associated factor 30kD subunit -2 CG15632-RA (Taf12L), mRNA.
FBtr0087635	12.7838	13.2185	1.35163	0.589	Drosophila melanogaster CG6329-RB, transcript variant B (CG6329), mRNA.
FBtr0075215	11.4122	11.8469	1.35163	0.293	Drosophila melanogaster CG7692-RA (CG7692), mRNA.
FBtr0085978	9.48813	9.92269	1.3515	0.267	Drosophila melanogaster CG14589-RA (CG14589), mRNA.
FBtr0071722	8.81213	9.24649	1.35131	0.637	Drosophila melanogaster CG13487-RA (CG13487), mRNA.
FBtr0078573	9.88705	10.3212	1.35111	0.586	Drosophila melanogaster ADP ribosylation factor 79F CG8385-RE, transcript variant E (Arf79F), mRNA.
FBtr0091802	5.54351	5.97741	1.35088	0.164	Drosophila melanogaster CG33798-RA (CG33798), mRNA.
FBtr0079315	5.7342	6.16791	1.3507	0.155	Drosophila melanogaster CG11327-RB, transcript variant B (CG11327), mRNA.
FBtr0084896	8.15457	8.58773	1.35019	0.181	Drosophila melanogaster CG4582-RA (CG4582), mRNA.
FBtr0071396	7.00404	7.43706	1.35006	0.47	Drosophila melanogaster CG15249-RA (CG15249), mRNA.
FBtr0087609	6.67177	7.10458	1.34986	0.371	Drosophila melanogaster CG6704-RA (CG6704), mRNA.
FBtr0078676	13.6189	14.0516	1.3498	0.109	Drosophila melanogaster CG2082-RB, transcript variant B (CG2082), mRNA.
FBtr0080594	13.8232	14.2559	1.34969	0.175	Drosophila melanogaster nicotinic Acetylcholine Receptor 34E CG32975-RA, transcript variant A (nAcRalpha-34E), mRNA.
FBtr0088597	13.7964	14.2289	1.34956	0.367	Drosophila melanogaster Rep2 CG1975-RA (Rep2), mRNA.
FBtr0073344	6.43325	6.86567	1.3495	0.204	Drosophila melanogaster CG32238-PA (CG32238) mRNA, complete cds.
FBtr0076346	12.3907	12.823	1.34939	0.59	Drosophila melanogaster CG12524-RA (CG12524), mRNA.
FBtr0076304	10.7991	11.2313	1.34936	0.225	Drosophila melanogaster CG32055-RA (CG32055), mRNA.
FBtr0077019	11.9537	12.3858	1.34922	0.443	Drosophila melanogaster CG10289-RA (CG10289), mRNA.
FBtr0083169	5.98832	6.42014	1.34893	0.643	Drosophila melanogaster CG12784-RA (CG12784), mRNA.
FBtr0070353	12.5023	12.934	1.34886	0.562	Drosophila melanogaster CG3810-RC, transcript variant C (CG3810), mRNA.
FBtr0084090	5.7817	6.21284	1.3483	0.333	Drosophila melanogaster CheB93b CG31438-PA (CheB93b) mRNA, complete cds.
FBtr0074655	11.2663	11.6974	1.34825	0.622	Drosophila melanogaster CG7280-RA (CG7280), mRNA.
FBtr0075692	14.2814	14.7124	1.34817	0.533	Drosophila melanogaster CG9425-RA, transcript variant A (CG9425), mRNA.
FBtr0083667	10.6827	11.1135	1.34794	0.471	Drosophila melanogaster CG7706-RA (CG7706), mRNA.
FBtr0078343	6.98849	7.41881	1.34754	0.803	Drosophila melanogaster CG32436-RA (CG32436), mRNA.
FBtr0085311	6.25621	6.68621	1.34723	0.64	Drosophila melanogaster CG12558-RA (CG12558), mRNA.
FBtr0076073	11.0462	11.4758	1.34686	0.586	Drosophila melanogaster CG5917-RA (CG5917), mRNA.
FBtr0079415	13.6177	14.047	1.34658	0.479	Drosophila melanogaster CG13784-RB, transcript variant B (CG13784), mRNA.
FBtr0083471	6.17644	6.60552	1.34638	0.221	Drosophila melanogaster CG14325-RA (CG14325), mRNA.
FBtr0077309	11.5245	11.9529	1.34572	0.784	Drosophila melanogaster CG32506-RA (CG32506), mRNA.
FBtr0073181	6.6664	7.09424	1.34522	0.341	Drosophila melanogaster Gustatory receptor 63a CG14979-RA (Gr63a), mRNA.
FBtr0085585	5.85449	6.28229	1.34518	0.561	Drosophila melanogaster CG31029-PA (CG31029) mRNA, complete cds.
FBtr0089393	12.9456	13.3732	1.34501	0.44	Drosophila melanogaster Ca-1T CG15899-RB (Ca-alpha1T), mRNA.
FBtr0081032	6.38763	6.81519	1.34495	0.68	Drosophila melanogaster CG31741-RA (CG31741), mRNA.
FBtr0084420	7.31681	7.74417	1.34477	0.77	Drosophila melanogaster CG10170-RA (CG10170), mRNA.
FBtr0079787	12.9193	13.3462	1.34435	0.34	Drosophila melanogaster CG31886-PA (CG31886) mRNA, complete cds.
FBtr0079304	9.25006	9.67668	1.34408	0.525	Drosophila melanogaster CG31910-PA (CG31910) mRNA, complete cds.
FBtr0080460	12.6201	13.0467	1.34407	0.297	Drosophila melanogaster CG6116-RA (CG6116), mRNA.
FBtr0073286	7.36971	7.79607	1.34384	0.584	Drosophila melanogaster CG32251-PA (CG32251) mRNA, complete cds.
FBtr0070532	8.07339	8.49933	1.34344	0.155	Drosophila melanogaster CG14269-RA (CG14269), mRNA.
FBtr0089663	14.0416	14.4675	1.34342	0.195	Drosophila melanogaster Shaker CG12348-RB, transcript variant B (Sh), mRNA.
FBtr0089255	12.3121	12.7369	1.34242	0.615	Drosophila melanogaster nicotinic Acetylcholine Receptor 80B CG12414-RA (nAcRalpha-80B), mRNA.
FBtr0085259	11.6182	12.0427	1.34217	0.484	Drosophila melanogaster CG12870-RA (CG12870), mRNA.
FBtr0073366	5.88079	6.30497	1.34181	0.667	Drosophila melanogaster CG18418-RA (CG18418), mRNA.
FBtr0086827	10.1779	10.6021	1.34176	0.176	Drosophila melanogaster CG14480-RA (CG14480), mRNA.
FBtr0086049	6.59309	7.01707	1.34163	0.106	Drosophila melanogaster CG14470-RA (CG14470), mRNA.
FBtr0086766	10.152	10.5757	1.34135	0.815	Drosophila melanogaster scribbler CG5580-RC, transcript variant C (sbb), mRNA.
FBtr0070226	10.0508	10.4742	1.34111	0.418	Drosophila melanogaster CG14772-RA (CG14772), mRNA.
FBtr0082239	14.0674	14.4908	1.3411	0.567	Drosophila melanogaster Bruce CG6303-RA (Bruce), mRNA.
FBtr0073889	13.2372	13.6605	1.34098	0.642	Drosophila melanogaster CG11072-RA (CG11072), mRNA.
FBtr0070242	8.10704	8.53024	1.3409	0.462	Drosophila melanogaster CG18091-RA (CG18091), mRNA.
FBtr0082225	10.8311	11.2543	1.34089	0.294	Drosophila melanogaster CG3999-RA (CG3999), mRNA.
FBtr0081310	7.99613	8.41902	1.34062	0.589	Drosophila melanogaster Turandot F CG31691-RA (TotF), mRNA.
FBtr0071733	5.57549	5.99812	1.34037	0.336	Drosophila melanogaster CG13494-RA (CG13494), mRNA.
FBtr0079837	8.46083	8.88334	1.34025	0.372	Drosophila melanogaster gcm2 CG3858-RB, transcript variant B (gcm2), mRNA.
FBtr0084418	6.10577	6.52815	1.34014	0.679	Drosophila melanogaster CG10168-RA (CG10168), mRNA.
FBtr0076295	10.1401	10.5623	1.33999	0.356	Drosophila melanogaster CG8072-RA (CG8072), mRNA.
FBtr0085296	13.1804	13.6025	1.33987	0.168	Drosophila melanogaster CG31051-RA (CG31051), mRNA.
FBtr0080992	7.07171	7.49358	1.33966	0.771	Drosophila melanogaster CG15144-RA (CG15144), mRNA.
FBtr0085445	8.61375	9.03561	1.33965	0.352	Drosophila melanogaster CG1906-RB, transcript variant B (CG1906), mRNA.
FBtr0083891	5.763	6.18481	1.3396	0.456	Drosophila melanogaster CG4323-RB, transcript variant B (CG4323), mRNA.
FBtr0086193	12.3654	12.7871	1.3395	0.607	Drosophila melanogaster CG33558-PA (CG33558) mRNA, complete cds.
FBtr0077698	5.4731	5.89477	1.33949	0.206	Drosophila melanogaster Odorant receptor 23a CG9880-RA (Or23a), mRNA.
FBtr0085948	6.93226	7.35379	1.33935	0.815	Drosophila melanogaster CG2528-RA (CG2528), mRNA.
FBtr0078585	7.5653	7.98664	1.33917	0.644	Drosophila melanogaster CG1076-RA (CG1076), mRNA.
FBtr0084671	12.2562	12.6769	1.33859	0.55	Drosophila melanogaster CG13625-RA (CG13625), mRNA.
FBtr0079501	11.2786	11.699	1.33832	0.147	Drosophila melanogaster CG31904-PD, isoform D (CG31904) mRNA, complete cds.
FBtr0089377	10.9713	11.3917	1.33831	0.582	Drosophila melanogaster tiptop CG12630-RA (tio), mRNA.
FBtr0086219	14.0243	14.4446	1.33827	0.585	Drosophila melanogaster bancal CG13425-RB, transcript variant B (bl), mRNA.
FBtr0089286	14.4529	14.8731	1.3381	0.446	Drosophila melanogaster dumpy CG33196-PB (dp) mRNA, complete cds.
FBtr0073071	13.0502	13.4704	1.33808	0.609	Drosophila melanogaster karst CG12008-RA, transcript variant A (kst), mRNA.
FBtr0082141	10.8224	11.2424	1.33797	0.768	Drosophila melanogaster CG8516-RA (CG8516), mRNA.
FBtr0088358	13.2635	13.6835	1.33793	0.361	Drosophila melanogaster CG12904-RA (CG12904), mRNA.
FBtr0081399	14.5249	14.9449	1.33793	0.394	Drosophila melanogaster CG1962-RA, transcript variant A (CG1962), mRNA.
FBtr0078902	15.335	15.7546	1.33757	0.137	Drosophila melanogaster complexin CG32490-RJ, transcript variant J (cpx), mRNA.
FBtr0086090	11.8656	12.2849	1.33727	0.678	Drosophila melanogaster CG33347-PA (CG33347) mRNA, complete cds.
FBtr0083380	6.55801	6.97716	1.33714	0.71	Drosophila melanogaster actinin 3 CG8953-RA (Actn3), mRNA.
FBtr0070880	7.04782	7.46669	1.33688	0.684	Drosophila melanogaster CG32751-RA (CG32751), mRNA.
FBtr0076361	11.7189	12.1372	1.3364	0.49	Drosophila melanogaster TBP-associated factor 2 CG6711-RA (Taf2), mRNA.
FBtr0088205	11.9024	12.3207	1.33637	0.597	Drosophila melanogaster CG12391-RA (CG12391), mRNA.
FBtr0070747	6.49357	6.91186	1.33634	0.118	Drosophila melanogaster CG15785-PA (CG15785) mRNA, complete cds.
FBtr0084921	5.85864	6.27653	1.33597	0.646	Drosophila melanogaster CG17195-RA (CG17195), mRNA.
FBtr0085448	5.9444	6.36202	1.33572	0.601	Drosophila melanogaster pickpocket 21 CG12048-RA (ppk21), mRNA.
FBtr0085960	6.87279	7.29006	1.3354	0.761	Drosophila melanogaster CG16937-RA (CG16937), mRNA.
FBtr0070890	5.89518	6.3124	1.33536	0.117	Drosophila melanogaster mab-2 CG4746-RA (mab-2), mRNA.
FBtr0070551	6.94525	7.36226	1.33516	0.182	Drosophila melanogaster CG3592-RA (CG3592), mRNA.
FBtr0089770	11.0525	11.4694	1.33508	0.736	Drosophila melanogaster tincar CG31247-RB, transcript variant B (tinc), mRNA.
FBtr0085442	12.4824	12.8992	1.33495	0.593	Drosophila melanogaster CG1906-RB, transcript variant B (CG1906), mRNA.
FBtr0070626	13.1814	13.5981	1.33487	0.779	Drosophila melanogaster lava lamp CG6450-RC (lva), mRNA.
FBtr0088918	12.2108	12.6274	1.33473	0.496	Drosophila melanogaster CG30494-RA (CG30494), mRNA.
FBtr0079205	9.84031	10.2568	1.33471	0.772	Drosophila melanogaster CG13988-RA (CG13988), mRNA.
FBtr0074260	6.99025	7.40646	1.33442	0.554	Drosophila melanogaster CG12395-RA (CG12395), mRNA.
FBtr0080870	8.55889	8.97503	1.33435	0.563	Drosophila melanogaster CG31815-PA (CG31815) mRNA, complete cds.
FBtr0085078	5.85643	6.2724	1.33419	0.617	Drosophila melanogaster CG6296-RA (CG6296), mRNA.
FBtr0073129	12.8888	13.3048	1.33416	0.693	Drosophila melanogaster CG14972-RA (CG14972), mRNA.
FBtr0083439	7.39706	7.81273	1.33391	0.401	Drosophila melanogaster CG5863-RA (CG5863), mRNA.
FBtr0077237	11.0294	11.4447	1.33358	0.272	Drosophila melanogaster CG1722-RA (CG1722), mRNA.
FBtr0089666	6.58742	7.00227	1.33316	0.16	Drosophila melanogaster CG12783-RA (CG12783), mRNA.
FBtr0076159	7.4567	7.87153	1.33314	0.759	Drosophila melanogaster CG33272-PA (CG33272) mRNA, complete cds.
FBtr0082164	7.26724	7.68172	1.33281	0.589	Drosophila melanogaster Rpt3R CG9475-RB, transcript variant B (Rpt3R), mRNA.
FBtr0082545	7.94587	8.35984	1.33235	0.0992	Drosophila melanogaster CG3809-RA (CG3809), mRNA.
FBtr0087938	11.123	11.5367	1.33206	0.184	Drosophila melanogaster CG30044-RA (CG30044), mRNA.
FBtr0072747	13.1465	13.5601	1.33198	0.743	Drosophila melanogaster CG13917-RA (CG13917), mRNA.
FBtr0076495	10.2238	10.6372	1.33188	0.228	Drosophila melanogaster Heat shock gene 67Ba CG4167-RA (Hsp67Ba), mRNA.
FBtr0086500	11.8346	12.2481	1.33188	0.554	Drosophila melanogaster hippo CG11228-RA (hpo), mRNA.
FBtr0080794	9.92434	10.3378	1.33185	0.676	Drosophila melanogaster CG4793-RC, transcript variant C (CG4793), mRNA.
FBtr0075475	8.82469	9.23796	1.3317	0.799	Drosophila melanogaster CG13048-RA (CG13048), mRNA.
FBtr0086719	13.1958	13.609	1.33162	0.504	Drosophila melanogaster CG30116-RA, transcript variant A (CG30116), mRNA.
FBtr0081281	12.7341	13.147	1.33138	0.114	Drosophila melanogaster CG10186-RC, transcript variant C (CG10186), mRNA.
FBtr0077578	7.26338	7.67622	1.3313	0.713	Drosophila melanogaster CG15404-RA (CG15404), mRNA.
FBtr0077632	12.1022	12.5149	1.33118	0.676	Drosophila melanogaster lilliputian CG8817-RC, transcript variant C (lilli), mRNA.
FBtr0086565	5.29688	5.70954	1.33114	0.226	Drosophila melanogaster CG33454-PA (CG33454) mRNA, complete cds.
FBtr0078096	11.784	12.1965	1.33096	0.438	Drosophila melanogaster CG31921-PA (CG31921) mRNA, complete cds.
FBtr0071729	12.1609	12.5732	1.33086	0.271	Drosophila melanogaster CG33227-PB (CG33227) mRNA, complete cds.
FBtr0075841	6.38044	6.79276	1.33083	0.257	Drosophila melanogaster CG14111-RA (CG14111), mRNA.
FBtr0080239	5.76332	6.17549	1.33068	0.525	Drosophila melanogaster CG4970-RB (CG4970), mRNA.
FBtr0086168	9.35043	9.76243	1.33053	0.18	Drosophila melanogaster CheB42a CG33348-PA (CheB42a) mRNA, complete cds.
FBtr0074827	7.20577	7.61767	1.33043	0.347	Drosophila melanogaster CG13813-RA (CG13813), mRNA.
FBtr0073646	8.88789	9.29976	1.33041	0.779	Drosophila melanogaster CG11245-RA (CG11245), mRNA.
FBtr0071310	7.91107	8.32275	1.33024	0.45	Drosophila melanogaster CG15370-RA (CG15370), mRNA.
FBtr0072757	11.3965	11.8082	1.33023	0.199	Drosophila melanogaster CG33230-PA (CG33230) mRNA, complete cds.
FBtr0073882	9.40956	9.82119	1.33019	0.903	Drosophila melanogaster CG33245-PA (Ste:CG33245) mRNA, complete cds.
FBtr0087461	10.3016	10.7132	1.33013	0.579	Drosophila melanogaster SMC2 CG10212-RA (SMC2), mRNA.
FBtr0084364	6.44503	6.85646	1.33	0.215	Drosophila melanogaster lame duck CG4677-RA, transcript variant A (lmd), mRNA.
FBtr0087573	12.5392	12.9505	1.3299	0.594	Drosophila melanogaster CG8479-RA, transcript variant A (CG8479), mRNA.
FBtr0082153	5.72676	6.13804	1.32986	0.132	Drosophila melanogaster CG9459-RA (CG9459), mRNA.
FBtr0088726	9.25948	9.67068	1.32979	0.627	Drosophila melanogaster CG30355-RA (CG30355), mRNA.
FBtr0070766	13.9287	14.3394	1.32937	0.311	Drosophila melanogaster small conductance calcium-activated potassium channel CG10706-RE, transcript variant E (SK), mRNA.
FBtr0077320	13.4379	13.8485	1.32922	0.558	Drosophila melanogaster RhoGAP19D CG1412-RA (RhoGAP19D), mRNA.
FBtr0086720	10.4341	10.8445	1.32903	0.541	Drosophila melanogaster CG30116-RA, transcript variant A (CG30116), mRNA.
FBtr0086132	12.746	13.1562	1.32889	0.345	Drosophila melanogaster Epac CG3427-RA (Epac), mRNA.
FBtr0080336	13.159	13.5688	1.32851	0.583	Drosophila melanogaster CG17211-RA (CG17211), mRNA.
FBtr0081503	12.3762	12.786	1.32849	0.782	Drosophila melanogaster Dynamin associated protein 160 CG1099-RB, transcript variant B (Dap160), mRNA.
FBtr0076198	6.40525	6.8149	1.32836	0.473	Drosophila melanogaster CG32081-PA (CG32081) mRNA, complete cds.
FBtr0084346	6.27056	6.67996	1.32814	0.573	Drosophila melanogaster Gustatory receptor 94a CG31280-RA (Gr94a), mRNA.
FBtr0087184	12.2252	12.6341	1.3277	0.719	Drosophila melanogaster Kinesin heavy chain CG7765-RA (Khc), mRNA.
FBtr0087313	11.9753	12.3841	1.32756	0.455	Drosophila melanogaster CG30084-RF, transcript variant F (tun), mRNA.
FBtr0080639	10.7493	11.158	1.32742	0.668	Drosophila melanogaster CG7516-RA (CG7516), mRNA.
FBtr0100028	8.39979	8.80836	1.32737	0.534	Drosophila melanogaster CG33983-RA (CG33983), mRNA.
FBtr0076996	7.55421	7.9624	1.32702	0.604	Drosophila melanogaster CG12330-RA (CG12330), mRNA.
FBtr0083293	10.1143	10.5225	1.32702	0.208	Drosophila melanogaster Guanylyl cyclase at 89Da CG14885-RA (Gyc-89Da), mRNA.
FBtr0078281	8.70962	9.11766	1.32688	0.189	Drosophila melanogaster Gustatory receptor 77a CG32433-RA (Gr77a), mRNA.
FBtr0083600	8.17932	8.58723	1.32676	0.544	Drosophila melanogaster CG7142-RA (CG7142), mRNA.
FBtr0075775	12.8865	13.2942	1.32653	0.65	Drosophila melanogaster CG32138-RB, transcript variant B (CG32138), mRNA.
FBtr0070661	6.55083	6.95799	1.32607	0.66	Drosophila melanogaster CG15576-RB (CG15576), mRNA.
FBtr0081681	5.97054	6.37743	1.32583	0.694	Drosophila melanogaster CG15179-RA (CG15179), mRNA.
FBtr0087322	9.6571	10.0639	1.3257	0.782	Drosophila melanogaster CG18625-RA (CG18625), mRNA.
FBtr0071499	13.3693	13.776	1.32565	0.166	Drosophila melanogaster CG32675-PC, isoform C (CG32675) mRNA, complete cds.
FBtr0085546	9.93448	10.341	1.32553	0.222	Drosophila melanogaster CG15524-RA (CG15524), mRNA.
FBtr0087000	5.87125	6.2777	1.32542	0.585	Drosophila melanogaster CG17287-RA (CG17287), mRNA.
FBtr0080074	13.4319	13.8383	1.3254	0.557	Drosophila melanogaster CG5604-RA (CG5604), mRNA.
FBtr0081120	13.2975	13.7039	1.32537	0.705	Drosophila melanogaster CG10600-RA (CG10600), mRNA.
FBtr0084400	6.18064	6.58697	1.32531	0.651	Drosophila melanogaster CG13829-RA (CG13829), mRNA.
FBtr0083579	9.49616	9.90224	1.32508	0.565	Drosophila melanogaster CG14310-RB, transcript variant B (CG14310), mRNA.
FBtr0100040	13.07	13.4761	1.32505	0.517	microtubule binding
FBtr0075139	9.13746	9.54319	1.32476	0.652	Drosophila melanogaster Glycine receptor CG7446-RA (Grd), mRNA.
FBtr0071127	9.35736	9.76302	1.32469	0.498	Drosophila melanogaster CG15332-RB, transcript variant B (CG15332), mRNA.
FBtr0076486	11.1128	11.5181	1.32437	0.501	Drosophila melanogaster CG4022-RA (CG4022), mRNA.
FBtr0089881	11.3279	11.7327	1.32391	0.478	Drosophila melanogaster Nup154 CG4579-RB, transcript variant B (Nup154), mRNA.
FBtr0079137	6.77826	7.18291	1.32377	0.596	Drosophila melanogaster CG31912-PA (CG31912) mRNA, complete cds.
FBtr0071107	12.868	13.2724	1.3236	0.537	Drosophila melanogaster Glutamate-cysteine ligase catalytic subunit CG2259-RA, transcript variant A (Gclc), mRNA.
FBtr0080380	13.7064	14.1103	1.32307	0.551	Drosophila melanogaster CG31857-PA (CG31857) mRNA, complete cds.
FBtr0074647	12.9153	13.3191	1.323	0.453	Drosophila melanogaster CG7332-RA (CG7332), mRNA.
FBtr0076396	12.8536	13.2574	1.32294	0.625	Drosophila melanogaster CG16711-RB, transcript variant B (CG16711), mRNA.
FBtr0080499	10.0355	10.4391	1.32281	0.585	Drosophila melanogaster CG7099-RA (CG7099), mRNA.
FBtr0080193	6.16209	6.56564	1.32276	0.444	Drosophila melanogaster CG14915-RA (CG14915), mRNA.
FBtr0078583	5.69777	6.10128	1.32272	0.415	Drosophila melanogaster CG1075-RA (CG1075), mRNA.
FBtr0080032	10.3775	10.781	1.32266	0.474	Drosophila melanogaster RluA-2 CG6187-RA (RluA-2), mRNA.
FBtr0082988	11.7889	12.192	1.32243	0.565	Drosophila melanogaster CG3563-RA, transcript variant A (CG3563), mRNA.
FBtr0077917	8.11295	8.51605	1.32234	0.592	Drosophila melanogaster CG10869-RA (CG10869), mRNA.
FBtr0084121	13.2927	13.6954	1.322	0.392	Drosophila melanogaster Insulin-like receptor CG18402-RA (InR), mRNA.
FBtr0078914	7.61384	8.01617	1.32164	0.849	Drosophila melanogaster CG11739-RC, transcript variant C (CG11739), mRNA.
FBtr0086450	13.7916	14.1939	1.3216	0.535	Drosophila melanogaster par-1 CG8201-PM, isoform M (par-1) mRNA, complete cds.
FBtr0100392	12.8615	13.2637	1.32152	0.533	Drosophila melanogaster par-1 CG8201-PM, isoform M (par-1) mRNA, complete cds.
FBtr0075251	13.1934	13.5956	1.32148	0.732	Drosophila melanogaster CG6512-RB, transcript variant B (CG6512), mRNA.
FBtr0088654	13.0525	13.4542	1.32106	0.215	Drosophila melanogaster CG8232-RA (CG8232), mRNA.
FBtr0074416	6.75479	7.15603	1.32064	0.289	Drosophila melanogaster CG13000-RA (CG13000), mRNA.
FBtr0076315	6.03147	6.43255	1.32049	0.499	Drosophila melanogaster CG32053-RA (CG32053), mRNA.
FBtr0072538	7.69372	8.09453	1.32025	0.144	Drosophila melanogaster CG7051-RA, transcript variant A (CG7051), mRNA.
FBtr0083096	12.2922	12.6928	1.32006	0.73	Drosophila melanogaster CG31302-RC, transcript variant C (CG31302), mRNA.
FBtr0082443	11.3089	11.7094	1.32002	0.563	Drosophila melanogaster CG18476-RA (CG18476), mRNA.
FBtr0085275	12.5521	12.9522	1.31966	0.478	Drosophila melanogaster CG12852-RA (CG12852), mRNA.
FBtr0081069	12.6971	13.097	1.31944	0.145	Drosophila melanogaster CG10211-RA (CG10211), mRNA.
FBtr0072976	12.319	12.7188	1.31931	0.546	Drosophila melanogaster CG9965-RA (CG9965), mRNA.
FBtr0085045	6.17277	6.57247	1.31923	0.753	Drosophila melanogaster CG31079-PA (CG31079) mRNA, complete cds.
FBtr0080802	11.266	11.6657	1.31918	0.35	Drosophila melanogaster CG13245-RA (CG13245), mRNA.
FBtr0086834	10.3496	10.7492	1.31907	0.419	Drosophila melanogaster CG11423-RA (CG11423), mRNA.
FBtr0080697	12.6649	13.0643	1.31893	0.54	Drosophila melanogaster metabotropic GABA-B receptor subtype 1 CG15274-RA (GABA-B-R1), mRNA.
FBtr0071464	9.22263	9.62186	1.31881	0.203	Drosophila melanogaster CG12640-RA (CG12640), mRNA.
FBtr0073634	11.3809	11.78	1.31875	0.593	Drosophila melanogaster CG1924-RA (CG1924), mRNA.
FBtr0078648	6.10656	6.50568	1.3187	0.18	Drosophila melanogaster CG10280-RA (CG10280), mRNA.
FBtr0071152	10.7452	11.1443	1.31865	0.616	Drosophila melanogaster CG2116-RA (CG2116), mRNA.
FBtr0080970	6.01164	6.41004	1.31804	0.746	Drosophila melanogaster CG6380-RA (CG6380), mRNA.
FBtr0075687	6.86759	7.2658	1.31787	0.66	Drosophila melanogaster CG13476-RA, transcript variant A (CG13476), mRNA.
FBtr0081171	5.52826	5.92626	1.31768	0.119	Drosophila melanogaster CG10700-RA (CG10700), mRNA.
FBtr0072345	5.7931	6.19082	1.31742	0.407	Drosophila melanogaster CG13592-RA (CG13592), mRNA.
FBtr0079557	5.78816	6.18551	1.31709	0.346	Drosophila melanogaster CG33121-PA (CG33121) mRNA, complete cds.
FBtr0088250	10.6951	11.0921	1.31682	0.392	Drosophila melanogaster CG12342-RA, transcript variant A (CG12342), mRNA.
FBtr0072336	13.0749	13.4719	1.31675	0.199	Drosophila melanogaster CG13594-RA (CG13594), mRNA.
FBtr0078470	14.9015	15.2984	1.31665	0.214	Drosophila melanogaster mushroom-body expressed CG7437-RA, transcript variant A (mub), mRNA.
FBtr0078133	12.6429	13.0394	1.31636	0.159	Drosophila melanogaster U2 small nuclear riboprotein auxiliary factor 38 CG3582-RA (U2af38), mRNA.
FBtr0083685	7.95947	8.35508	1.3155	0.711	Drosophila melanogaster CG7715-RA (CG7715), mRNA.
FBtr0077508	12.5349	12.9305	1.31547	0.7	Drosophila melanogaster friend of echinoid CG31774-RA (fred), mRNA.
FBtr0074395	7.51397	7.90938	1.31532	0.577	Drosophila melanogaster CG5172-RA, transcript variant A (CG5172), mRNA.
FBtr0100558	6.10805	6.50286	1.31477	0.166
FBtr0072640	8.01193	8.4065	1.31455	0.318	Drosophila melanogaster CG32336-RA (CG32336), mRNA.
FBtr0075686	6.56581	6.96013	1.31432	0.605	Drosophila melanogaster CG13476-RA, transcript variant A (CG13476), mRNA.
FBtr0074499	9.40276	9.79694	1.31419	0.27	Drosophila melanogaster CG32496-RA (CG32496), mRNA.
FBtr0072890	9.66342	10.0573	1.31397	0.634	Drosophila melanogaster CG9004-RA (CG9004), mRNA.
FBtr0086265	6.61563	7.00927	1.3137	0.123	Drosophila melanogaster Odorant-binding protein 57e CG30145-PA (Obp57e) mRNA, complete cds.
FBtr0084459	13.388	13.7815	1.31364	0.366	Drosophila melanogaster myoblast city CG10379-RA (mbc), mRNA.
FBtr0072419	8.05645	8.44999	1.31361	0.676	Drosophila melanogaster CG2857-RA (CG2857), mRNA.
FBtr0071826	13.2868	13.6803	1.31358	0.144	Drosophila melanogaster ventrally-expressed-protein-D CG33200-RA (ventrally-expressed-protein-D), mRNA.
FBtr0076431	10.3802	10.7735	1.31341	0.72	Drosophila melanogaster Glutamate receptor IB CG4481-RA (Glu-RIB), mRNA.
FBtr0091963	13.5848	13.978	1.31331	0.734	DNA binding,structural molecule activity
FBtr0076576	7.04814	7.44127	1.31324	0.418	Drosophila melanogaster CG6576-RA (CG6576), mRNA.
FBtr0078789	14.6245	15.0176	1.3132	0.274	Drosophila melanogaster 7B2 CG1168-RB, transcript variant B (7B2), mRNA.
FBtr0072274	5.39327	5.78616	1.31302	0.162	Drosophila melanogaster CG13576-RA (CG13576), mRNA.
FBtr0072841	11.2948	11.6877	1.31301	0.515	Drosophila melanogaster CG1017-RA (CG1017), mRNA.
FBtr0075317	8.20706	8.59991	1.31298	0.73	Drosophila melanogaster CG9692-RB (CG9692), mRNA.
FBtr0084919	7.11248	7.50532	1.31298	0.798	Drosophila melanogaster CG4960-RA (CG4960), mRNA.
FBtr0088928	11.2694	11.6622	1.31295	0.374	Drosophila melanogaster CG1942-RA (CG1942), mRNA.
FBtr0100660	11.2624	11.6553	1.31295	0.4	Drosophila melanogaster kuzbanian CG7147-RB, transcript variant B (kuz), mRNA.
FBtr0075977	9.81519	10.208	1.31291	0.503	Drosophila melanogaster CG10663-RA (CG10663), mRNA.
FBtr0073673	7.67506	8.06769	1.31278	0.205	Drosophila melanogaster CG15732-RA (CG15732), mRNA.
FBtr0081444	13.3176	13.7102	1.31273	0.511	Drosophila melanogaster CG9339-RA, transcript variant A (CG9339), mRNA.
FBtr0083311	12.3316	12.7241	1.3126	0.684	Drosophila melanogaster CG14896-RA (CG14896), mRNA.
FBtr0081753	14.2974	14.6895	1.31225	0.382	Drosophila melanogaster CG31284-RC, transcript variant C (CG31284), mRNA.
FBtr0085326	12.1565	12.5483	1.31202	0.572	Drosophila melanogaster CG1647-RA (CG1647), mRNA.
FBtr0088386	5.84753	6.2393	1.312	0.571	Drosophila melanogaster CG12133-RA (CG12133), mRNA.
FBtr0078291	8.33642	8.72792	1.31176	0.508	Drosophila melanogaster CG33284-PA (CG33284) mRNA, complete cds.
FBtr0074950	8.00653	8.39797	1.3117	0.27	Drosophila melanogaster CG14101-RA (CG14101), mRNA.
FBtr0079622	13.153	13.5442	1.31152	0.311	Drosophila melanogaster CG8086-RC, transcript variant C (CG8086), mRNA.
FBtr0078856	12.2058	12.5969	1.31142	0.127	Drosophila melanogaster Mediator complex subunit 31 CG1057-RB, transcript variant B (MED31), mRNA.
FBtr0074546	14.6149	15.006	1.31137	0.173	calmodulin binding
FBtr0081585	6.03215	6.42314	1.3113	0.568	Drosophila melanogaster MstProx CG1149-RA (MstProx), mRNA.
FBtr0087723	11.2854	11.6762	1.31111	0.647	Drosophila melanogaster Cap-G CG17054-RB, transcript variant B (Cap-G), mRNA.
FBtr0077467	13.9268	14.3175	1.31101	0.243	Drosophila melanogaster Scavenger receptor class C, type I CG4099-RA (Sr-CI), mRNA.
FBtr0079939	7.86733	8.25794	1.31095	0.587	Drosophila melanogaster CG13128-RA (CG13128), mRNA.
FBtr0080564	7.01699	7.40756	1.31091	0.112	Drosophila melanogaster CG33306-PA (CG33306) mRNA, complete cds.
FBtr0087714	9.04822	9.43872	1.31085	0.377	Drosophila melanogaster CG30060-RA (CG30060), mRNA.
FBtr0080607	6.35643	6.74683	1.31075	0.591	Drosophila melanogaster CG31840-PA (CG31840) mRNA, complete cds.
FBtr0081995	11.8201	12.2104	1.31067	0.489	Drosophila melanogaster CG18005-RA (CG18005), mRNA.
FBtr0082428	5.65134	6.04153	1.31057	0.421	Drosophila melanogaster CG14720-RA (CG14720), mRNA.
FBtr0071259	14.1848	14.5745	1.31017	0.15	Drosophila melanogaster retinal degeneration A CG10966-RA (rdgA), mRNA.
FBtr0071972	6.09312	6.4828	1.3101	0.564	Drosophila melanogaster CG13545-RA (CG13545), mRNA.
FBtr0089983	13.6994	14.089	1.31008	0.63	Drosophila melanogaster Furin 1 CG10772-RD, transcript variant D (Fur1), mRNA.
FBtr0080691	10.1026	10.4923	1.31005	0.483	Drosophila melanogaster CG31775-PA (CG31775) mRNA, complete cds.
FBtr0070589	8.78124	9.17077	1.30996	0.127	Drosophila melanogaster Growth arrest specific protein 8 CG14271-RB (Gas8), mRNA.
FBtr0077050	11.6935	12.083	1.30994	0.585	Drosophila melanogaster CG13293-RA (CG13293), mRNA.
FBtr0075385	8.03815	8.42762	1.30991	0.272	Drosophila melanogaster CG18814-RA (CG18814), mRNA.
FBtr0084083	12.2959	12.6853	1.3099	0.376	Drosophila melanogaster modifier of mdg4 CG32491-RG, transcript variant G (mod(mdg4)), mRNA.
FBtr0083610	10.064	10.4533	1.3097	0.431	Drosophila melanogaster CG7183-RA (CG7183), mRNA.
FBtr0085930	5.66852	6.05722	1.30921	0.541	Drosophila melanogaster CG11634-RA (CG11634), mRNA.
FBtr0070069	8.93333	9.32202	1.3092	0.125	Drosophila melanogaster CG12470-RA (CG12470), mRNA.
FBtr0083345	5.28497	5.67347	1.30903	0.115	Drosophila melanogaster CG31275-PB, isoform B (CG31275) mRNA, complete cds.
FBtr0079397	12.4329	12.8209	1.30858	0.678	Drosophila melanogaster milton CG13777-RB, transcript variant B (milt), mRNA.
FBtr0100179	6.74328	7.13121	1.30852	0.614	Drosophila melanogaster CG40169-RB, transcript variant B (CC40169), mRNA.
FBtr0082626	15.5279	15.9158	1.30848	0.134	Drosophila melanogaster desat1 CG5887-RA, transcript variant A (desat1), mRNA.
FBtr0075721	8.26855	8.65643	1.30848	0.705	Drosophila melanogaster CG13479-RA (CG13479), mRNA.
FBtr0076189	13.8082	14.1959	1.30833	0.141	Drosophila melanogaster GlcAT-P CG6207-RC, transcript variant C (GlcAT-P), mRNA.
FBtr0085190	13.1669	13.5544	1.30818	0.506	Drosophila melanogaster Tusp CG5586-RB (Tusp), mRNA.
FBtr0081636	12.0608	12.4482	1.30806	0.261	Drosophila melanogaster CG1943-RA, transcript variant A (CG1943), mRNA.
FBtr0071125	13.635	14.0223	1.30802	0.273	Drosophila melanogaster swiss cheese CG2212-RB, transcript variant B (sws), mRNA.
FBtr0080098	8.1711	8.55846	1.30799	0.431	Drosophila melanogaster CG6138-RB, transcript variant B (CG6138), mRNA.
FBtr0083989	8.50838	8.8956	1.30787	0.278	Drosophila melanogaster CG17274-RA, transcript variant A (CG17274), mRNA.
FBtr0084188	14.224	14.6113	1.30786	0.459	Drosophila melanogaster CG6455-RA, transcript variant A (CG6455), mRNA.
FBtr0070645	7.14042	7.52755	1.30778	0.5	Drosophila melanogaster CG15570-RA (CG15570), mRNA.
FBtr0071732	5.86955	6.2566	1.30772	0.554	Drosophila melanogaster Gustatory receptor 58b CG13495-RA (Gr58b), mRNA.
FBtr0073263	13.5784	13.9645	1.30693	0.168	Drosophila melanogaster Ras opposite CG15811-RA (Rop), mRNA.
FBtr0088575	13.0669	13.4528	1.30662	0.333	Drosophila melanogaster Suppressor of variegation 2-10 CG8068-RA, transcript variant A (Su(var)2-10), mRNA.
FBtr0084984	6.20413	6.58964	1.30632	0.749	Drosophila melanogaster CG14546-RA (CG14546), mRNA.
FBtr0087908	5.50657	5.89201	1.30626	0.309	Drosophila melanogaster CG33013-PB (CG33013) mRNA, complete cds.
FBtr0077522	7.74613	8.13151	1.3062	0.193	Drosophila melanogaster CG31776-RA (CG31776), mRNA.
FBtr0005673	10.9555	11.3407	1.30604	0.51	DNA binding,single-stranded DNA specific endodeoxyribonuclease activity
FBtr0085203	13.6991	14.0842	1.30597	0.69	Drosophila melanogaster widerborst CG5643-RG, transcript variant G (wdb), mRNA.
FBtr0084053	9.66535	10.0504	1.30595	0.17	Drosophila melanogaster ETHR CG5911-RB, transcript variant B (ETHR), mRNA.
FBtr0073680	14.2745	14.6594	1.30578	0.199	Drosophila melanogaster Casein kinase I CG2028-RB, transcript variant B (CkIalpha), mRNA.
FBtr0081060	9.74886	10.1336	1.30562	0.696	Drosophila melanogaster CG31746-RA (CG31746), mRNA.
FBtr0072828	14.3422	14.7269	1.3056	0.222	Drosophila melanogaster CG12099-RB, transcript variant B (CG12099), mRNA.
FBtr0075759	12.2322	12.6167	1.30546	0.592	Drosophila melanogaster CG9028-RA (CG9028), mRNA.
FBtr0081382	5.69911	6.08362	1.30542	0.345	Drosophila melanogaster CG17472-RA (CG17472), mRNA.
FBtr0074157	13.6856	14.0701	1.30541	0.685	Drosophila melanogaster CG15604-PA (CG15604) mRNA, complete cds.
FBtr0083179	11.6156	12.0001	1.30536	0.527	Drosophila melanogaster -Man-IIb CG4606-RA (alpha-Man-IIb), mRNA.
FBtr0089859	5.6812	6.06545	1.30518	0.164	Drosophila melanogaster CG33459-PA (CG33459) mRNA, complete cds.
FBtr0086232	12.1068	12.491	1.30513	0.119	Drosophila melanogaster DMAP1 CG11132-RA (DMAP1), mRNA.
FBtr0071299	11.9154	12.2994	1.30501	0.659	Drosophila melanogaster CG7065-RA (CG7065), mRNA.
FBtr0076036	8.10534	8.48922	1.30485	0.47	Drosophila melanogaster CG14128-RA (CG14128), mRNA.
FBtr0085771	5.55075	5.93459	1.30481	0.44	Drosophila melanogaster CG15563-RA (CG15563), mRNA.
FBtr0083885	8.41701	8.80032	1.30433	0.455	Drosophila melanogaster CG10881-RA (CG10881), mRNA.
FBtr0087427	11.2977	11.6806	1.30397	0.761	Drosophila melanogaster CG30475-RA (CG30475), mRNA.
FBtr0076992	6.76874	7.15106	1.30343	0.688	Drosophila melanogaster Lcp65Ab2 CG18773-RA (Lcp65Ab2), mRNA.
FBtr0084988	10.7154	11.0977	1.30341	0.617	Drosophila melanogaster CG31323-PA (CG31323) mRNA, complete cds.
FBtr0075320	6.93238	7.31464	1.30339	0.328	Drosophila melanogaster PGRP-SB2 CG9697-RA (PGRP-SB2), mRNA.
FBtr0081187	14.4595	14.8417	1.30336	0.384	Drosophila melanogaster Numb-associated kinase CG10637-RC, transcript variant C (Nak), mRNA.
FBtr0083968	8.70949	9.09151	1.30316	0.127	Drosophila melanogaster CG15696-RA (CG15696), mRNA.
FBtr0079966	6.63711	7.01889	1.30294	0.269	Drosophila melanogaster CG13135-RB, transcript variant B (CG13135), mRNA.
FBtr0071442	11.3197	11.7014	1.30288	0.711	Drosophila melanogaster CG15307-RA (CG15307), mRNA.
FBtr0077809	5.60691	5.98828	1.30257	0.43	Drosophila melanogaster CG31679-RA (CG31679), mRNA.
FBtr0082792	10.748	11.1293	1.30256	0.212	Drosophila melanogaster CG17025-RA (CG17025), mRNA.
FBtr0087067	6.21557	6.59686	1.30251	0.418	Drosophila melanogaster CG9010-RA (CG9010), mRNA.
FBtr0086946	12.9236	13.3048	1.3024	0.707	Drosophila melanogaster Misexpression suppressor of ras 4 CG4903-RA (MESR4), mRNA.
FBtr0080951	12.5786	12.9597	1.30236	0.269	Drosophila melanogaster beat-IIIb CG33179-RA (beat-IIIb), mRNA.
FBtr0079424	6.96611	7.34707	1.30221	0.357	Drosophila melanogaster CG8902-RA (CG8902), mRNA.
FBtr0074891	12.8283	13.2091	1.30204	0.611	Drosophila melanogaster CG7757-RB, transcript variant B (CG7757), mRNA.
FBtr0075016	5.69639	6.07707	1.30196	0.39	Drosophila melanogaster CG14088-RA (CG14088), mRNA.
FBtr0078979	10.8947	11.2754	1.30192	0.212	Drosophila melanogaster CG9766-RA, transcript variant A (CG9766), mRNA.
FBtr0089183	5.94642	6.32698	1.30185	0.29	Drosophila melanogaster CG32013-RA (CG32013), mRNA.
FBtr0081979	12.1976	12.5781	1.30177	0.473	Drosophila melanogaster Vps16A CG8454-RA (Vps16A), mRNA.
FBtr0077199	12.3456	12.7259	1.3016	0.17	Drosophila melanogaster Septin-1 CG1403-RB, transcript variant B (Sep1), mRNA.
FBtr0071377	7.85864	8.23869	1.30139	0.344	Drosophila melanogaster CG12654-RA (CG12654), mRNA.
FBtr0085149	6.4541	6.83414	1.30137	0.639	Drosophila melanogaster CG6271-RA (CG6271), mRNA.
FBtr0076986	11.2454	11.6254	1.3013	0.252	Drosophila melanogaster CG10144-RA (CG10144), mRNA.
FBtr0074618	7.92718	8.30707	1.30125	0.438	Drosophila melanogaster CG15040-RA (CG15040), mRNA.
FBtr0076090	6.40359	6.78342	1.30119	0.798	Drosophila melanogaster Vha16-3 CG32090-RA (Vha16-3), mRNA.
FBtr0081021	11.4738	11.8535	1.30102	0.127	Drosophila melanogaster CG5674-RA, transcript variant A (CG5674), mRNA.
FBtr0072557	10.749	11.1283	1.30072	0.426	Drosophila melanogaster Rev1 CG12189-RA (Rev1), mRNA.
FBtr0070288	12.193	12.5722	1.3006	0.65	Drosophila melanogaster NMDA receptor 2 CG33513-RA, transcript variant A (Nmdar2), mRNA.
FBtr0088852	7.09239	7.47151	1.30055	0.686	Drosophila melanogaster CG14766-RA (CG14766), mRNA.
FBtr0077562	11.7946	12.1725	1.29948	0.591	Drosophila melanogaster CG33123-PA (CG33123) mRNA, complete cds.
FBtr0085231	10.8675	11.2454	1.29944	0.655	Drosophila melanogaster CG12874-RA (CG12874), mRNA.
FBtr0075298	9.93801	10.3158	1.2994	0.783	Drosophila melanogaster CG9665-RA (CG9665), mRNA.
FBtr0071000	10.5	10.8779	1.29939	0.177	Drosophila melanogaster CG4575-RA (CG4575), mRNA.
FBtr0073748	12.851	13.2288	1.29935	0.408	Drosophila melanogaster hemipterous CG4353-RC, transcript variant C (hep), mRNA.
FBtr0074700	12.5535	12.9313	1.29928	0.772	Drosophila melanogaster CG7502-RA (CG7502), mRNA.
FBtr0077959	10.8297	11.2068	1.29874	0.241	Drosophila melanogaster CG4749-RA (CG4749), mRNA.
FBtr0082202	6.24548	6.62229	1.29846	0.614	Drosophila melanogaster CG12813-RA (CG12813), mRNA.
FBtr0073701	11.6354	12.0119	1.29822	0.596	Drosophila melanogaster Phosphodiesterase 9 CG32648-RA (Pde9), mRNA.
FBtr0082184	11.1626	11.5389	1.29804	0.275	Drosophila melanogaster CG6254-RA (CG6254), mRNA.
FBtr0091773	6.7266	7.10283	1.29794	0.752	Drosophila melanogaster CG33772-RA (CG33772), mRNA.
FBtr0081124	10.2409	10.6171	1.2979	0.437	Drosophila melanogaster CG10348-RA (CG10348), mRNA.
FBtr0085177	6.3109	6.68702	1.29785	0.241	Drosophila melanogaster CG14262-RA (CG14262), mRNA.
FBtr0073685	10.9078	11.2835	1.2975	0.682	Drosophila melanogaster CG15725-RA (CG15725), mRNA.
FBtr0089664	12.9575	13.333	1.29725	0.642	Drosophila melanogaster olf413 CG12673-RA (olf413), mRNA.
FBtr0083927	13.1465	13.5219	1.29723	0.36	Drosophila melanogaster CG31203-RC, transcript variant C (CG31203), mRNA.
FBtr0080968	12.6288	13.0039	1.2969	0.12	Drosophila melanogaster CG6860-RB, transcript variant B (CG6860), mRNA.
FBtr0082746	5.97899	6.3539	1.29676	0.587	G-protein coupled receptor activity
FBtr0087486	5.72369	6.09852	1.29669	0.405	Drosophila melanogaster CG10104-RA (CG10104), mRNA.
FBtr0080218	11.8331	12.2074	1.2962	0.136	Drosophila melanogaster Ca2+-channel-protein--subunit CG6320-RA, transcript variant A (Ca-beta), mRNA.
FBtr0075634	12.4974	12.8716	1.29617	0.375	Drosophila melanogaster CG6854-RB, transcript variant B (CG6854), mRNA.
FBtr0081631	6.11343	6.48712	1.29566	0.533	Drosophila melanogaster don juan like CG1984-RA (djl), mRNA.
FBtr0079109	5.93576	6.30912	1.29536	0.403	Drosophila melanogaster CG18266-RA (CG18266), mRNA.
FBtr0089572	13.14	13.5132	1.29525	0.604	Drosophila melanogaster CG6686-RB, transcript variant B (CG6686), mRNA.
FBtr0072566	7.77679	8.15	1.29523	0.349	Drosophila melanogaster CG13891-RA (CG13891), mRNA.
FBtr0070961	11.948	12.3211	1.29518	0.593	Drosophila melanogaster CG14438-RA, transcript variant A (CG14438), mRNA.
FBtr0084603	13.1193	13.4922	1.29499	0.537	Drosophila melanogaster crumbs CG6383-RA (crb), mRNA.
FBtr0070658	6.43093	6.80382	1.29494	0.247	Drosophila melanogaster CG12692-RB (CG12692), mRNA.
FBtr0089292	5.73694	6.10982	1.29493	0.214	Drosophila melanogaster lethal (2) 03659 CG8799-RA (l(2)03659), mRNA.
FBtr0085293	10.3229	10.6955	1.29469	0.384	Drosophila melanogaster CG12413-RA (CG12413), mRNA.
FBtr0079709	9.7717	10.1441	1.2945	0.719	Drosophila melanogaster CG31894-PA (CG31894) mRNA, complete cds.
FBtr0084918	8.21001	8.58237	1.29447	0.535	Drosophila melanogaster CG31380-PA (CG31380) mRNA, complete cds.
FBtr0087721	6.8348	7.20701	1.29433	0.381	Drosophila melanogaster CG17048-RA (CG17048), mRNA.
FBtr0084089	6.02874	6.40076	1.29416	0.509	Drosophila melanogaster CheB93a CG15503-RA (CheB93a), mRNA.
FBtr0078686	13.3942	13.7659	1.29393	0.507	Drosophila melanogaster Inositol 1,4,5,-tris-phosphate receptor CG1063-RA, transcript variant A (Itp-r83A), mRNA.
FBtr0076809	11.7528	12.1245	1.29384	0.497	Drosophila melanogaster CG13685-RA (CG13685), mRNA.
FBtr0077503	12.7903	13.1619	1.29382	0.506	Drosophila melanogaster CG3980-RA, transcript variant A (CG3980), mRNA.
FBtr0071010	7.46281	7.83315	1.29266	0.59	Drosophila melanogaster CG14427-RA (CG14427), mRNA.
FBtr0075035	13.1723	13.5422	1.29229	0.468	Drosophila melanogaster Mitogen-activated protein kinase phosphatase 3 CG14080-RB, transcript variant B (Mkp3), mRNA.
FBtr0082478	7.25228	7.62218	1.29227	0.566	Drosophila melanogaster CG14731-RA (CG14731), mRNA.
FBtr0074411	5.68118	6.05106	1.29224	0.413	Drosophila melanogaster CG8945-RC (CG8945), mRNA.
FBtr0082685	6.22893	6.59869	1.29214	0.685	Drosophila melanogaster CG10909-RA (CG10909), mRNA.
FBtr0088503	12.0868	12.4564	1.29205	0.218	Drosophila melanogaster Odorant receptor 45a CG1978-RA (Or45a), mRNA.
FBtr0081388	11.2402	11.6096	1.29184	0.341	Drosophila melanogaster CG2614-RA (CG2614), mRNA.
FBtr0071504	10.1795	10.5489	1.29179	0.411	Drosophila melanogaster CG12637-RA (CG12637), mRNA.
FBtr0084666	12.4512	12.8206	1.29175	0.615	Drosophila melanogaster CG5794-RB, transcript variant B (CG5794), mRNA.
FBtr0081573	9.45567	9.82494	1.29169	0.128	Drosophila melanogaster CG14609-RA (CG14609), mRNA.
FBtr0081549	7.17169	7.54088	1.29163	0.548	Drosophila melanogaster -Esterase-6 CG1108-RA (alpha-Est6), mRNA.
FBtr0079421	8.63101	9	1.29145	0.557	Drosophila melanogaster PDGF- and VEGF-related factor 3 CG31629-RA, transcript variant A (Pvf3), mRNA.
FBtr0080424	7.52469	7.89345	1.29125	0.726	Drosophila melanogaster CG31856-PA (CG31856) mRNA, complete cds.
FBtr0077810	13.6499	14.0185	1.29108	0.271	Drosophila melanogaster CG10882-RA (CG10882), mRNA.
FBtr0100266	8.5971	8.96559	1.291	0.732	Drosophila melanogaster CG41073-RA (CG41073), mRNA.
FBtr0078578	6.99882	7.36716	1.29087	0.233	Drosophila melanogaster CG32459-RA (CG32459), mRNA.
FBtr0088024	14.2861	14.6544	1.29086	0.21	Drosophila melanogaster CG8889-RA, transcript variant A (CG8889), mRNA.
FBtr0085253	12.7714	13.1396	1.29073	0.644	Drosophila melanogaster CG5514-RA, transcript variant A (CG5514), mRNA.
FBtr0070622	9.62727	9.99519	1.29049	0.676	Drosophila melanogaster CG32778-RA (CG32778), mRNA.
FBtr0083636	6.94462	7.31249	1.29045	0.523	Drosophila melanogaster CG14305-RC, transcript variant C (CG14305), mRNA.
FBtr0088757	5.72799	6.09548	1.29011	0.16	Drosophila melanogaster CG11669-RA (CG11669), mRNA.
FBtr0081304	10.889	11.2564	1.29001	0.673	Drosophila melanogaster CG13966-RA (CG13966), mRNA.
FBtr0087434	8.77617	9.14348	1.28994	0.583	Drosophila melanogaster CG12866-RA (CG12866), mRNA.
FBtr0081589	6.16564	6.53275	1.28977	0.509	Drosophila melanogaster CG17944-RA, transcript variant A (CG17944), mRNA.
FBtr0072294	6.77957	7.14646	1.28957	0.374	Drosophila melanogaster CG3492-RA (CG3492), mRNA.
FBtr0081685	11.9719	12.3386	1.28941	0.762	Drosophila melanogaster TBP-associated factor 1 CG17603-RB, transcript variant B (Taf1), mRNA.
FBtr0081131	8.97382	9.34029	1.28919	0.486	Drosophila melanogaster tosca CG10387-RA (tos), mRNA.
FBtr0070388	11.5915	11.9577	1.28893	0.145	Drosophila melanogaster Cytochrome P450-4ae1 CG10755-RA (Cyp4ae1), mRNA.
FBtr0075821	10.666	11.032	1.28882	0.607	Drosophila melanogaster CG10089-RC, transcript variant C (CG10089), mRNA.
FBtr0080739	5.65275	6.01863	1.28866	0.396	Drosophila melanogaster snail CG3956-RA (sna), mRNA.
FBtr0079401	13.6935	14.0594	1.28865	0.66	Drosophila melanogaster Menin 1 CG13778-RB, transcript variant B (Mnn1), mRNA.
FBtr0084160	7.51567	7.88147	1.2886	0.21	Drosophila melanogaster Gustatory receptor 93b CG31336-RA (Gr93b), mRNA.
FBtr0075883	10.6151	10.9808	1.28851	0.811	Drosophila melanogaster SRm160 CG11274-RA (SRm160), mRNA.
FBtr0088551	7.26334	7.62901	1.28848	0.457	Drosophila melanogaster CG13955-RA (CG13955), mRNA.
FBtr0087496	7.39719	7.76197	1.28768	0.648	Drosophila melanogaster CG12869-RA (CG12869), mRNA.
FBtr0086593	11.989	12.3537	1.28768	0.197	Drosophila melanogaster CG15117-RB, transcript variant B (CG15117), mRNA.
FBtr0071262	9.49511	9.85969	1.28751	0.296	Drosophila melanogaster CG10962-RB, transcript variant B (CG10962), mRNA.
FBtr0087474	14.1109	14.4752	1.28725	0.136	Drosophila melanogaster Proteasome p44.5 subunit CG10149-RA, transcript variant A (Rpn6), mRNA.
FBtr0085683	13.3712	13.7352	1.28695	0.384	Drosophila melanogaster jdp CG2239-RA, transcript variant A (jdp), mRNA.
FBtr0079794	12.5886	12.9526	1.28692	0.276	Drosophila melanogaster taiman CG13109-RA (tai), mRNA.
FBtr0080784	5.75545	6.11932	1.28688	0.533	Drosophila melanogaster CG11864-RA (CG11864), mRNA.
FBtr0081739	6.5484	6.91221	1.28682	0.505	Drosophila melanogaster CG10919-RA (CG10919), mRNA.
FBtr0072010	10.2916	10.6554	1.2868	0.397	Drosophila melanogaster CG13550-RA (CG13550), mRNA.
FBtr0089025	9.37712	9.74078	1.28669	0.324	Drosophila melanogaster Tetraspanin 42Eh CG12844-RB, transcript variant B (Tsp42Eh), mRNA.
FBtr0083241	11.2825	11.6461	1.28663	0.382	Drosophila melanogaster CG31088-PA (CG31088) mRNA, complete cds.
FBtr0082040	14.3306	14.6938	1.28635	0.414	Drosophila melanogaster CG16777-RA (CG16777), mRNA.
FBtr0082309	6.4119	6.77512	1.2863	0.36	Drosophila melanogaster fau CG6544-RA, transcript variant A (fau), mRNA.
FBtr0078262	8.92217	9.28513	1.28606	0.523	Drosophila melanogaster CG3288-RA (CG3288), mRNA.
FBtr0075285	15.3198	15.6828	1.28605	0.262	Drosophila melanogaster CG32169-RA (CG32169), mRNA.
FBtr0080356	10.9926	11.3555	1.28604	0.524	Drosophila melanogaster CG31763-PA (CG31763) mRNA, complete cds.
FBtr0075891	6.25172	6.61461	1.286	0.309	Drosophila melanogaster CG11251-RA (CG11251), mRNA.
FBtr0080835	5.62386	5.98667	1.28592	0.314	Drosophila melanogaster CG4440-RA (CG4440), mRNA.
FBtr0080667	6.26259	6.62504	1.28561	0.751	Drosophila melanogaster CG31835-PA (CG31835) mRNA, complete cds.
FBtr0073802	12.6605	13.0225	1.28525	0.782	Drosophila melanogaster CG15758-RB (CG15758), mRNA.
FBtr0086621	12.1742	12.5359	1.28495	0.855	Drosophila melanogaster Diptericin B CG10794-RA (DptB), mRNA.
FBtr0078523	11.8821	12.2436	1.28481	0.328	Drosophila melanogaster CG32452-RB, transcript variant B (CG32452), mRNA.
FBtr0083300	13.628	13.9895	1.28476	0.369	Drosophila melanogaster CG14890-RA (CG14890), mRNA.
FBtr0077897	5.93869	6.30005	1.28464	0.365	Drosophila melanogaster Gustatory receptor 22a CG31662-RA (Gr22a), mRNA.
FBtr0100014	11.2878	11.6491	1.2846	0.43	Drosophila melanogaster CG33971-RA (CG33971), mRNA.
FBtr0082794	7.39115	7.75246	1.28459	0.772	Drosophila melanogaster CG9269-RA (CG9269), mRNA.
FBtr0085926	10.8888	11.2499	1.28442	0.901	Drosophila melanogaster CG31611-PA (His4:CG31611) mRNA, complete cds.
FBtr0086065	7.01368	7.37449	1.28415	0.253	Drosophila melanogaster CG30437-RC, transcript variant C (CG30437), mRNA.
FBtr0078270	9.63284	9.99362	1.28412	0.248	Drosophila melanogaster Male-specific transcript 77F CG3354-RA (Mst77F), mRNA.
FBtr0081252	5.89542	6.25596	1.28391	0.235	Drosophila melanogaster CG13081-RA (CG13081), mRNA.
FBtr0075171	14.7107	15.071	1.28376	0.344	Drosophila melanogaster NUCB1 CG32190-RA (NUCB1), mRNA.
FBtr0081054	9.60342	9.96378	1.28375	0.312	Drosophila melanogaster Accessory gland peptide 36DE CG7157-RA (Acp36DE), mRNA.
FBtr0087288	7.23116	7.5915	1.28373	0.429	Drosophila melanogaster CG12970-RB, transcript variant B (CG12970), mRNA.
FBtr0089421	6.87718	7.23721	1.28345	0.514	Drosophila melanogaster Adenine phosphoribosyltransferase CG18315-RA, transcript variant A (Aprt), mRNA.
FBtr0073644	5.81369	6.17349	1.28325	0.212	Drosophila melanogaster CG2574-RA (CG2574), mRNA.
FBtr0079836	6.01844	6.37785	1.2829	0.663	Drosophila melanogaster CG3841-RA (CG3841), mRNA.
FBtr0079042	11.7169	12.0761	1.28272	0.33	Drosophila melanogaster Rtnl1 CG33113-RG, transcript variant G (Rtnl1), mRNA.
FBtr0081752	10.4548	10.8138	1.28254	0.416	Drosophila melanogaster CG10092-RA (CG10092), mRNA.
FBtr0070959	12.4656	12.8243	1.28226	0.572	Drosophila melanogaster CG14441-RA (CG14441), mRNA.
FBtr0100517	12.8523	13.211	1.28221	0.433	Drosophila melanogaster Myosin 95E CG5501-PI, isoform I (Myo95E) mRNA, complete cds.
FBtr0070685	12.2132	12.5717	1.28215	0.776	Drosophila melanogaster Protein phosphatase 2C CG2984-RA (Pp2C1), mRNA.
FBtr0083525	6.0248	6.38325	1.28204	0.155	Drosophila melanogaster CG17801-RA (CG17801), mRNA.
FBtr0071604	12.4067	12.7645	1.28144	0.724	Drosophila melanogaster domino CG9696-RE, transcript variant E (dom), mRNA.
FBtr0076923	12.0292	12.387	1.28143	0.674	Drosophila melanogaster cornetto CG32386-RA (corn), mRNA.
FBtr0087638	14.0615	14.4191	1.28133	0.141	Drosophila melanogaster CG6357-RA (CG6357), mRNA.
FBtr0084698	8.69013	9.0474	1.281	0.372	Drosophila melanogaster CG6980-RA (CG6980), mRNA.
FBtr0087132	5.51131	5.86837	1.28082	0.144	Drosophila melanogaster CG3687-RA (CG3687), mRNA.
FBtr0084805	12.3183	12.6753	1.28076	0.274	Drosophila melanogaster CG13654-RA (CG13654), mRNA.
FBtr0084342	6.58257	6.93937	1.28058	0.632	Drosophila melanogaster Odorant receptor 94b CG6679-RA (Or94b), mRNA.
FBtr0075562	12.4088	12.7654	1.28038	0.636	Drosophila melanogaster CG6498-RA (CG6498), mRNA.
FBtr0070535	7.89913	8.25551	1.28021	0.508	Drosophila melanogaster CG12535-RB, transcript variant B (CG12535), mRNA.
FBtr0100349	13.0014	13.3576	1.28001	0.269	protein binding,protein heterodimerization activity
FBtr0072094	6.78148	7.13742	1.27981	0.43	Drosophila melanogaster CG18128-RA (CG18128), mRNA.
FBtr0084547	12.0196	12.3752	1.2795	0.217	Drosophila melanogaster sec10 CG6159-RA (sec10), mRNA.
FBtr0070578	14.4704	14.8259	1.27943	0.341	Drosophila melanogaster Mnt CG13316-RB, transcript variant B (Mnt), mRNA.
FBtr0075612	8.95464	9.30997	1.27928	0.616	Drosophila melanogaster CG7255-RF, transcript variant F (CG7255), mRNA.
FBtr0080480	6.30919	6.66435	1.27913	0.78	Drosophila melanogaster CG31730-PA (CG31730) mRNA, complete cds.
FBtr0080973	6.34724	6.70235	1.27908	0.424	Drosophila melanogaster CG31784-PA, isoform A (CG31784) mRNA, complete cds.
FBtr0070741	9.76649	10.1212	1.27876	0.312	Drosophila melanogaster CG6789-RA (CG6789), mRNA.
FBtr0071509	10.4504	10.8049	1.27851	0.582	Drosophila melanogaster CG9817-RA (CG9817), mRNA.
FBtr0088740	10.6917	11.0461	1.2785	0.624	Drosophila melanogaster CG8701-RA (CG8701), mRNA.
FBtr0071950	13.496	13.8501	1.2782	0.153	Drosophila melanogaster CG30190-RA (CG30190), mRNA.
FBtr0084312	13.0425	13.3966	1.27816	0.635	Drosophila melanogaster CG7029-RA (CG7029), mRNA.
FBtr0073476	13.7158	14.0698	1.27812	0.275	Drosophila melanogaster Klp10A CG1453-RE, transcript variant E (Klp10A), mRNA.
FBtr0075827	5.68921	6.04303	1.27795	0.606	Drosophila melanogaster CG11281-RA (CG11281), mRNA.
FBtr0078085	11.4094	11.7632	1.27787	0.805	Drosophila melanogaster CG4297-RB, transcript variant B (CG4297), mRNA.
FBtr0082270	12.8907	13.2445	1.27787	0.515	Drosophila melanogaster CG14685-RD, transcript variant D (CG14685), mRNA.
FBtr0079425	8.90713	9.2608	1.27781	0.339	Drosophila melanogaster CG31907-PA (CG31907) mRNA, complete cds.
FBtr0076920	14.2939	14.6474	1.27768	0.394	Drosophila melanogaster CG32387-RA, transcript variant A (CG32387), mRNA.
FBtr0076591	7.96716	8.32067	1.27767	0.578	Drosophila melanogaster CG5804-RA (CG5804), mRNA.
FBtr0086213	8.72641	9.07986	1.27761	0.665	Drosophila melanogaster CG15235-RA (CG15235), mRNA.
FBtr0088669	6.1158	6.4692	1.27757	0.341	Drosophila melanogaster CG11824-RA (CG11824), mRNA.
FBtr0081510	7.86372	8.21692	1.27739	0.535	Drosophila melanogaster Gustatory receptor 39a CG31622-RA, transcript variant A (Gr39a), mRNA.
FBtr0081704	12.5021	12.8552	1.27722	0.472	Drosophila melanogaster dpr11 CG33202-RB (dpr11), mRNA.
FBtr0088194	7.09495	7.44776	1.27705	0.649	Drosophila melanogaster CG13217-RA (CG13217), mRNA.
FBtr0076893	6.27528	6.62808	1.27703	0.234	Drosophila melanogaster CG14829-RA (CG14829), mRNA.
FBtr0071514	6.11594	6.46865	1.27696	0.536	Drosophila melanogaster CG15227-RA (CG15227), mRNA.
FBtr0073301	12.9871	13.3398	1.27692	0.445	Drosophila melanogaster CG15021-RA (CG15021), mRNA.
FBtr0084563	13.6493	14.002	1.27689	0.486	Drosophila melanogaster multiple ankyrin repeats single KH domain CG33106-RB, transcript variant B (mask), mRNA.
FBtr0073014	12.5449	12.8975	1.27686	0.769	Drosophila melanogaster CG2083-RA (CG2083), mRNA.
FBtr0074834	14.8999	15.2524	1.27684	0.365	Drosophila melanogaster retinal degeneration C CG6571-RD, transcript variant D (rdgC), mRNA.
FBtr0088979	12.3942	12.7463	1.27647	0.178	Drosophila melanogaster CG1603-RA (CG1603), mRNA.
FBtr0078593	6.76348	7.11539	1.27625	0.718	Drosophila melanogaster Osiris 2 CG1148-RB, transcript variant B (Osi2), mRNA.
FBtr0086804	7.08135	7.43302	1.27604	0.386	Drosophila melanogaster CG5084-RA (CG5084), mRNA.
FBtr0085286	12.9332	13.2848	1.27599	0.746	Drosophila melanogaster Moca-cyp CG1866-RA, transcript variant A (Moca-cyp), mRNA.
FBtr0070261	13.0424	13.394	1.27598	0.616	Drosophila melanogaster broad CG11491-RE, transcript variant E (br), mRNA.
FBtr0086952	6.82032	7.17186	1.27592	0.146	Drosophila melanogaster CG14479-RA (CG14479), mRNA.
FBtr0088569	8.44726	8.79878	1.27591	0.154	Drosophila melanogaster Phosphorylated adaptor for RNA export CG8069-RA, transcript variant A (Phax), mRNA.
FBtr0075840	6.84939	7.20078	1.27579	0.744	Drosophila melanogaster SoxNeuro Co-Factor CG14112-RA (SNCF), mRNA.
FBtr0077894	8.42182	8.77319	1.27577	0.201	Drosophila melanogaster CG15623-RA (CG15623), mRNA.
FBtr0087178	12.8798	13.2311	1.2757	0.568	Drosophila melanogaster CG8060-RA (CG8060), mRNA.
FBtr0087937	11.0875	11.4388	1.27569	0.298	Drosophila melanogaster CG12370-RA, transcript variant A (CG12370), mRNA.
FBtr0076932	9.62466	9.97584	1.2756	0.316	Drosophila melanogaster CG17744-RA (CG17744), mRNA.
FBtr0081137	6.0282	6.37929	1.27553	0.414	Drosophila melanogaster CG31792-RA (CG31792), mRNA.
FBtr0075430	6.08109	6.43212	1.27547	0.723	Drosophila melanogaster CG13039-RA (CG13039), mRNA.
FBtr0100154	9.35229	9.70324	1.2754	0.657	Drosophila melanogaster Additional sex combs CG8787-RA, transcript variant A (Asx), mRNA.
FBtr0074554	9.11836	9.46918	1.27529	0.488	Drosophila melanogaster Cyclic-AMP response element binding protein B at 17A CG6103-RE, transcript variant E (CrebB-17A), mRNA.
FBtr0081582	6.69295	7.04351	1.27506	0.377	Drosophila melanogaster CG31496-PA (CG31496) mRNA, complete cds.
FBtr0086315	13.748	14.0986	1.27504	0.153	Drosophila melanogaster CG11099-RA (CG11099), mRNA.
FBtr0081346	8.7061	9.05652	1.27492	0.614	Drosophila melanogaster CG10730-RA (CG10730), mRNA.
FBtr0079346	14.4988	14.849	1.27471	0.48	Drosophila melanogaster Heterogeneous nuclear ribonucleoprotein at 27C CG10377-RC, transcript variant C (Hrb27C), mRNA.
FBtr0074973	11.9657	12.3156	1.2745	0.464	Drosophila melanogaster Shaker cognate l CG9262-RA (Shal), mRNA.
FBtr0081828	6.17407	6.52397	1.27447	0.286	Drosophila melanogaster atonal CG7508-RA (ato), mRNA.
FBtr0080726	11.0504	11.3999	1.27409	0.451	Drosophila melanogaster CG31832-PA (CG31832) mRNA, complete cds.
FBtr0088628	12.7628	13.1122	1.27406	0.578	Drosophila melanogaster Mystery 45A CG8070-RA (Mys45A), mRNA.
FBtr0081466	12.479	12.8284	1.27401	0.424	Drosophila melanogaster Nhe2 CG9256-RB, transcript variant B (Nhe2), mRNA.
FBtr0079385	11.0855	11.4347	1.27393	0.717	Drosophila melanogaster CG11321-RB, transcript variant B (CG11321), mRNA.
FBtr0084986	6.99043	7.33964	1.27386	0.403	Drosophila melanogaster CG14556-RA (CG14556), mRNA.
FBtr0100555	8.28507	8.63428	1.27386	0.298
FBtr0079675	8.37942	8.72862	1.27385	0.262	Drosophila melanogaster CG13087-RA (CG13087), mRNA.
FBtr0087916	7.47457	7.82372	1.27381	0.818	Drosophila melanogaster CG8502-RC, transcript variant C (CG8502), mRNA.
FBtr0085014	7.02809	7.37716	1.27374	0.361	Drosophila melanogaster CG14238-RA (CG14238), mRNA.
FBtr0082313	7.16872	7.51765	1.27361	0.796	Drosophila melanogaster CG14691-RB, transcript variant B (CG14691), mRNA.
FBtr0081055	5.74004	6.08878	1.27345	0.222	Drosophila melanogaster CG31787-PA (CG31787) mRNA, complete cds.
FBtr0082150	12.2832	12.6317	1.27321	0.168	Drosophila melanogaster Arginine methyltransferase 4 CG5358-RA (Art4), mRNA.
FBtr0083502	8.96214	9.31033	1.27296	0.669	Drosophila melanogaster Ecdysone-dependent gene 91 CG7539-RA (Edg91), mRNA.
FBtr0075640	13.1359	13.4837	1.27261	0.443	Drosophila melanogaster CG6859-RA (CG6859), mRNA.
FBtr0074332	12.7408	13.0884	1.27253	0.189	Drosophila melanogaster CG4768-RA (CG4768), mRNA.
FBtr0076502	6.43652	6.78416	1.27248	0.749	Drosophila melanogaster CG4483-RA (CG4483), mRNA.
FBtr0076216	12.0797	12.4269	1.27208	0.709	Drosophila melanogaster CG32082-RA (CG32082), mRNA.
FBtr0078808	12.2036	12.5507	1.27201	0.249	Drosophila melanogaster l(3)82Fd CG32464-RM, transcript variant M (l(3)82Fd), mRNA.
FBtr0087749	14.1305	14.4776	1.27198	0.527	Drosophila melanogaster CG17041-RC, transcript variant C (CG17041), mRNA.
FBtr0082907	5.88626	6.23333	1.27197	0.222	Drosophila melanogaster CG14355-RA (CG14355), mRNA.
FBtr0070101	12.5607	12.9077	1.27194	0.163	Drosophila melanogaster CG32816-RB, transcript variant B (CG32816), mRNA.
FBtr0071896	6.1571	6.50404	1.27186	0.301	Drosophila melanogaster CG3649-RA (CG3649), mRNA.
FBtr0070407	9.92969	10.2762	1.27153	0.342	Drosophila melanogaster CG14050-RA (CG14050), mRNA.
FBtr0073630	9.66408	10.0105	1.27137	0.764	Drosophila melanogaster CG15733-RA (CG15733), mRNA.
FBtr0100162	7.80065	8.14701	1.27135	0.74	Drosophila melanogaster CG40463-RA (CG40463), mRNA.
FBtr0078704	12.3278	12.6741	1.27132	0.696	Drosophila melanogaster Another transcription unit CG1433-RA (Atu), mRNA.
FBtr0086604	10.6764	11.0227	1.27131	0.719	Drosophila melanogaster CG15072-RA (CG15072), mRNA.
FBtr0088514	13.739	14.0852	1.27126	0.237	Drosophila melanogaster CG12932-RA (CG12932), mRNA.
FBtr0084833	6.13716	6.48331	1.27117	0.242	Drosophila melanogaster CG11913-RA (CG11913), mRNA.
FBtr0081397	10.0646	10.4107	1.27116	0.709	Drosophila melanogaster Hormone receptor-like in 38 CG1864-RC, transcript variant C (Hr38), mRNA.
FBtr0084541	12.056	12.4021	1.27115	0.753	Drosophila melanogaster SMC1 CG6057-RA (SMC1), mRNA.
FBtr0084616	6.24476	6.59086	1.27112	0.595	Drosophila melanogaster CG33342-PA (CG33342) mRNA, complete cds.
FBtr0072726	6.09279	6.43874	1.27098	0.454	Drosophila melanogaster CG9184-RB, transcript variant B (CG9184), mRNA.
FBtr0071939	7.31167	7.65747	1.27086	0.683	Drosophila melanogaster CG4329-RB, transcript variant B (CG4329), mRNA.
FBtr0070689	10.1008	10.4463	1.27059	0.544	Drosophila melanogaster CG15473-RA (CG15473), mRNA.
FBtr0071544	5.70033	6.04581	1.27057	0.439	Drosophila melanogaster CG30293-RA (CG30293), mRNA.
FBtr0080598	11.7198	12.0651	1.27041	0.706	Drosophila melanogaster CG17341-RA (CG17341), mRNA.
FBtr0071546	11.5356	11.8809	1.2704	0.738	Drosophila melanogaster shotgun CG3722-RA (shg), mRNA.
FBtr0083743	5.99558	6.34079	1.27034	0.281	Drosophila melanogaster CG5250-RA (CG5250), mRNA.
FBtr0081770	13.7369	14.082	1.27024	0.495	Drosophila melanogaster CG17816-RC, transcript variant C (CG17816), mRNA.
FBtr0071285	10.6336	10.9781	1.26972	0.281	Drosophila melanogaster Anaphase Promoting Complex 4 CG32707-RA (APC4), mRNA.
FBtr0080933	7.3403	7.68474	1.26966	0.536	Drosophila melanogaster CG13278-RA (CG13278), mRNA.
FBtr0080485	13.1233	13.4677	1.26959	0.219	Drosophila melanogaster kekkon4 CG9431-RA (kek4), mRNA.
FBtr0072293	6.03592	6.38019	1.2695	0.404	Drosophila melanogaster CG3483-RA (CG3483), mRNA.
FBtr0084403	12.3408	12.6851	1.26949	0.585	Drosophila melanogaster unkempt CG4620-RB, transcript variant B (unk), mRNA.
FBtr0085935	6.70385	7.04794	1.26935	0.775	Drosophila melanogaster CG6691-RA (CG6691), mRNA.
FBtr0080322	8.8337	9.17755	1.26913	0.664	Drosophila melanogaster CG14944-RA (CG14944), mRNA.
FBtr0075013	6.63501	6.9787	1.269	0.619	Drosophila melanogaster pipe CG9614-RA, transcript variant A (pip), mRNA.
FBtr0075027	8.82771	9.17137	1.26897	0.189	Drosophila melanogaster CG14079-RA (CG14079), mRNA.
FBtr0081502	11.2697	11.6133	1.26888	0.176	Drosophila melanogaster CG9252-RA (CG9252), mRNA.
FBtr0087840	11.9768	12.3202	1.26874	0.228	Drosophila melanogaster spt4 CG12372-RA (spt4), mRNA.
FBtr0072838	9.92016	10.2635	1.26872	0.55	Drosophila melanogaster CG13925-RA (CG13925), mRNA.
FBtr0089716	11.4689	11.8122	1.26869	0.538	Drosophila melanogaster pointed CG17077-RB, transcript variant B (pnt), mRNA.
FBtr0073981	8.06442	8.40775	1.26868	0.645	Drosophila melanogaster CG9517-RB, transcript variant B (CG9517), mRNA.
FBtr0084872	7.59004	7.93329	1.26861	0.353	Drosophila melanogaster Cad96Cb CG10421-RA (Cad96Cb), mRNA.
FBtr0072826	11.848	12.1912	1.26855	0.345	Drosophila melanogaster CG7879-RA, transcript variant A (CG7879), mRNA.
FBtr0076316	6.26877	6.61191	1.26851	0.682	Drosophila melanogaster CG14160-RA (CG14160), mRNA.
FBtr0075382	6.62578	6.96874	1.26836	0.26	Drosophila melanogaster CG4818-RA (CG4818), mRNA.
FBtr0081368	12.1186	12.4614	1.26824	0.147	Drosophila melanogaster CG10947-RA, transcript variant A (CG10947), mRNA.
FBtr0088088	14.0974	14.4401	1.26819	0.261	Drosophila melanogaster CG9003-RA (CG9003), mRNA.
FBtr0083887	5.84933	6.1921	1.26819	0.371	Drosophila melanogaster Odorant receptor 92a CG17916-RA (Or92a), mRNA.
FBtr0073363	7.87264	8.21536	1.26815	0.527	Drosophila melanogaster CG12493-RA (CG12493), mRNA.
FBtr0088520	9.85313	10.1957	1.268	0.158	Drosophila melanogaster CG1809-RA (CG1809), mRNA.
FBtr0077564	13.0086	13.3511	1.26794	0.317	protein binding,protein heterodimerization activity
FBtr0075090	5.97333	6.31573	1.26787	0.575	Drosophila melanogaster CG18363-RA (CG18363), mRNA.
FBtr0082380	6.55918	6.90157	1.26786	0.762	Drosophila melanogaster CG6629-RA (CG6629), mRNA.
FBtr0077147	11.4774	11.8198	1.2678	0.598	Drosophila melanogaster CG15214-RA (CG15214), mRNA.
FBtr0079574	11.5981	11.9402	1.26764	0.552	Drosophila melanogaster Basigin CG31605-PG, isoform G (Bsg) mRNA, complete cds.
FBtr0081392	14.3745	14.7164	1.26741	0.207	Drosophila melanogaster Female sterile (2) Ketel CG2637-RA (Fs(2)Ket), mRNA.
FBtr0074207	10.0163	10.3581	1.26734	0.687	Drosophila melanogaster CG8958-RA (CG8958), mRNA.
FBtr0076296	8.23589	8.57741	1.26709	0.672	Drosophila melanogaster CG8065-RA (CG8065), mRNA.
FBtr0081484	12.5642	12.9057	1.26706	0.356	Drosophila melanogaster CG8671-RB, transcript variant B (CG8671), mRNA.
FBtr0074547	14.6495	14.9909	1.26702	0.327	calmodulin binding
FBtr0071526	11.586	11.9275	1.26701	0.451	Drosophila melanogaster CG9346-RA (CG9346), mRNA.
FBtr0073332	7.10581	7.44722	1.26699	0.813	Drosophila melanogaster CG15023-RA (CG15023), mRNA.
FBtr0084207	9.97809	10.3192	1.26675	0.309	Drosophila melanogaster sar1 CG7073-RD, transcript variant D (sar1), mRNA.
FBtr0073341	6.10802	6.44914	1.26674	0.327	Drosophila melanogaster dusky-like CG15013-RC, transcript variant C (dyl), mRNA.
FBtr0088850	10.8348	11.1757	1.26653	0.639	Drosophila melanogaster drosha CG8730-RA (drosha), mRNA.
FBtr0071256	11.5358	11.8766	1.26647	0.24	Drosophila melanogaster CG15352-RA (CG15352), mRNA.
FBtr0081684	12.0096	12.3503	1.26633	0.713	Drosophila melanogaster TBP-associated factor 1 CG17603-RB, transcript variant B (Taf1), mRNA.
FBtr0083250	10.5734	10.9139	1.26622	0.305	Drosophila melanogaster Stubble CG4316-RA (Sb), mRNA.
FBtr0081972	10.0836	10.4235	1.2657	0.585	Drosophila melanogaster CG11997-RA (CG11997), mRNA.
FBtr0084970	8.5307	8.87029	1.26539	0.574	Drosophila melanogaster dysfusion CG32474-RA (dys), mRNA.
FBtr0078646	5.91092	6.25031	1.26522	0.435	Drosophila melanogaster CG10991-RA (CG10991), mRNA.
FBtr0089864	12.8543	13.1929	1.26457	0.485	Drosophila melanogaster zormin CG33484-PA (zormin) mRNA, complete cds.
FBtr0073742	9.27904	9.61762	1.26451	0.586	Drosophila melanogaster CG4318-RA (CG4318), mRNA.
FBtr0083441	6.00569	6.34418	1.26444	0.159	Drosophila melanogaster CG33333-PA (CG33333) mRNA, complete cds.
FBtr0087626	6.70278	7.04117	1.26434	0.65	Drosophila melanogaster CG13337-RA (CG13337), mRNA.
FBtr0078144	14.2038	14.542	1.26418	0.296	Drosophila melanogaster kismet CG3696-RB, transcript variant B (kis), mRNA.
FBtr0078415	10.2639	10.6021	1.26415	0.212	Drosophila melanogaster CG9389-RA (CG9389), mRNA.
FBtr0081010	7.96908	8.3072	1.26411	0.273	Drosophila melanogaster CG31803-PA (CG31803) mRNA, complete cds.
FBtr0081260	13.8679	14.206	1.26408	0.359	Drosophila melanogaster Leukocyte-antigen-related-like CG10443-RA (Lar), mRNA.
FBtr0080350	5.84997	6.18806	1.26408	0.531	Drosophila melanogaster CG31862-PA (CG31862) mRNA, complete cds.
FBtr0078026	9.94436	10.2823	1.26397	0.63	glutamate receptor activity,glutamate-gated ion channel activity,kainate selective glutamate receptor activity,ligand-gated ion channel activity,potassium channel activity
FBtr0072562	13.0591	13.397	1.26384	0.308	Drosophila melanogaster CG13893-RA (CG13893), mRNA.
FBtr0073974	7.8878	8.22551	1.26375	0.649	Drosophila melanogaster CG9503-RA (CG9503), mRNA.
FBtr0074497	11.918	12.255	1.26317	0.279	Drosophila melanogaster Glutathione Synthetase CG6835-RA, transcript variant A (GS), mRNA.
FBtr0074012	11.7082	12.0452	1.26313	0.157	Drosophila melanogaster CG9164-RC, transcript variant C (CG9164), mRNA.
FBtr0084885	9.86555	10.2023	1.26295	0.573	Drosophila melanogaster CG5071-RB, transcript variant B (CG5071), mRNA.
FBtr0088695	11.9298	12.2663	1.26275	0.185	Drosophila melanogaster CG14749-RA (CG14749), mRNA.
FBtr0080831	14.1801	14.516	1.26213	0.153	Drosophila melanogaster Syntaxin 5 CG4214-RB, transcript variant B (Syx5), mRNA.
FBtr0078867	12.7978	13.1336	1.26207	0.539	Drosophila melanogaster CG32946-PA (CG32946) mRNA, complete cds.
FBtr0080371	6.2429	6.57867	1.26205	0.677	Drosophila melanogaster CG17024-RA (CG17024), mRNA.
FBtr0070878	7.05077	7.38627	1.26181	0.545	Drosophila melanogaster CG3599-RA (CG3599), mRNA.
FBtr0072441	11.6574	11.9928	1.26173	0.164	Drosophila melanogaster Sialyltransferase CG4871-RB, transcript variant B (ST6Gal), mRNA.
FBtr0072302	11.2812	11.6165	1.26168	0.357	Drosophila melanogaster CG30169-RA (CG30169), mRNA.
FBtr0100077	9.82833	10.1632	1.26129	0.809	Drosophila melanogaster CG34022-RA (CG34022), mRNA.
FBtr0073785	6.11576	6.45058	1.26123	0.179	Drosophila melanogaster CG11816-RA (CG11816), mRNA.
FBtr0075477	5.70609	6.04078	1.2611	0.486	Drosophila melanogaster CG13049-RA, transcript variant A (CG13049), mRNA.
FBtr0073259	12.3505	12.685	1.2609	0.253	Drosophila melanogaster CG15003-RA (CG15003), mRNA.
FBtr0084746	9.39872	9.73317	1.2609	0.756	Drosophila melanogaster CG31172-PA (CG31172) mRNA, complete cds.
FBtr0086566	12.0496	12.384	1.26086	0.305	Drosophila melanogaster serrano CG12758-RC, transcript variant C (sano), mRNA.
FBtr0073970	13.3063	13.6407	1.26085	0.713	Drosophila melanogaster highwire CG32592-RA (hiw), mRNA.
FBtr0086973	6.77888	7.11311	1.26071	0.232	Drosophila melanogaster CG9642-RA (CG9642), mRNA.
FBtr0073900	10.4197	10.7538	1.26065	0.747	Drosophila melanogaster lethal (1) G0007 CG32604-RA, transcript variant A (l(1)G0007), mRNA.
FBtr0075663	6.45152	6.78517	1.2602	0.36	Drosophila melanogaster CG18649-RA (CG18649), mRNA.
FBtr0072569	11.6517	11.9852	1.26006	0.194	Drosophila melanogaster CG6905-RA (CG6905), mRNA.
FBtr0081990	13.7343	14.0677	1.26001	0.35	Drosophila melanogaster pumilio CG9755-RE, transcript variant E (pum), mRNA.
FBtr0086704	10.5164	10.8498	1.25997	0.645	Drosophila melanogaster Rgk2 CG15069-RB, transcript variant B (Rgk2), mRNA.
FBtr0074457	11.4935	11.8268	1.25995	0.77	Drosophila melanogaster CG32560-RA (CG32560), mRNA.
FBtr0075557	12.0626	12.3959	1.25995	0.326	Drosophila melanogaster Cyclic-AMP response element binding protein A CG7450-RB, transcript variant B (CrebA), mRNA.
FBtr0100648	10.4324	10.7658	1.25994	0.288	Drosophila melanogaster CG9967-RA, transcript variant A (CG9967), mRNA.
FBtr0081733	11.4198	11.753	1.25977	0.611	Drosophila melanogaster CG1024-RA (CG1024), mRNA.
FBtr0086537	8.50554	8.83867	1.25974	0.408	Drosophila melanogaster -Tubulin at 56D CG9277-RC, transcript variant C (betaTub56D), mRNA.
FBtr0073401	6.94767	7.28024	1.25925	0.644	Drosophila melanogaster CG32670-RA (CG32670), mRNA.
FBtr0081314	6.06599	6.39809	1.25885	0.669	Drosophila melanogaster CG13962-RA (CG13962), mRNA.
FBtr0076178	5.48016	5.8122	1.2588	0.245	Drosophila melanogaster CG12289-RA, transcript variant A (CG12289), mRNA.
FBtr0073714	6.12397	6.45601	1.25879	0.764	Drosophila melanogaster CG32644-RB (CG32644), mRNA.
FBtr0084894	10.9837	11.3155	1.25863	0.327	Drosophila melanogaster CG12250-RA, transcript variant A (CG12250), mRNA.
FBtr0087047	15.3396	15.6715	1.25862	0.171	Drosophila melanogaster inactivation no afterpotential C CG6518-RA (inaC), mRNA.
[truncated: 13,474 more rows]
